# Supplementary material for: Bacterioplankton drawdown of coral mass-spawned organic matter
Source: ISME J. 2018 Jun 8;12(9):2238–51. doi: 10.1038/s41396-018-0197-7 (PMC6092384; doi:10.1038/s41396-018-0197-7)
Supplement: Supplementary file 6 — Table S1 [file 41396_2018_197_MOESM6_ESM.xlsx]

## Sheet: Formula data
Supplementary Table 1. Data for all molecular formulas identified by FT-ICR-MS analysis.
		Element (atoms formula-1)					Double bond equivalents	Element ratios				Microcosm Non-spawn samples (spectral peak-height)						Microcosm Spawn samples (spectral peak-height)
Nominal mass	Formula	H	C	N	O	S	DBE	O/C	H/C	C/N	S/C	PRE_Spawn_T66_B	PRE_Spawn_T66_C	PRE_Spawn_TO	Post_Spawn_T0	Post_Spawn_T66_A	Post_Spawn_T66_B	Spawn_T0	Spawn_T66_A	Spawn_T66_B	Spawn_T66_C
201	C11H7NO3	7	11	1	3	0	9	0.273	0.636	11	0	0.899554	1.0092	1.24141	1.06822	0	1.19746	1.29484	0.990293	0.98911	1.0053
201	C12H11NO2	11	12	1	2	0	8	0.167	0.917	12	0	1.62663	1.88263	2.24354	2.04548	1.35521	2.23735	1.82126	2.4026	1.98758	2.37961
201	C13H15NO	15	13	1	1	0	7	0.077	1.154	13	0	0.966962	1.13232	1.23248	1.11371	0.64262	0.996253	1.07109	1.18272	0.915133	1.11744
201	C8H11NO3S	11	8	1	3	1	4	0.375	1.375	8	0.125	0.591088	0.658936	0.995788	1.01676	0	0.810436	1.01551	0.592506	0.436746	0.560252
201	C8H11NO5	11	8	1	5	0	4	0.625	1.375	8	0	1.46862	1.49213	1.87306	1.8959	0	1.81839	1.6378	1.68161	1.54765	1.63177
202	C11H10N2O2	10	11	2	2	0	8	0.182	0.909	5.5	0	1.39851	1.57977	2.08848	1.80797	1.06876	1.97573	2.03571	1.99287	1.55129	1.88924
202	C11H6O4	6	11	0	4	0	9	0.364	0.545		0	3.71189	4.05445	4.75369	4.27602	3.22229	4.77839	4.74385	4.44257	4.11392	4.5291
202	C12H14N2O	14	12	2	1	0	7	0.083	1.167	6	0	0.466644	0.672911	0.598766	0.71008	0	0.572479	0.679979	0.821058	0.711867	0.822632
202	C14H18O	18	14	0	1	0	6	0.071	1.286		0	2.55276	2.11317	2.92591	2.78831	1.73365	3.30954	2.70675	3.91484	2.48561	3.58401
202	C7H6O5S	6	7	0	5	1	5	0.714	0.857		0.143	0.422256	0	0.63762	0	0.411626	0	0.737416	0.595315	0.418701	0.478978
202	C8H10O4S	10	8	0	4	1	4	0.5	1.25		0.125	0.537594	0.714349	1.36287	1.02527	0	1.06222	1.782	0.91487	0.826692	0.812186
202	C8H14N2O4	14	8	2	4	0	3	0.5	1.75	4	0	0	0	0	0.520112	0	0	0.602503	0	0	0
203	C10H5NO4	5	10	1	4	0	9	0.4	0.5	10	0	0.472622	0	0.726392	0	0.339607	0.642875	0.657451	0.633096	0.521235	0.655944
203	C11H9NO3	9	11	1	3	0	8	0.273	0.818	11	0	2.68903	2.69023	3.13884	3.07317	2.15134	3.12641	3.40423	3.82732	2.93479	3.50903
203	C12H13NO2	13	12	1	2	0	7	0.167	1.083	12	0	2.82873	3.14928	3.48038	2.84418	2.28327	3.50343	2.94805	3.44876	2.63215	3.46479
203	C13H17NO	17	13	1	1	0	6	0.077	1.308	13	0	1.16282	1.42526	1.47219	1.42224	0.861499	1.44751	1.20102	1.30138	1.21916	1.32881
203	C7H9NO6	9	7	1	6	0	4	0.857	1.286	7	0	0.398741	0.575192	0.595453	0.634255	0	0	0	0	0	0
203	C8H13NO5	13	8	1	5	0	3	0.625	1.625	8	0	0.64273	0.974735	0.705848	0.741591	0.681639	1.00258	0.77976	1.12967	0.781906	1.04799
204	C10H4O5	4	10	0	5	0	9	0.5	0.4		0	1.70819	1.92285	2.58792	2.11429	1.38167	2.48085	2.03776	2.24015	2.27279	1.89905
204	C10H8N2O3	8	10	2	3	0	8	0.3	0.8	5	0	1.43929	1.69912	1.96056	1.68972	1.01556	1.82029	1.88074	2.14865	1.60181	1.88799
204	C11H8O2S	8	11	0	2	1	8	0.182	0.727		0.091	0.444163	0	0	0.651115	0.393697	0.810026	0	0.630021	0	0.526893
204	C12H16N2O	16	12	2	1	0	6	0.083	1.333	6	0	0.385607	0.545002	0.633672	0.615165	0.437976	0.570539	0	0.606982	0	0.854417
204	C14H20O	20	14	0	1	0	5	0.071	1.429		0	1.51598	1.73118	2.04309	1.65564	1.2712	2.07997	2.24229	2.7029	1.76296	2.43243
204	C7H8O7	8	7	0	7	0	4	1	1.143		0	0.418946	0.551312	0	0	0	0	0.716118	0.513669	0	0.521823
204	C8H12O4S	12	8	0	4	1	3	0.5	1.5		0.125	0	0	0	0.575809	0	0	0	0.712976	0	0.577896
204	C8H12O6	12	8	0	6	0	3	0.75	1.5		0	1.50352	1.86419	2.4393	2.07953	1.43874	2.24425	2.61666	2.29119	1.94151	2.35009
205	C10H7NO4	7	10	1	4	0	8	0.4	0.7	10	0	2.18102	2.59404	2.68795	2.62268	2.07098	3.04022	2.81747	2.86201	2.66583	2.84106
205	C11H11NO3	11	11	1	3	0	7	0.273	1	11	0	4.13195	4.69287	5.16667	4.79802	3.38113	5.39083	5.11902	5.33094	4.65855	5.62533
205	C12H15NO2	15	12	1	2	0	6	0.167	1.25	12	0	3.42074	3.71746	4.14488	3.44184	2.501	4.37672	3.60751	3.78885	3.39408	4.38774
205	C13H19NO	19	13	1	1	0	5	0.077	1.462	13	0	0.601564	0	0.695293	0.70733	0	0.664787	0.668384	0	0.501991	0.838433
206	C10H10N2O3	10	10	2	3	0	7	0.3	1	5	0	2.19469	2.31028	2.58362	2.39096	1.46749	2.81169	2.64226	2.8872	2.26436	2.90066
206	C10H6O3S	6	10	0	3	1	8	0.3	0.6		0.1	0.450868	0	0	0	0	0.609574	0	0.630587	0	0
206	C11H10O2S	10	11	0	2	1	7	0.182	0.909		0.091	0.368867	0	0	0.524086	0.42975	0.607266	0	0.768652	0.528095	0.51075
206	C11H14N2O2	14	11	2	2	0	6	0.182	1.273	5.5	0	2.15854	2.45625	2.56933	2.1504	1.4611	2.55624	2.53317	2.58024	1.96284	2.78084
206	C7H10O5S	10	7	0	5	1	3	0.714	1.429		0.143	0.438168	0	0	0	0	0.661126	0.684493	0	0.475034	0.560216
206	C7H10O7	10	7	0	7	0	3	1	1.429		0	0.422415	0.494557	0.53157	0.622648	0	0.567159	0.693893	0.562465	0.494405	0.689414
206	C8H14O4S	14	8	0	4	1	2	0.5	1.75		0.125	0	0	0	0	0	0	0	0	0	0.564211
206	C8H14O6	14	8	0	6	0	2	0.75	1.75		0	0.462225	0	0.568814	0	0.468324	0.631695	0	0.54241	0	0.570816
206	C9H6N2O4	6	9	2	4	0	8	0.444	0.667	4.5	0	0.714884	0.84648	0.765133	0.807164	0.538054	1.10547	0.971051	0.80727	0.879446	0.850718
207	C10H9NO2S	9	10	1	2	1	7	0.2	0.9	10	0.1	0	0	0	0	0	0.623417	0	0	0	0
207	C10H9NO4	9	10	1	4	0	7	0.4	0.9	10	0	3.16868	3.58376	3.97481	3.47318	2.68542	4.00892	3.94633	3.94663	3.38733	4.08294
207	C12H17NO2	17	12	1	2	0	5	0.167	1.417	12	0	1.70182	2.01049	2.13417	1.95821	1.32505	2.46544	2.00096	2.27725	1.88703	2.37773
207	C9H5NO5	5	9	1	5	0	8	0.556	0.556	9	0	0.834797	0.939241	1.12114	0.986732	0.70102	1.08123	1.21669	1.11107	0.799148	1.07807
208	C10H12N2O3	12	10	2	3	0	6	0.3	1.2	5	0	2.33633	2.48693	2.73509	2.80871	1.79251	2.95479	2.6753	2.92763	2.56137	3.06718
208	C11H12O2S	12	11	0	2	1	6	0.182	1.091		0.091	0	0	0	0.516493	0	0	0	0	0.427719	0.545304
208	C11H16N2O2	16	11	2	2	0	5	0.182	1.455	5.5	0	1.2495	0.985278	1.2485	1.39051	0.861019	1.58097	1.54147	1.38057	1.19948	1.61176
208	C14H8O2	8	14	0	2	0	11	0.143	0.571		0	0.469298	0	0.721891	0.634222	0	0.782299	0.62973	0.674662	0.531875	0.596845
208	C15H12O	12	15	0	1	0	10	0.067	0.8		0	0.553558	0	0.834251	0.534212	0	0	0.686443	0.697369	0.5869	0.659907
208	C6H8O6S	8	6	0	6	1	3	1	1.333		0.167	0	0	0	0	0	0.58167	0	0	0	0.492919
208	C7H12O5S	12	7	0	5	1	2	0.714	1.714		0.143	0	0	0	0	0	0	0	0.522509	0	0.45098
208	C7H12O7	12	7	0	7	0	2	1	1.714		0	0	0	0.69456	0	0.361153	0	0	0.594359	0	0.566811
208	C9H4O6	4	9	0	6	0	8	0.667	0.444		0	2.13997	1.84848	2.91944	2.35415	1.84774	2.96172	2.48936	2.52785	2.24301	2.2665
208	C9H8N2O4	8	9	2	4	0	7	0.444	0.889	4.5	0	0.782038	0.872731	1.28673	1.08554	0.629003	1.06391	1.23239	1.26654	1.14783	1.14996
209	C10H11NO4	11	10	1	4	0	6	0.4	1.1	10	0	4.89687	5.4459	6.22558	5.69349	3.81936	5.87094	6.12887	6.37444	5.27841	5.9006
209	C9H7NO3S	7	9	1	3	1	7	0.333	0.778	9	0.111	0	0	0	0.650403	0.475845	0.559159	0	0.578359	0	0.666048
209	C9H7NO5	7	9	1	5	0	7	0.556	0.778	9	0	1.0099	1.36111	1.54967	1.5033	1.09588	1.51903	1.71625	1.60432	1.50577	1.54907
210	C10H10O3S	10	10	0	3	1	6	0.3	1		0.1	0.68678	0.938204	0.919093	1.09269	0	2.34078	1.17784	1.48564	1.17168	1.3681
210	C10H14N2O3	14	10	2	3	0	5	0.3	1.4	5	0	1.94018	1.61451	2.14416	1.94252	1.20818	2.19766	1.99226	2.27193	1.791	2.15895
210	C10H14N2OS	14	10	2	1	1	5	0.1	1.4	5	0.1	0	0	0	0	0	0	0	3.45999	8.05665	6.08249
210	C11H18N2O2	18	11	2	2	0	4	0.182	1.636	5.5	0	0.473809	0	0.554859	0	0	0	0.839422	0.879346	0.428552	0.552823
210	C13H6O3	6	13	0	3	0	11	0.231	0.462		0	0.479549	0	0.627385	0	0.438409	0	0	0.506587	0.496493	0.555742
210	C14H10O2	10	14	0	2	0	10	0.143	0.714		0	1.67348	1.44228	2.2199	1.57417	1.35746	1.98376	1.86624	1.9305	1.43221	1.89411
210	C15H14O	14	15	0	1	0	9	0.067	0.933		0	0.897064	0.919105	1.09201	0.857914	0.620894	0.990421	0.872065	1.07957	0.861741	0.966223
210	C7H14O5S	14	7	0	5	1	1	0.714	2		0.143	0	0	0	0	0	0	0	0	0.588156	0
210	C9H10N2O4	10	9	2	4	0	6	0.444	1.111	4.5	0	1.44439	1.5388	1.8805	1.63925	1.29446	1.73523	1.70839	1.99414	1.5928	1.82836
210	C9H6O4S	6	9	0	4	1	7	0.444	0.667		0.111	0.367324	0.717885	0.570669	0.695036	0	0.89809	0.712259	0.78653	0.642761	0.702299
211	C13H9NO2	9	13	1	2	0	10	0.154	0.692	13	0	0.621079	0.830429	0.986255	0.875289	0	0.916937	0.679921	0.809398	0.880828	0.93273
211	C14H13NO	13	14	1	1	0	9	0.071	0.929	14	0	0.452436	0	0	0.550725	0	0	0	0.514041	0.429251	0.596909
211	C9H9NO3S	9	9	1	3	1	6	0.333	1	9	0.111	0	0	0	0.523465	0	0.616281	0	0.649786	0.473188	0.483689
211	C9H9NO5	9	9	1	5	0	6	0.556	1	9	0	2.3881	2.5333	3.01875	2.82505	1.92214	3.16945	3.1356	2.78573	2.48332	2.90187
212	C10H12O3S	12	10	0	3	1	5	0.3	1.2		0.1	0.676028	0.791034	0.799937	0.873922	0.795044	1.04697	0.767517	0.914974	0.898232	1.04272
212	C11H20N2O2	20	11	2	2	0	3	0.182	1.818	5.5	0	0	0	0	0	0	0	0	0.521994	0	0
212	C12H4O4	4	12	0	4	0	11	0.333	0.333		0	0.400168	0	0	0	0	0	0	0	0	0
212	C12H8N2O2	8	12	2	2	0	10	0.167	0.667	6	0	0.468431	0.622554	0.898364	0	0.474809	0.774204	0	0.651275	0.627173	0.734553
212	C13H12N2O	12	13	2	1	0	9	0.077	0.923	6.5	0	0	0	0.596295	0	0	0	0	0.594424	0	0.515794
212	C13H8O3	8	13	0	3	0	10	0.231	0.615		0	2.70365	2.85935	3.63467	3.328	2.26497	3.72652	3.24964	3.4507	2.85614	3.81132
212	C14H12O2	12	14	0	2	0	9	0.143	0.857		0	2.81893	2.74407	3.44318	2.92796	2.11752	3.75806	3.02155	3.5992	2.85726	3.74249
212	C8H8N2O5	8	8	2	5	0	6	0.625	1	4	0	0	0.53678	0.695258	0.579004	0.412383	0.622818	0.611119	0.828621	0.534808	0.53131
212	C9H12N2O4	12	9	2	4	0	5	0.444	1.333	4.5	0	1.51863	1.70318	1.97267	1.93024	1.30952	2.14841	1.9935	1.95171	1.91396	1.9451
212	C9H8O4S	8	9	0	4	1	6	0.444	0.889		0.111	0.57687	0.833495	0.870319	0.829796	0.740035	1.13468	1.28692	0.898234	0.994246	1.04272
213	C10H15NO4	15	10	1	4	0	4	0.4	1.5	10	0	2.17415	2.37641	2.60288	2.46454	1.76236	3.09712	2.95213	2.94948	2.41481	2.97683
213	C12H7NO3	7	12	1	3	0	10	0.25	0.583	12	0	0.932227	1.03881	1.27778	0.815482	0.851876	1.40706	0.972464	1.28342	0.729222	1.31893
213	C13H11NO2	11	13	1	2	0	9	0.154	0.846	13	0	1.25388	1.17591	1.33887	1.35574	1.01462	1.50362	1.43112	1.53171	1.16859	1.46918
213	C14H15NO	15	14	1	1	0	8	0.071	1.071	14	0	0.55391	0.588106	0.80583	0.722968	0	0.808056	0	0.690553	0.536771	0.70229
213	C8H7NO4S	7	8	1	4	1	6	0.5	0.875	8	0.125	0	0.50182	0	0	0	0	0	0	0	0.6158
213	C8H7NO6	7	8	1	6	0	6	0.75	0.875	8	0	0.506041	0.523136	0.54181	0.565542	0.384763	0.643013	0.851189	0.602709	0.733152	0.652209
213	C9H11NO3S	11	9	1	3	1	5	0.333	1.222	9	0.111	0	0	0	0.524141	0	0.575303	0	0.61746	0.596851	0.657893
213	C9H11NO5	11	9	1	5	0	5	0.556	1.222	9	0	3.10028	3.02373	4.24202	3.42817	2.38959	3.78807	4.05787	3.73975	3.25367	3.58027
214	C10H14O3S	14	10	0	3	1	4	0.3	1.4		0.1	0	0	0	0	0.465562	0	0	0	0	0.640993
214	C11H6N2O3	6	11	2	3	0	10	0.273	0.545	5.5	0	0.461833	0.694683	0.613618	0	0.383507	0	0.796024	0.494973	0.531436	0.639457
214	C12H10N2O2	10	12	2	2	0	9	0.167	0.833	6	0	1.01868	1.00197	1.32958	1.23341	0.776324	1.30665	1.13981	1.56684	1.25197	1.39421
214	C12H6O4	6	12	0	4	0	10	0.333	0.5		0	2.8072	2.93983	3.99622	3.35593	2.20334	3.75498	3.28104	3.64296	3.08972	3.56674
214	C13H14N2O	14	13	2	1	0	8	0.077	1.077	6.5	0	0.423244	0.64489	0.704007	0.553103	0.454036	0.777662	0.707598	0	0.558106	0.70659
214	C14H14O2	14	14	0	2	0	8	0.143	1		0	3.89452	4.54687	5.41243	4.68349	3.15834	5.88015	5.32227	5.43565	4.34633	5.2947
214	C15H18O	18	15	0	1	0	7	0.067	1.2		0	1.55673	1.81436	2.55215	1.93365	1.12258	2.30075	2.0001	2.46087	1.66241	2.58356
214	C8H10N2O5	10	8	2	5	0	5	0.625	1.25	4	0	0.518495	0.672174	0.657384	0.607623	0.420027	0.677059	0.718135	0.620276	0.505467	0.472007
214	C8H6O5S	6	8	0	5	1	6	0.625	0.75		0.125	0	0	0	0	0	0	0	0	0.544912	0
214	C8H6O7	6	8	0	7	0	6	0.875	0.75		0	0.444004	0	0.701149	0	0	0.744961	0	0.573205	0	0.561416
214	C9H10O4S	10	9	0	4	1	5	0.444	1.111		0.111	0.529119	0.908523	0.870493	1.29031	0.991335	1.44053	1.02825	1.15447	1.00491	1.09341
214	C9H14N2O4	14	9	2	4	0	4	0.444	1.556	4.5	0	1.26658	1.12987	1.60253	1.03237	1.06232	1.53132	1.65219	2.42573	2.39179	1.9537
215	C11H5NO4	5	11	1	4	0	10	0.364	0.455	11	0	0.456581	0.644547	0	0	0	0	0	0	0.446791	0.618563
215	C12H9NO3	9	12	1	3	0	9	0.25	0.75	12	0	1.5284	1.91463	2.03554	1.93501	1.50307	2.30614	2.15629	2.32827	1.8404	2.03727
215	C13H13NO2	13	13	1	2	0	8	0.154	1	13	0	1.97827	1.99648	2.32493	1.97999	1.4985	2.62238	2.06952	2.07634	1.99032	2.29352
215	C14H17NO	17	14	1	1	0	7	0.071	1.214	14	0	0.828914	0.708665	0.867098	0.83865	0.453122	0.783816	0.661524	0	0.566949	0.84485
215	C8H9NO4S	9	8	1	4	1	5	0.5	1.125	8	0.125	0.506405	0.533535	0.641484	0.598933	0	0	0.728257	0	0.477392	0.59045
215	C8H9NO6	9	8	1	6	0	5	0.75	1.125	8	0	0.616187	0.793928	0.806184	0.855687	0.434862	0.865568	0.669995	0.685412	0.806705	0.87496
215	C9H13NO5	13	9	1	5	0	4	0.556	1.444	9	0	2.28943	2.41461	3.05732	2.92523	2.02165	2.91322	3.19757	3.12451	2.59392	3.05671
216	C10H16O3S	16	10	0	3	1	3	0.3	1.6		0.1	0	0	0	0	0	0	0	0.52348	0	0
216	C11H4O5	4	11	0	5	0	10	0.455	0.364		0	0.845522	1.0695	1.52965	1.35676	0	1.30241	1.19642	1.15281	0.980204	1.1355
216	C11H8N2O3	8	11	2	3	0	9	0.273	0.727	5.5	0	1.00672	1.12441	1.27313	1.14123	0.767193	1.09774	1.18526	1.33977	1.29183	1.37116
216	C12H12N2O2	12	12	2	2	0	8	0.167	1	6	0	1.64905	1.74478	2.22418	2.12583	1.31362	2.33845	2.28439	2.5928	1.97685	2.5178
216	C12H8O2S	8	12	0	2	1	9	0.167	0.667		0.083	0	0	0	0	0	0.589919	0	0	0	0
216	C13H16N2O	16	13	2	1	0	7	0.077	1.231	6.5	0	0.497978	0.65512	0.744377	0.821782	0.359311	0.853257	0	0.746738	0.468408	0.759742
216	C15H20O	20	15	0	1	0	6	0.067	1.333		0	1.55722	1.68339	2.07341	1.82256	1.20908	2.0907	1.73978	2.79965	1.55573	2.27139
216	C8H12N2O3S	12	8	2	3	1	4	0.375	1.5	4	0.125	0	0	0	0	0	0	0	0.57917	0	0
216	C8H12N2O5	12	8	2	5	0	4	0.625	1.5	4	0	0.458046	0	0	0	0	0.564816	0	0	0	0
216	C8H8O7	8	8	0	7	0	5	0.875	1		0	0.814992	0.912955	0.97267	0.935252	0.648047	0.926545	0.735075	0.973144	0.995364	1.10048
216	C9H12O4S	12	9	0	4	1	4	0.444	1.333		0.111	0.50384	0	0.80404	0.765729	0.668818	0.912696	1.11667	1.12033	0.968694	0.874345
217	C11H7NO4	7	11	1	4	0	9	0.364	0.636	11	0	1.43119	1.48695	1.98123	1.83551	1.3296	1.97759	1.68483	1.91789	1.61749	1.88365
217	C12H11NO3	11	12	1	3	0	8	0.25	0.917	12	0	2.91173	3.26178	3.56893	3.31777	2.33025	3.88578	3.33971	3.92273	3.06276	3.9379
217	C13H15NO2	15	13	1	2	0	7	0.154	1.154	13	0	2.46918	2.43098	2.98658	2.44409	1.78062	2.89475	2.88188	2.87125	2.45411	3.0223
217	C14H19NO	19	14	1	1	0	6	0.071	1.357	14	0	0.391677	0.54496	0.710079	0.529079	0.337514	0.826135	0	0.642319	0.501536	0.777563
217	C8H11NO4S	11	8	1	4	1	4	0.5	1.375	8	0.125	0.665278	0.700821	0.840839	0.803723	0.610842	0.779007	0.971635	0.638507	0.526101	0.775719
217	C8H11NO6	11	8	1	6	0	4	0.75	1.375	8	0	0.912442	1.11861	1.24062	0.885162	0.811474	1.54902	0.936306	1.47104	0.931355	1.29619
217	C9H15NO5	15	9	1	5	0	3	0.556	1.667	9	0	0.404682	0.661089	0.794394	0.686846	0	0.701872	0.868953	0.903864	0.546595	0.766809
218	C10H6N2O4	6	10	2	4	0	9	0.4	0.6	5	0	0.378916	0	0.529482	0	0.342878	0	0	0	0.447915	0
218	C11H10N2O3	10	11	2	3	0	8	0.273	0.909	5.5	0	1.84688	2.15405	2.67219	2.21306	1.67152	2.49311	2.53975	2.45556	2.01727	2.31871
218	C11H6O3S	6	11	0	3	1	9	0.273	0.545		0.091	0.397356	0	0.707222	0	0	0	0	0	0.475989	0
218	C11H6O5	6	11	0	5	0	9	0.455	0.545		0	5.1489	5.39541	6.53139	6.25639	4.96333	7.28514	7.39491	6.65155	6.45977	7.14801
218	C12H10O2S	10	12	0	2	1	8	0.167	0.833		0.083	0.402118	0.513584	0	0	0	0	0	0	0.535366	0
218	C12H14N2O2	14	12	2	2	0	7	0.167	1.167	6	0	2.41545	2.28024	2.94871	2.68602	1.67745	3.23561	2.60008	2.99324	2.36427	3.26073
218	C15H22O	22	15	0	1	0	5	0.067	1.467		0	0.852117	0.764429	1.58538	0.934231	0.651586	1.20931	1.36955	1.70507	0.9934	1.52171
218	C7H6O6S	6	7	0	6	1	5	0.857	0.857		0.143	0.381114	0.533877	0.570925	0.537088	0	0	0.677847	0.519006	0	0.537143
218	C8H10O5S	10	8	0	5	1	4	0.625	1.25		0.125	0.513244	0.679677	0.56771	0.717174	0	0.891923	0.656567	0	0.471778	0.795077
218	C8H10O7	10	8	0	7	0	4	0.875	1.25		0	0.844546	0.796146	0.951236	0.921794	0.627734	1.25933	1.14022	0.993698	0.89907	0.933645
218	C9H14O4S	14	9	0	4	1	3	0.444	1.556		0.111	0	0	0	0	0	0.576263	0	0	0.559089	0.580465
218	C9H14O6	14	9	0	6	0	3	0.667	1.556		0	1.96704	2.31366	2.70649	2.9852	2.20791	2.96708	3.40583	2.87258	2.76181	3.20297
219	C10H5NO5	5	10	1	5	0	9	0.5	0.5	10	0	0.421902	0	0	0.519371	0.358971	0	0	0	0.475148	0.528542
219	C11H9NO4	9	11	1	4	0	8	0.364	0.818	11	0	2.60009	3.13764	3.43889	3.28233	2.41424	3.63957	3.71408	3.60318	3.03132	3.41681
219	C12H13NO3	13	12	1	3	0	7	0.25	1.083	12	0	4.24622	4.76242	5.39242	4.76936	3.18208	5.09995	4.99336	5.31897	4.50804	5.28241
219	C13H17NO2	17	13	1	2	0	6	0.154	1.308	13	0	2.26159	2.48009	2.68434	2.17422	1.47705	2.62853	2.5695	2.55369	2.35754	2.63641
219	C7H9NO5S	9	7	1	5	1	4	0.714	1.286	7	0.143	0	0	0	0	0	0	0	0	0	0.521168
219	C9H17NO5	17	9	1	5	0	2	0.556	1.889	9	0	0	0	0	0	0	0	0.636942	0.665029	0	0
220	C10H20O5	20	10	0	5	0	1	0.5	2		0	0	0	0	0	0	0.623011	0	0.545365	0	0
220	C10H4O6	4	10	0	6	0	9	0.6	0.4		0	1.0414	1.05552	1.24063	1.20445	0.906201	1.1443	1.12577	1.24066	1.0824	1.34536
220	C10H8N2O4	8	10	2	4	0	8	0.4	0.8	5	0	1.29589	1.30278	1.66899	1.28861	1.01097	1.67406	1.47616	1.35237	1.38223	1.58931
220	C11H12N2O3	12	11	2	3	0	7	0.273	1.091	5.5	0	3.0573	3.02169	4.05768	3.33822	2.207	3.90426	3.61574	4.41069	4.09142	4.26481
220	C11H8O3S	8	11	0	3	1	8	0.273	0.727		0.091	0.606545	0.785748	0.805118	0.928783	0.679093	0.82441	1.00387	0.954587	0.829169	0.960687
220	C12H12O2S	12	12	0	2	1	7	0.167	1		0.083	0	0.506426	0	0.568441	0	0	0	0	0	0
220	C12H16N2O2	16	12	2	2	0	6	0.167	1.333	6	0	2.22593	2.32458	2.80367	2.13742	1.83769	2.77935	2.19514	2.68363	2.07567	2.45759
220	C15H8O2	8	15	0	2	0	12	0.133	0.533		0	0.441199	0	0.590579	0	0.372098	0	0	0	0	0.474162
220	C16H12O	12	16	0	1	0	11	0.062	0.75		0	0	0	0	0	0.363881	0	0	0	0	0.50289
220	C7H8O6S	8	7	0	6	1	4	0.857	1.143		0.143	0	0	0.619875	0	0	0	0	0	0	0
220	C8H12O5S	12	8	0	5	1	3	0.625	1.5		0.125	0.527169	0	0.653994	0.768802	0.357775	0.726307	0.63116	0.769617	0.462798	0.716887
220	C8H12O7	12	8	0	7	0	3	0.875	1.5		0	0.55147	0	0.738667	0.628584	0.566566	0.656866	0.869166	1.04243	0.669426	0.824577
220	C9H16O4S	16	9	0	4	1	2	0.444	1.778		0.111	0	0	0	0	0	0.659174	0	0.732159	0.415352	0.543677
221	C10H7NO3S	7	10	1	3	1	8	0.3	0.7	10	0.1	0	0.633812	0.574149	0.552259	0.344482	0	0	0.572384	0.438938	0
221	C10H7NO5	7	10	1	5	0	8	0.5	0.7	10	0	1.39066	1.41192	1.73544	1.58064	1.04703	1.6302	2.18027	1.69514	1.62817	1.57334
221	C11H11NO4	11	11	1	4	0	7	0.364	1	11	0	4.08894	4.94932	5.54963	5.18372	3.66323	5.79245	5.6826	5.68096	4.946	5.07595
221	C13H19NO2	19	13	1	2	0	5	0.154	1.462	13	0	1.26561	1.10088	1.65685	1.41776	0.889542	1.51517	1.48526	1.40475	1.26264	1.57764
221	C8H15NO6	15	8	1	6	0	2	0.75	1.875	8	0	0	0	0	0	0	0	0	0	0	0.52609
222	C10H10N2O4	10	10	2	4	0	7	0.4	1	5	0	1.91136	2.05856	2.40425	1.97182	1.38074	2.2069	2.36952	2.28188	1.90162	2.28923
222	C10H6O4S	6	10	0	4	1	8	0.4	0.6		0.1	0.597636	0.828387	0.703305	0.906302	0.77017	1.01043	0.828267	0.845535	0.871006	0.896479
222	C11H10O3S	10	11	0	3	1	7	0.273	0.909		0.091	0.581273	0.592378	0.607022	0.856212	0.640981	0.960799	0.935287	0.881005	0.631251	0.850699
222	C11H14N2O3	14	11	2	3	0	6	0.273	1.273	5.5	0	3.15793	3.15812	3.30171	3.45136	2.17139	3.79962	3.82814	4.35899	3.07962	3.80272
222	C12H18N2O2	18	12	2	2	0	5	0.167	1.5	6	0	1.01821	1.21719	1.19955	1.03511	0.670882	1.21587	1.08363	1.09747	1.1015	1.34229
222	C15H10O2	10	15	0	2	0	11	0.133	0.667		0	0.949087	0.922176	1.12702	0.887561	0.957106	1.1824	1.08239	1.19923	0.983866	1.07222
222	C16H14O	14	16	0	1	0	10	0.062	0.875		0	0.670906	0	0.706163	0.567598	0	0.688421	0.622904	0	0.57047	0.814752
222	C7H10O6S	10	7	0	6	1	3	0.857	1.429		0.143	0	0	0	0	0	0	0	0.610842	0	0.578787
222	C8H14O5S	14	8	0	5	1	2	0.625	1.75		0.125	0	0.560661	0.544857	0.515974	0.428138	0	0.635094	0.663217	0.537342	0.620572
222	C8H14O7	14	8	0	7	0	2	0.875	1.75		0	0.486755	0	0.689193	0.670504	0.358636	0.70881	0	0.641173	0.667467	0.604903
222	C9H6N2O5	6	9	2	5	0	8	0.556	0.667	4.5	0	0.500798	0.563218	0.571116	0	0	0.678418	0.633234	0	0.677433	0.552978
223	C10H9NO3S	9	10	1	3	1	7	0.3	0.9	10	0.1	0.372458	0	0	0	0.43419	0.794222	0.659271	0	0.574685	0.456507
223	C10H9NO5	9	10	1	5	0	7	0.5	0.9	10	0	2.64016	2.76796	3.01304	2.79712	2.32843	3.30565	3.11247	2.94287	2.84941	3.14153
223	C11H13NO4	13	11	1	4	0	6	0.364	1.182	11	0	5.8484	5.81424	7.22593	6.67621	4.37355	6.61729	7.29246	7.64073	6.12064	6.85552
223	C13H21NO2	21	13	1	2	0	4	0.154	1.615	13	0	0.590558	0	0	0	0.339011	0.60148	0	0.51339	0.481058	0.603064
223	C14H9NO2	9	14	1	2	0	11	0.143	0.643	14	0	0.364276	0	0.603633	0	0.434647	0	0	0	0	0.481855
223	C9H5NO4S	5	9	1	4	1	8	0.444	0.556	9	0.111	0	0	0	0	0.367998	0.593016	0	0	0	0
223	C9H5NO6	5	9	1	6	0	8	0.667	0.556	9	0	0	0	0	0	0.343005	0	0	0	0	0
224	C10H12N2O4	12	10	2	4	0	6	0.4	1.2	5	0	2.58643	3.02716	3.45463	3.11198	2.03263	3.69037	3.50089	3.75171	3.22112	4.18372
224	C10H8O4S	8	10	0	4	1	7	0.4	0.8		0.1	0.690209	0.768542	0.838006	0.877349	0.794372	1.03929	1.12289	1.05671	0.780335	0.921683
224	C11H12O3S	12	11	0	3	1	6	0.273	1.091		0.091	0.56565	0.671512	0.725288	0.935276	0.686867	0.990049	0.832204	1.02787	0.853048	0.663597
224	C11H16N2O3	16	11	2	3	0	5	0.273	1.455	5.5	0	1.68814	1.80142	2.23278	2.03999	1.41498	2.08995	2.26127	2.27194	1.92353	2.08891
224	C14H8O3	8	14	0	3	0	11	0.214	0.571		0	1.41607	1.7182	2.04342	1.87643	1.45607	2.02763	1.71295	1.66466	1.59505	2.0121
224	C15H12O2	12	15	0	2	0	10	0.133	0.8		0	1.76728	1.81029	2.25636	1.70878	1.45607	2.32617	2.20012	2.24741	1.85222	2.36666
224	C16H16O	16	16	0	1	0	9	0.062	1		0	0.699246	0.840675	0.838721	0.750421	0.393452	0.608604	0.802454	0.815714	0.833677	0.902635
224	C7H12O6S	12	7	0	6	1	2	0.857	1.714		0.143	0	0	0	0	0	0	0	0	0	0.571115
224	C8H16O5S	16	8	0	5	1	1	0.625	2		0.125	0	0	0.689562	0.699308	0	0	0.855551	0.956265	0.685725	0.75362
224	C9H4O5S	4	9	0	5	1	8	0.556	0.444		0.111	0	0	0	0	0	0.593599	0.612998	0	0.420141	0.511509
224	C9H4O7	4	9	0	7	0	8	0.778	0.444		0	0.522665	0	0.762801	0.619742	0.368116	0.719978	0.720225	0.590798	0.503522	0.702617
224	C9H8N2O5	8	9	2	5	0	7	0.556	0.889	4.5	0	0.529748	0.646957	0.76298	0.782962	0.454509	0.737675	0.733861	0.839581	0.602905	0.769904
225	C10H11NO3S	11	10	1	3	1	6	0.3	1.1	10	0.1	0.373445	0	0	0.535244	0	0	0	0.554839	0.414532	0.482328
225	C10H11NO5	11	10	1	5	0	6	0.5	1.1	10	0	4.79332	4.67513	5.73971	5.76847	3.61303	5.44315	6.05781	5.66242	4.9887	5.44712
225	C11H15NO4	15	11	1	4	0	5	0.364	1.364	11	0	4.75034	4.90978	5.53393	5.07334	3.67511	6.03561	5.95864	5.95413	5.08527	5.951
225	C13H7NO3	7	13	1	3	0	11	0.231	0.538	13	0	0.453064	0.546352	0.715828	0.586527	0.498109	0.628808	0.625402	0	0.487525	0.635336
225	C14H11NO2	11	14	1	2	0	10	0.143	0.786	14	0	0.728071	0.878537	0.993067	0.930172	0.679111	1.02006	1.2167	1.005	0.943735	1.00588
225	C15H15NO	15	15	1	1	0	9	0.067	1	15	0	0	0	0.540589	0	0	0	0	0.58948	0	0.679273
225	C9H7NO4S	7	9	1	4	1	7	0.444	0.778	9	0.111	0.423146	0.497411	0	0.620942	0.550606	0.785002	0.638418	0.655777	0.687415	0.737956
225	C9H7NO6	7	9	1	6	0	7	0.667	0.778	9	0	0.517786	0	0.810861	0.805798	0.496283	0.808662	0.669615	0.772627	0.632389	0.811388
226	C10H10O6	10	10	0	6	0	6	0.6	1		0	8.6268	8.61907	10.9873	10.1055	7.99269	10.7015	12.4658	11.1041	10.078	10.2082
226	C10H14N2O4	14	10	2	4	0	5	0.4	1.4	5	0	2.30704	2.57085	2.75154	2.49933	1.75691	2.75399	2.97366	3.39637	2.78318	3.27305
226	C11H14O3S	14	11	0	3	1	5	0.273	1.273		0.091	0	0	0	0	0	0.981216	0	0	0	0.83828
226	C13H10N2O2	10	13	2	2	0	10	0.154	0.769	6.5	0	0.737846	0.753719	1.0263	1.01026	0.564992	1.09278	0.668384	1.12103	0.616955	1.16227
226	C13H6O4	6	13	0	4	0	11	0.308	0.462		0	1.25	1.19947	1.4468	1.34044	0.874954	1.46519	1.36339	1.43793	1.33903	1.60532
226	C14H10O3	10	14	0	3	0	10	0.214	0.714		0	3.75778	3.92482	4.73223	4.15741	3.22501	4.7245	4.38682	4.68652	4.1038	4.83018
226	C14H14N2O	14	14	2	1	0	9	0.071	1	7	0	0	0	0	0.501347	0	0	0.616114	0.523191	0	0.552234
226	C15H14O2	14	15	0	2	0	9	0.133	0.933		0	2.5415	2.77616	2.98305	2.96343	1.91121	3.53804	2.85052	3.40565	2.80339	3.4955
226	C16H18O	18	16	0	1	0	8	0.062	1.125		0	1.22216	1.08249	1.62258	1.11248	0.717919	1.33015	1.30307	1.19794	1.18911	1.47382
226	C6H10O7S	10	6	0	7	1	2	1.167	1.667		0.167	0	0.507479	0	0	0.357056	0.635933	0	0.679818	0.569228	0.534105
226	C8H18O5S	18	8	0	5	1	0	0.625	2.25		0.125	0	0	0	0	0	0	0	0	0.444578	0
226	C9H10N2O5	10	9	2	5	0	6	0.556	1.111	4.5	0	1.06683	1.30145	1.54469	1.46482	0.916724	1.38055	1.51587	1.53738	1.08664	1.50577
226	C9H6O5S	6	9	0	5	1	7	0.556	0.667		0.111	0	0	0	0	0.476887	0.664978	0	0.635067	0	0.497236
226	C9H6O7	6	9	0	7	0	7	0.778	0.667		0	1.86303	1.93035	2.7644	2.36098	1.53505	2.09074	3.1472	1.96964	1.8629	1.99061
227	C10H13NO3S	13	10	1	3	1	5	0.3	1.3	10	0.1	0	0	0	0	0	0	0	0.595961	0	0
227	C10H13NO5	13	10	1	5	0	5	0.5	1.3	10	0	3.95513	3.65472	5.07379	4.73806	3.37658	4.72759	5.16035	5.25139	4.57321	4.59791
227	C13H9NO3	9	13	1	3	0	10	0.231	0.692	13	0	1.2671	1.53064	1.38215	1.3885	0.893677	1.53291	1.67703	1.71905	1.36711	1.57522
227	C14H13NO2	13	14	1	2	0	9	0.143	0.929	14	0	1.30911	1.35944	1.50183	1.53161	0.92335	1.80375	1.20597	1.38789	1.39743	1.57952
227	C15H17NO	17	15	1	1	0	8	0.067	1.133	15	0	0	0	0	0	0.351813	0	0	0.629939	0.467467	0
227	C9H9NO4S	9	9	1	4	1	6	0.444	1	9	0.111	0	0	0.561862	0	0.385594	0.579196	0	0.550878	0	0
227	C9H9NO6	9	9	1	6	0	6	0.667	1	9	0	0.949846	1.04533	1.28033	1.26855	0.927002	1.13742	1.44398	1.34115	1.03555	1.17764
228	C12H4O5	4	12	0	5	0	11	0.417	0.333		0	0.52379	0	0.780876	0	0	0	0	0.559175	0	0
228	C12H8N2O3	8	12	2	3	0	10	0.25	0.667	6	0	0.864617	0.72611	0.968442	0.75829	0.643979	0.922757	0.922318	0.817074	0.904733	0.990844
228	C13H12N2O2	12	13	2	2	0	9	0.154	0.923	6.5	0	1.39069	1.64388	1.63046	1.56092	1.23788	1.78298	1.3411	1.88082	1.49345	1.69444
228	C13H8O2S	8	13	0	2	1	10	0.154	0.615		0.077	0	0.501186	0	0	0	0	0	0	0	0
228	C13H8O4	8	13	0	4	0	10	0.308	0.615		0	5.00045	5.05577	6.43141	5.40457	3.82395	6.28185	5.99173	6.28299	5.37278	6.11817
228	C16H20O	20	16	0	1	0	7	0.062	1.25		0	1.25051	0.962119	1.54614	1.30025	0.850774	1.65141	1.03017	1.72105	1.27279	1.59366
228	C9H12N2O5	12	9	2	5	0	5	0.556	1.333	4.5	0	0.962799	0.847184	1.19888	1.05934	0.69739	1.51868	1.1721	1.41077	1.17677	1.37982
228	C9H8O5S	8	9	0	5	1	6	0.556	0.889		0.111	0.66459	0.803187	0.865549	0.701555	0	1.30401	0.867155	0.876742	0.991483	0.936154
228	C9H8O7	8	9	0	7	0	6	0.778	0.889		0	1.13376	1.35672	1.33857	1.43485	1.07446	1.60909	1.67621	1.38723	1.57655	1.4935
229	C10H15NO5	15	10	1	5	0	4	0.5	1.5	10	0	1.61637	2.09203	2.23282	2.299	1.66746	2.51472	2.83898	2.85674	2.2408	2.39128
229	C12H7NO4	7	12	1	4	0	10	0.333	0.583	12	0	0.886362	1.00169	1.39146	1.06412	0.843705	1.19207	1.05517	1.15089	1.14927	1.32391
229	C13H11NO3	11	13	1	3	0	9	0.231	0.846	13	0	1.79173	2.17593	2.69941	2.26969	1.66654	2.40008	2.48032	2.71088	2.20936	2.56395
229	C14H15NO2	15	14	1	2	0	8	0.143	1.071	14	0	1.59586	1.79395	2.23997	1.74017	1.22602	2.07538	1.82084	2.16194	1.9303	2.22353
229	C15H19NO	19	15	1	1	0	7	0.067	1.267	15	0	0	0.562756	0	0.504784	0	0	0	0.675872	0.4658	0.473298
229	C9H11NO4S	11	9	1	4	1	5	0.444	1.222	9	0.111	0	0	0	0	0	0	0.694033	0.689462	0	0.544885
229	C9H11NO6	11	9	1	6	0	5	0.667	1.222	9	0	1.38435	1.46245	1.57974	1.70473	1.13792	1.66989	1.9977	1.83973	1.51929	1.53406
230	C10H14O4S	14	10	0	4	1	4	0.4	1.4		0.1	0.752531	0.740453	0.687474	0.735652	0.682797	1.30596	0.893624	0.842622	0.906156	1.06768
230	C10H18N2O4	18	10	2	4	0	3	0.4	1.8	5	0	0	0	0.527955	0	0	0.642323	0.699005	0.530692	0	0.61541
230	C11H18O3S	18	11	0	3	1	3	0.273	1.636		0.091	0	0	0	0	0	0	0	0.602956	0	0
230	C11H22N2O3	22	11	2	3	0	2	0.273	2	5.5	0	0	0	0	0.527285	0	0	0.646528	5.05783	0	0
230	C11H6N2O4	6	11	2	4	0	10	0.364	0.545	5.5	0	0.391799	0	0	0.532565	0.464476	0	0	0.517431	0	0.549351
230	C12H10N2O3	10	12	2	3	0	9	0.25	0.833	6	0	1.40878	1.56341	1.902	1.51869	1.2452	2.05385	1.82581	2.08173	1.61307	1.87696
230	C12H6O3S	6	12	0	3	1	10	0.25	0.5		0.083	0	0	0	0	0.339167	0	0	0.539144	0	0.564559
230	C13H10O2S	10	13	0	2	1	9	0.154	0.769		0.077	0	0	0	0	0	0	0	0	0	0.505568
230	C13H14N2O2	14	13	2	2	0	8	0.154	1.077	6.5	0	2.56107	2.53951	3.19745	2.91849	2.07466	3.41036	2.60925	3.54359	2.88877	3.45006
230	C14H14O3	14	14	0	3	0	8	0.214	1		0	6.34473	7.54411	8.3521	7.69307	5.77961	9.03029	7.88423	8.97736	7.32453	9.47578
230	C14H18N2O	18	14	2	1	0	7	0.071	1.286	7	0	0	0	0	0	0	0	0	0.625498	0	0
230	C16H22O	22	16	0	1	0	6	0.062	1.375		0	0.826291	1.27864	1.10137	0.879109	0.580999	1.33097	1.25559	1.19036	1.00751	1.26984
230	C8H6O6S	6	8	0	6	1	6	0.75	0.75		0.125	0	0	0	0	0	0	0.61347	0	0	0
230	C9H10O7	10	9	0	7	0	5	0.778	1.111		0	1.87331	2.07431	2.42576	2.17021	1.60721	2.24851	2.73404	2.18648	2.39017	2.40665
230	C9H14N2O5	14	9	2	5	0	4	0.556	1.556	4.5	0	0.528814	0.563618	0.63049	0.590408	0.494035	0.830449	0.700451	0.700082	0.714829	0.766574
231	C10H17NO5	17	10	1	5	0	3	0.5	1.7	10	0	0.578892	0.519975	0.542258	0.872646	0.524173	0.800069	0.834549	0.526893	0.718349	0.716197
231	C11H5NO5	5	11	1	5	0	10	0.455	0.455	11	0	0.374102	0	0.650509	0	0	0.597707	0	0	0.599032	0.701756
231	C12H9NO4	9	12	1	4	0	9	0.333	0.75	12	0	2.014	2.35194	2.66299	2.53686	1.8802	2.72711	2.88033	2.87267	2.58895	2.88597
231	C13H13NO3	13	13	1	3	0	8	0.231	1	13	0	3.1873	3.27141	3.81339	3.5891	2.19884	3.69814	3.58526	3.69079	3.35819	4.03876
231	C14H17NO2	17	14	1	2	0	7	0.143	1.214	14	0	1.76977	1.94336	2.33931	2.11025	1.43831	2.40472	1.91921	2.17854	2.12572	2.27394
231	C8H9NO5S	9	8	1	5	1	5	0.625	1.125	8	0.125	0	0	0	0	0.361202	0	0.616789	0	0	0
231	C9H13NO4S	13	9	1	4	1	4	0.444	1.444	9	0.111	0	0	0	0	0.36999	0	0	0	0.47382	0
231	C9H13NO6	13	9	1	6	0	4	0.667	1.444	9	0	0.936937	0.850625	0.862012	0.739754	0.734847	1.19094	0.868018	1.09755	0.829523	1.06123
232	C10H16O4S	16	10	0	4	1	3	0.4	1.6		0.1	0	0.55682	0	0.649809	0.521215	0.763342	0.647794	0.739225	0.687198	0.816372
232	C10H20N2O4	20	10	2	4	0	2	0.4	2	5	0	0	0	0	0	0	0	0	0.712044	0	0
232	C11H4O6	4	11	0	6	0	10	0.545	0.364		0	1.19046	0.908956	1.58192	1.32585	0.854002	1.4768	1.13414	1.26298	1.0589	1.34668
232	C11H8N2O4	8	11	2	4	0	9	0.364	0.727	5.5	0	1.04343	1.12893	1.17249	1.33948	0.866327	1.4668	1.18827	1.3611	1.19927	1.20565
232	C12H12N2O3	12	12	2	3	0	8	0.25	1	6	0	2.35008	2.98221	3.39898	2.61184	1.91582	3.52734	3.32743	3.28506	2.98425	3.56315
232	C12H8O3S	8	12	0	3	1	9	0.25	0.667		0.083	0.406229	0.621619	0.618012	0.615393	0.482412	0.900492	0.6261	0	0.580514	0.600991
232	C12H8O5	8	12	0	5	0	9	0.417	0.667		0	8.56433	8.761	10.6358	10.2528	7.87222	11.0616	11.0742	10.5897	10.123	11.0391
232	C13H16N2O2	16	13	2	2	0	7	0.154	1.231	6.5	0	2.28755	2.13095	2.84307	2.37673	1.72409	2.86255	2.75803	3.00661	2.45196	2.69549
232	C9H12O7	12	9	0	7	0	4	0.778	1.333		0	1.48354	1.52865	1.98491	1.92966	1.36893	1.9977	2.2126	1.82253	1.83095	2.02201
232	C9H16N2O5	16	9	2	5	0	3	0.556	1.778	4.5	0	0	0	0	0	0	0	0	0	0.468077	0
233	C11H7NO5	7	11	1	5	0	9	0.455	0.636	11	0	1.42054	1.45568	1.8313	1.57462	1.1763	1.88615	1.75727	1.80531	1.58896	1.90957
233	C12H11NO4	11	12	1	4	0	8	0.333	0.917	12	0	3.29283	3.82122	4.19498	3.98985	2.9393	4.37834	4.22658	4.19998	3.62435	4.2686
233	C13H15NO3	15	13	1	3	0	7	0.231	1.154	13	0	4.30493	4.50605	5.18818	4.52959	2.92652	5.08314	4.86457	5.33633	4.04323	5.00968
233	C14H19NO2	19	14	1	2	0	6	0.143	1.357	14	0	1.31894	1.28174	1.37258	1.55076	0.932987	1.39987	1.51678	1.61106	1.3537	1.49724
233	C7H7NO6S	7	7	1	6	1	5	0.857	1	7	0.143	0.455209	0	0	0.510285	0.354602	0	0	0	0.635833	0
233	C8H11NO5S	11	8	1	5	1	4	0.625	1.375	8	0.125	0	0	0	0	0	0	0	0	0.457421	0
233	C9H15NO6	15	9	1	6	0	3	0.667	1.667	9	0	0	0	0	0	0	0	0	0	0	0.500536
234	C10H18O4S	18	10	0	4	1	2	0.4	1.8		0.1	0.427746	0.531097	0	0.76876	0.625546	0.670464	0.63543	0.851632	0.662799	0.653251
234	C10H6N2O5	6	10	2	5	0	9	0.5	0.6	5	0	0	0	0	0	0.364314	0.598521	0	0	0	0
234	C11H10N2O4	10	11	2	4	0	8	0.364	0.909	5.5	0	1.65062	1.88269	2.27862	2.15868	1.46071	2.55788	2.58865	2.4809	2.27567	2.41039
234	C11H22O5	22	11	0	5	0	1	0.455	2		0	0	0	0	0	0	0	0.909799	0	0	0
234	C11H6O4S	6	11	0	4	1	9	0.364	0.545		0.091	0.441178	0	0.620542	0.70572	0.499095	0.843969	0	0.491302	0	0.621296
234	C12H10O3S	10	12	0	3	1	8	0.25	0.833		0.083	0.599685	0.735046	0.629475	0.763989	0.57533	0.839738	1.03417	0.835719	0.981723	0.897818
234	C12H14N2O3	14	12	2	3	0	7	0.25	1.167	6	0	3.71487	3.6548	4.60943	3.75406	2.6298	4.33527	3.98694	4.49171	3.32004	4.39029
234	C13H18N2O2	18	13	2	2	0	6	0.154	1.385	6.5	0	1.5031	1.26743	1.67055	1.88403	1.00604	1.58224	1.35317	1.625	1.44692	1.64474
234	C16H10O2	10	16	0	2	0	12	0.125	0.625		0	0.61898	0.535019	0.568919	0.628201	0.466227	0.766835	0.911038	0.641136	0.690031	0.576132
234	C7H6O7S	6	7	0	7	1	5	1	0.857		0.143	0.601638	0.718674	0.706286	1.21514	0.937105	1.43528	1.01434	0.892072	0.714173	0.818241
234	C8H10O6S	10	8	0	6	1	4	0.75	1.25		0.125	0.41248	0	0	0.503401	0.509366	0.586594	0	0.559092	0.449713	0
234	C8H10O8	10	8	0	8	0	4	1	1.25		0	0	0	0	0	0	0	0	0.52528	0	0
234	C9H14O5S	14	9	0	5	1	3	0.556	1.556		0.111	0.664163	0.711172	0.779884	0.964009	0.71753	0.963232	0.754846	0.858593	0.857354	1.03362
234	C9H14O7	14	9	0	7	0	3	0.778	1.556		0	0.861747	0.794048	0.984956	0.950379	0.706574	1.24061	1.09491	1.30146	0.960106	1.17833
235	C10H5NO6	5	10	1	6	0	9	0.6	0.5	10	0	0.435817	0.534862	0	0.546437	0.417621	0	0	0.572866	0.476678	0.470761
235	C11H9NO3S	9	11	1	3	1	8	0.273	0.818	11	0.091	0.388559	0	0	0	0	0	0	0	0	0.515926
235	C11H9NO5	9	11	1	5	0	8	0.455	0.818	11	0	2.26121	2.78308	2.95887	2.78908	2.09662	2.92723	3.08782	2.98412	2.77878	2.94624
235	C12H13NO2S	13	12	1	2	1	7	0.167	1.083	12	0.083	0	0	0	0	0	0	0	0	0.438779	0
235	C12H13NO4	13	12	1	4	0	7	0.333	1.083	12	0	5.09627	5.58517	6.14855	5.77131	4.16183	6.5374	6.50916	6.59602	5.44922	6.3321
235	C13H17NO3	17	13	1	3	0	6	0.231	1.308	13	0	3.64064	3.83898	4.61945	3.88902	2.88546	4.54919	4.37041	4.64289	3.78385	4.68526
235	C14H21NO2	21	14	1	2	0	5	0.143	1.5	14	0	0.652454	0.518494	0.778474	0.612374	0	0	0	0.687564	0.443131	0.50794
235	C15H9NO2	9	15	1	2	0	12	0.133	0.6	15	0	0.391978	0	0.605912	0	0	0	0	0	0	0
235	C8H13NO7	13	8	1	7	0	3	0.875	1.625	8	0	0.466347	0	0	0	0	0	0	0.501762	0	0
236	C10H20O6	20	10	0	6	0	1	0.6	2		0	0	0	0	0	0	0	0	0.517694	0	0
236	C10H4O7	4	10	0	7	0	9	0.7	0.4		0	0.958	0.958123	1.08967	1.04275	0.822548	1.38222	0.98421	1.13045	0.909039	0.997089
236	C10H8N2O5	8	10	2	5	0	8	0.5	0.8	5	0	0.751136	0.730642	0.981775	0.717	0.628536	0.831694	0.960245	0.773436	0.606959	0.828105
236	C11H12N2O4	12	11	2	4	0	7	0.364	1.091	5.5	0	2.91772	3.36971	3.79489	3.23616	2.47371	3.71822	3.5027	3.62988	3.30547	3.56813
236	C11H8O4S	8	11	0	4	1	8	0.364	0.727		0.091	0.594582	0.960852	1.12682	0.861136	0.779181	0.942876	1.00652	0.996858	0.869454	0.899078
236	C12H12O3S	12	12	0	3	1	7	0.25	1		0.083	0.467338	0	0.617005	0.622101	0.56942	0.799378	0	0	0.674057	0.801682
236	C12H16N2O3	16	12	2	3	0	6	0.25	1.333	6	0	3.245	3.36152	3.67771	3.75546	2.58235	3.69822	3.76054	5.32577	3.67718	4.09045
236	C13H20N2O2	20	13	2	2	0	5	0.154	1.538	6.5	0	0.424843	0	0.582888	0	0.339003	0	0	0	0.540705	0.666495
236	C15H8O3	8	15	0	3	0	12	0.2	0.533		0	1.01271	0.925042	1.51767	1.27481	0.793561	1.33221	1.25445	1.37376	1.00618	1.17038
236	C16H12O2	12	16	0	2	0	11	0.125	0.75		0	0.994636	1.0983	1.37691	1.25913	0.922066	1.21987	1.278	1.44205	1.04773	1.41556
236	C17H16O	16	17	0	1	0	10	0.059	0.941		0	0.463919	0	0	0.61188	0	0.610868	0	0.619958	0	0.663115
236	C8H12O6S	12	8	0	6	1	3	0.75	1.5		0.125	0.449753	0	0	0.627382	0	0	0	0.637857	0.559232	0.627473
236	C9H16O5S	16	9	0	5	1	2	0.556	1.778		0.111	0.380147	0.503672	0.678813	0.842736	0.589278	0.810535	0.839589	1.15365	0.681637	0.924273
236	C9H16O7	16	9	0	7	0	2	0.778	1.778		0	0.37221	0	0	0.507099	0.394353	0	0	0	0	0
237	C10H7NO4S	7	10	1	4	1	8	0.4	0.7	10	0.1	0.536225	0	0	0.562999	0.381127	0	0	0	0	0
237	C10H7NO6	7	10	1	6	0	8	0.6	0.7	10	0	0.620242	0.6471	0.870683	0.688736	0.645896	1.08986	1.09373	0.753566	0.787774	0.970683
237	C11H11NO3S	11	11	1	3	1	7	0.273	1	11	0.091	0.441708	0.501727	0	0	0.358302	0	0	0	0.447231	0
237	C11H11NO5	11	11	1	5	0	7	0.455	1	11	0	4.07442	4.0873	5.04963	4.55419	3.34563	5.11861	5.36875	5.2648	4.47675	5.00974
237	C14H7NO3	7	14	1	3	0	12	0.214	0.5	14	0	0	0	0	0	0	0	0	0	0	0.497217
237	C15H11NO2	11	15	1	2	0	11	0.133	0.733	15	0	0.434137	0.50744	0.757073	0	0	0.738612	0.653874	0.659092	0	0.799855
238	C10H10N2O3S	10	10	2	3	1	7	0.3	1	5	0.1	0	0	0	0	0	0	0	0	0	0.492012
238	C10H10N2O5	10	10	2	5	0	7	0.5	1	5	0	1.16807	1.33161	1.28763	1.23941	1.02663	1.38303	1.59042	1.45336	1.27292	1.42174
238	C10H6O5S	6	10	0	5	1	8	0.5	0.6		0.1	0.455399	0	0.768525	0.668991	0.544339	0.849044	0.645422	0.748282	0.712551	0.513518
238	C11H10O4S	10	11	0	4	1	7	0.364	0.909		0.091	0.7751	0.782516	0.881422	0.911946	0.692245	1.13797	0.9764	1.098	0.916371	0.992823
238	C11H14N2O4	14	11	2	4	0	6	0.364	1.273	5.5	0	3.20693	3.56755	4.08932	3.65191	2.67185	3.80751	3.96388	4.22792	3.53796	4.20846
238	C12H14O3S	14	12	0	3	1	6	0.25	1.167		0.083	0	0.605169	0	0.696423	0	0.709778	0	0.665577	0.676617	0.619212
238	C12H18N2O3	18	12	2	3	0	5	0.25	1.5	6	0	1.54663	1.31729	1.71921	1.50655	1.08095	1.62771	1.48299	1.75038	1.47618	1.74496
238	C14H10N2O2	10	14	2	2	0	11	0.143	0.714	7	0	0.461995	0	0.54452	0	0	0	0.706578	0	0.543544	0.526117
238	C14H6O4	6	14	0	4	0	12	0.286	0.429		0	1.03325	0.909046	1.1951	0.938524	0.728993	1.11104	0.975161	1.24717	0.745118	1.10835
238	C15H10O3	10	15	0	3	0	11	0.2	0.667		0	2.29447	2.48437	2.91463	2.69372	2.06014	3.12426	2.69286	3.15125	2.73952	3.2941
238	C16H14O2	14	16	0	2	0	10	0.125	0.875		0	1.60964	1.50964	1.86712	1.95702	1.08461	2.13477	2.00446	2.2191	1.75018	2.09461
238	C17H18O	18	17	0	1	0	9	0.059	1.059		0	0.929213	0.860618	0.848555	1.21658	0.914333	1.38842	1.06896	1.13016	0.86247	1.13969
238	C8H14O8	14	8	0	8	0	2	1	1.75		0	0	0	0	0	0	0	0	0.63624	0	0
238	C9H18O5S	18	9	0	5	1	1	0.556	2		0.111	0.500584	0.623586	0.759238	1.12526	0.597294	0.819038	0.684679	0.775135	0.65528	0.714152
239	C10H9NO4S	9	10	1	4	1	7	0.4	0.9	10	0.1	0.372988	0	0	0	0	0.762505	0	0.673388	0.59606	0.684981
239	C10H9NO6	9	10	1	6	0	7	0.6	0.9	10	0	1.20814	1.22181	1.37912	1.33552	1.09192	1.54386	1.48632	1.46598	1.4498	1.47645
239	C11H13NO3S	13	11	1	3	1	6	0.273	1.182	11	0.091	0.393626	0	0	0	0	0	0	0	0.457514	0
239	C14H9NO3	9	14	1	3	0	11	0.214	0.643	14	0	0.918482	0.749453	1.16011	0.999539	0.804102	1.23994	0.894609	0.974381	0.750751	1.17596
239	C15H13NO2	13	15	1	2	0	10	0.133	0.867	15	0	0.640057	0.848699	0.810705	0.961717	0.684956	1.1276	0.769821	0.930625	0.815042	1.00575
240	C10H12N2O3S	12	10	2	3	1	6	0.3	1.2	5	0.1	0.397429	0	0	0	0	0	0	0	0	0
240	C10H8O5S	8	10	0	5	1	7	0.5	0.8		0.1	0.577549	0.762772	0.76964	0.843156	0.912079	1.05722	0.882235	0.777498	0.879911	1.0371
240	C10H8O7	8	10	0	7	0	7	0.7	0.8		0	2.69016	3.24973	3.49773	3.98452	3.18499	3.82141	4.40192	3.81559	3.45153	3.45022
240	C11H12O4S	12	11	0	4	1	6	0.364	1.091		0.091	0.675243	0.761409	0.858243	1.00672	0.870994	1.21265	1.45742	1.15506	1.02758	1.31178
240	C11H16N2O4	16	11	2	4	0	5	0.364	1.455	5.5	0	2.13429	2.24158	2.62314	2.81916	1.66941	2.81807	2.383	2.97096	2.71486	2.82344
240	C13H8N2O3	8	13	2	3	0	11	0.231	0.615	6.5	0	0.584877	0.728327	0.685683	0.720147	0.397148	0.575556	0	0.644572	0	0.829715
240	C14H12N2O2	12	14	2	2	0	10	0.143	0.857	7	0	0.752666	0.751519	0.856815	0.915397	0.62129	0.797538	0.99091	0.947886	0.829378	1.10777
240	C14H8O4	8	14	0	4	0	11	0.286	0.571		0	3.11903	3.25655	4.15653	3.24169	2.7577	3.97837	3.79699	3.85272	3.45939	4.0856
240	C15H12O3	12	15	0	3	0	10	0.2	0.8		0	3.44533	3.59214	4.66242	4.02405	2.99326	4.90169	4.1259	4.87503	4.09724	5.28263
240	C15H16N2O	16	15	2	1	0	9	0.067	1.067	7.5	0	0	0	0	0	0	0.560169	0	0	0	0.502038
240	C16H16O2	16	16	0	2	0	9	0.125	1		0	1.97994	2.10584	2.95897	2.52612	1.62011	2.9104	2.64993	2.56522	2.46106	2.97337
240	C17H20O	20	17	0	1	0	8	0.059	1.176		0	0.740211	0.632834	1.03295	0.904835	0.514014	0.967199	0.847116	1.12954	0.808885	1.05186
240	C8H16O6S	16	8	0	6	1	1	0.75	2		0.125	0	0	0	0	0	0	0	0.931642	0	0.784857
240	C9H20O7	20	9	0	7	0	0	0.778	2.222		0	0	0	0	0	0	0.700206	0	0	0	0
240	C9H8N2O6	8	9	2	6	0	7	0.667	0.889	4.5	0	0	0	0.544741	0	0	0	0	0	0	0
241	C10H11NO4S	11	10	1	4	1	6	0.4	1.1	10	0.1	0.463023	0	0.582814	0.653723	0.526125	0.792175	0.726275	0.821611	0.50991	0.78795
241	C10H11NO6	11	10	1	6	0	6	0.6	1.1	10	0	2.36584	2.54923	3.10047	2.7892	2.0118	3.13664	3.40199	2.6753	3.06637	2.89105
241	C11H15NO5	15	11	1	5	0	5	0.455	1.364	11	0	4.12529	4.41478	5.57705	5.14991	3.76567	5.8912	5.61677	6.00477	5.04954	5.63415
241	C13H7NO4	7	13	1	4	0	11	0.308	0.538	13	0	0.655234	0.836119	1.13908	0.932115	0.801166	1.018	1.25414	1.07852	0.914182	1.07338
241	C14H11NO3	11	14	1	3	0	10	0.214	0.786	14	0	1.43336	1.3037	1.70285	1.53524	0.993353	1.51159	1.54669	1.7584	1.40324	1.77636
241	C15H15NO2	15	15	1	2	0	9	0.133	1	15	0	1.0123	0.866133	1.18338	1.09261	0.804819	1.35155	1.35249	1.45807	1.07196	1.2098
241	C16H19NO	19	16	1	1	0	8	0.062	1.188	16	0	0	0	0.542624	0	0	0.570388	0	0	0	0.501599
241	C9H7NO5S	7	9	1	5	1	7	0.556	0.778	9	0.111	0.531896	0.494214	0.691065	0.765147	0.539135	0.732158	0.823997	0.793766	0.634841	0.71759
242	C10H10O5S	10	10	0	5	1	6	0.5	1		0.1	1.11343	1.29008	1.36204	1.76697	2.64726	3.0551	1.80539	1.62185	1.442	1.78376
242	C10H10O7	10	10	0	7	0	6	0.7	1		0	3.32814	3.4353	4.28948	4.00365	3.18685	4.15385	4.92591	4.25453	3.92209	4.09548
242	C10H14N2O3S	14	10	2	3	1	5	0.3	1.4	5	0.1	0	0	0	0	0	0	0	0.512359	0	0
242	C10H14N2O5	14	10	2	5	0	5	0.5	1.4	5	0	1.85492	1.71708	2.1566	1.90873	1.53706	2.08716	3.79869	6.04988	2.50041	2.4683
242	C12H6N2O4	6	12	2	4	0	11	0.333	0.5	6	0	0	0	0	0	0	0	0	0.532413	0	0
242	C13H10N2O3	10	13	2	3	0	10	0.231	0.769	6.5	0	0.836963	1.04862	1.13875	1.15124	0.932655	1.32811	1.20252	1.3129	1.06019	1.27189
242	C13H6O5	6	13	0	5	0	11	0.385	0.462		0	2.02296	2.10724	2.95759	2.76469	1.96069	3.11665	2.58056	2.68726	2.36677	2.45601
242	C14H14N2O2	14	14	2	2	0	9	0.143	1	7	0	1.72109	1.46948	1.75789	1.78878	1.33985	2.23258	1.95332	2.28152	1.92769	2.41546
242	C15H14O3	14	15	0	3	0	9	0.2	0.933		0	4.51022	4.54577	5.96864	5.10632	3.81682	6.14668	5.80521	5.86955	4.93277	6.02253
242	C15H18N2O	18	15	2	1	0	8	0.067	1.2	7.5	0	0	0	0	0	0	0	0	0.632691	0	0
242	C17H22O	22	17	0	1	0	7	0.059	1.294		0	0.826218	0.901626	0.989769	1.01154	0.558784	1.00764	0.729403	1.04142	0.864514	1.06665
242	C9H10N2O6	10	9	2	6	0	6	0.667	1.111	4.5	0	0.422011	0	0.626604	0	0.370476	0	0	0	0.463749	0.617451
242	C9H6O6S	6	9	0	6	1	7	0.667	0.667		0.111	0	0.55102	0	0.685095	0.446482	0	0.679194	0	0.454623	0.516058
243	C10H13NO4S	13	10	1	4	1	5	0.4	1.3	10	0.1	0	0.530069	0.876896	0.624469	0.444561	0.687968	0	0.588628	0	0.701352
243	C10H13NO6	13	10	1	6	0	5	0.6	1.3	10	0	2.18319	2.20481	2.91332	2.56844	1.86576	2.76428	2.87809	2.85435	2.48022	2.77188
243	C11H17NO5	17	11	1	5	0	4	0.455	1.545	11	0	1.54379	2.11886	2.26952	2.08254	1.61468	2.44805	2.47729	2.80397	2.01194	2.35526
243	C13H9NO4	9	13	1	4	0	10	0.308	0.692	13	0	1.44952	1.40606	1.91011	1.67227	1.26181	2.33494	1.88558	2.07071	1.89178	2.1746
243	C15H17NO2	17	15	1	2	0	8	0.133	1.133	15	0	1.07145	1.17278	1.51712	1.26883	0.838179	1.43855	1.0414	1.40774	1.26066	1.48145
243	C9H9NO5S	9	9	1	5	1	6	0.556	1	9	0.111	0	0	0.530346	0.513724	0	0	0	0.49581	0.472333	0.482592
243	C9H9NO7	9	9	1	7	0	6	0.778	1	9	0	0.382831	0	0	0	0	0	0	0.505755	0	0
244	C10H12O7	12	10	0	7	0	5	0.7	1.2		0	4.89127	5.30704	5.90009	6.03866	4.49064	6.50067	7.61676	6.39203	5.97269	5.80627
244	C10H16N2O5	16	10	2	5	0	4	0.5	1.6	5	0	0.87657	0.761157	0.884427	0.955364	0.424609	0.890357	0.981512	1.06269	0.959167	1.19021
244	C11H16O4S	16	11	0	4	1	4	0.364	1.455		0.091	0.95912	1.00228	1.04662	1.26136	1.01167	1.62709	1.54678	1.51053	1.28764	1.4612
244	C11H20N2O4	20	11	2	4	0	3	0.364	1.818	5.5	0	0	0	0	0.531984	0.373025	0	0	0.532968	0.442318	0
244	C12H4O6	4	12	0	6	0	11	0.5	0.333		0	0.677518	0.498203	0.919079	0.790098	0.564296	0.844957	0.914157	0.781581	0.807563	0.961612
244	C12H8N2O4	8	12	2	4	0	10	0.333	0.667	6	0	0.730517	0.59404	1.01197	0.668111	0.57822	0.874582	0.894737	0.741472	0.554895	0.53024
244	C13H12N2O3	12	13	2	3	0	9	0.231	0.923	6.5	0	2.04254	2.1107	2.5032	2.45807	1.67587	2.50039	2.236	2.75096	2.13998	2.50645
244	C13H8O3S	8	13	0	3	1	10	0.231	0.615		0.077	0.497519	0	0	0	0.338786	0.684531	0	0.594953	0.491165	0.687242
244	C13H8O5	8	13	0	5	0	10	0.385	0.615		0	5.70407	6.03826	7.51494	7.10452	5.1827	7.88565	7.13083	7.33876	6.74081	7.43836
244	C14H16N2O2	16	14	2	2	0	8	0.143	1.143	7	0	2.31803	2.66321	2.96765	2.88332	1.79091	3.19519	2.58227	3.03737	2.61724	3.3778
244	C15H16O3	16	15	0	3	0	8	0.2	1.067		0	6.07921	6.24289	7.45778	7.46163	5.02566	8.07032	7.26306	8.40218	6.87557	8.6059
244	C16H20O2	20	16	0	2	0	7	0.125	1.25		0	3.33209	3.35486	3.68504	3.66296	2.25928	3.67686	3.50454	4.6179	3.07205	4.11273
244	C17H24O	24	17	0	1	0	6	0.059	1.412		0	0.60474	0	0.552171	0.635232	0.410003	0.731856	0	0.776945	0.632664	0.66113
244	C9H12N2O4S	12	9	2	4	1	5	0.444	1.333	4.5	0.111	0	0	0	0	0	0	0	0.616169	0	0
244	C9H12N2O6	12	9	2	6	0	5	0.667	1.333	4.5	0	0.413992	0.527194	0.59236	0.502337	0.475052	0	0.602809	1.17373	0.561072	0.712744
244	C9H8O6S	8	9	0	6	1	6	0.667	0.889		0.111	0.530246	0.643491	0.670778	0.881418	0.481441	0.92267	0.719124	0.837603	0.812055	0.867902
244	C9H8O8	8	9	0	8	0	6	0.889	0.889		0	0	0	0.597718	0.604731	0.37211	0	0.689787	0.51639	0	0.505045
245	C10H15NO4S	15	10	1	4	1	4	0.4	1.5	10	0.1	0	0.498059	0	0	0	0	0	0	0.473223	0.520434
245	C10H15NO6	15	10	1	6	0	4	0.6	1.5	10	0	1.00897	1.05619	1.45858	1.14008	0.983383	1.41783	1.72283	1.61199	1.26632	1.42927
245	C11H19NO5	19	11	1	5	0	3	0.455	1.727	11	0	0.497299	0	0.677598	0.620435	0.376468	0.57261	0	0.978187	0.578503	0.556383
245	C12H7NO5	7	12	1	5	0	10	0.417	0.583	12	0	0.776454	0.804152	1.17848	0.970041	0.823607	1.0585	0.846008	1.12536	1.05296	1.13984
245	C13H11NO4	11	13	1	4	0	9	0.308	0.846	13	0	2.60918	2.7901	3.2935	3.07962	2.36703	3.23215	3.21037	3.41131	2.92496	3.20945
245	C14H15NO3	15	14	1	3	0	8	0.214	1.071	14	0	3.03903	3.17754	3.60504	3.17912	2.10044	3.49068	3.04674	3.73882	2.96314	3.62485
245	C15H19NO2	19	15	1	2	0	7	0.133	1.267	15	0	1.10812	1.357	1.3707	1.12509	0.788459	1.30626	1.0898	1.36537	1.08384	1.46798
245	C9H11NO5S	11	9	1	5	1	5	0.556	1.222	9	0.111	0.411083	0	0	0	0.380461	0	0	0.59664	0	0.514595
245	C9H11NO7	11	9	1	7	0	5	0.778	1.222	9	0	0.438681	0	0.542907	0	0	0	0	0.570122	0	0.5487
246	C10H14O7	14	10	0	7	0	4	0.7	1.4		0	3.0664	3.61275	3.80228	3.96423	2.97876	4.24168	4.12772	3.94173	4.10411	4.09558
246	C10H18N2O5	18	10	2	5	0	3	0.5	1.8	5	0	0	0	0	0	0	0	0	0.682529	0.425241	0
246	C11H18O4S	18	11	0	4	1	3	0.364	1.636		0.091	0	0	0	0	0.436746	0.649967	0.634687	0.583745	0.472827	0.57469
246	C11H6N2O5	6	11	2	5	0	10	0.455	0.545	5.5	0	0	0	0	0.528118	0	0	0	0	0	0
246	C12H10N2O4	10	12	2	4	0	9	0.333	0.833	6	0	1.67037	1.78198	2.12098	1.98175	1.26369	2.17036	1.92864	1.856	1.4887	1.98541
246	C12H6O4S	6	12	0	4	1	10	0.333	0.5		0.083	0.408906	0	0	0.575822	0.490839	0.708826	0	0.515455	0.596352	0.611096
246	C12H6O6	6	12	0	6	0	10	0.5	0.5		0	2.84757	3.49951	4.39106	3.78977	2.74138	4.12011	3.64013	4.12603	3.71107	3.647
246	C13H10O3S	10	13	0	3	1	9	0.231	0.769		0.077	0.457509	0	0	0.545838	0.439256	0	0.736127	0	0.46314	0.533671
246	C13H14N2O3	14	13	2	3	0	8	0.231	1.077	6.5	0	3.64865	3.86103	4.67116	4.07055	2.96233	4.92955	4.03847	4.65509	4.06144	4.597
246	C14H18N2O2	18	14	2	2	0	7	0.143	1.286	7	0	2.12171	2.22671	2.68475	2.43904	1.7663	2.70281	2.61043	3.13024	2.51735	2.73386
246	C17H10O2	10	17	0	2	0	13	0.118	0.588		0	0	0	0	0	0	0	0	0	0	0.594506
246	C20H6	6	20	0	0	0	18	0	0.3		0	0	0	0	0	0	0	0	0	0.45191	0
246	C9H10O6S	10	9	0	6	1	5	0.667	1.111		0.111	0.597943	0.778258	0.87948	0.912483	0.636006	1.00275	1.20181	1.08197	0.80284	0.896528
246	C9H10O8	10	9	0	8	0	5	0.889	1.111		0	0.498785	0.661277	0.850185	0.736998	0.580542	0.858866	0.801	0.721642	0.677628	0.943537
247	C10H17NO6	17	10	1	6	0	3	0.6	1.7	10	0	0	0	0	0.539055	0.399563	0	0	0.588418	0	0.486691
247	C11H5NO6	5	11	1	6	0	10	0.545	0.455	11	0	0	0	0.64693	0	0	0	0	0	0	0
247	C12H9NO3S	9	12	1	3	1	9	0.25	0.75	12	0.083	0	0	0	0	0	0	0	0	0.451093	0.55582
247	C12H9NO5	9	12	1	5	0	9	0.417	0.75	12	0	1.91658	2.04598	2.59761	2.30413	1.92609	2.89366	2.58071	2.42619	2.37475	2.54585
247	C13H13NO4	13	13	1	4	0	8	0.308	1	13	0	4.0922	4.24577	4.93413	4.61578	3.27459	5.15579	4.8616	5.27302	4.35568	5.10337
247	C15H21NO2	21	15	1	2	0	6	0.133	1.4	15	0	0.538133	0.601282	0.96919	0.841642	0.470778	0.902759	0.745253	0	0.679903	0.904548
247	C9H13NO5S	13	9	1	5	1	4	0.556	1.444	9	0.111	0	0	0	0	0.391117	0.567091	0	0	0.488292	0
247	C9H13NO7	13	9	1	7	0	4	0.778	1.444	9	0	0	0.505785	0	0.506342	0	0	0	0	0	0
248	C10H16O5S	16	10	0	5	1	3	0.5	1.6		0.1	0.92502	1.1903	1.20287	1.32894	1.18339	1.92729	1.42955	1.74734	1.29785	1.46008
248	C10H16O7	16	10	0	7	0	3	0.7	1.6		0	1.11796	1.17632	1.4501	1.55656	1.06607	1.60105	1.34609	1.41983	1.44776	1.60387
248	C11H20O4S	20	11	0	4	1	2	0.364	1.818		0.091	0	0	0	0	0.360897	0	0.756855	0	0.498568	0
248	C11H4O7	4	11	0	7	0	10	0.636	0.364		0	0.648058	0.621427	0.882401	0.616774	0.626235	0.790833	0.778338	0.812534	0.657185	0.934067
248	C11H8N2O5	8	11	2	5	0	9	0.455	0.727	5.5	0	0.898154	1.19201	1.03138	0.980354	0.79902	1.43408	1.29815	0.908336	1.01822	1.09015
248	C12H12N2O4	12	12	2	4	0	8	0.333	1	6	0	3.30873	3.23901	3.78948	3.50769	2.62	3.76162	3.45839	3.97361	3.49102	3.83632
248	C12H8O4S	8	12	0	4	1	9	0.333	0.667		0.083	0.460976	0.535653	0.792728	0.701621	0.536761	0.761596	0.79404	0.654083	0.585596	0.82008
248	C13H12O3S	12	13	0	3	1	8	0.231	0.923		0.077	0.498589	0.562086	0	0.528692	0	0.79776	0	0.61961	0.512323	0.580429
248	C13H16N2O3	16	13	2	3	0	7	0.231	1.231	6.5	0	4.5592	5.20074	5.44006	5.00563	3.47365	5.89141	5.05171	5.75835	4.81613	6.05218
248	C14H20N2O2	20	14	2	2	0	6	0.143	1.429	7	0	0.962145	1.12482	1.32006	1.04885	0.653856	1.39484	1.16924	1.2985	1.1833	1.19953
248	C16H8O3	8	16	0	3	0	13	0.188	0.5		0	0.636825	0	0.971719	0.590878	0.611856	0.66561	0.719665	0.763807	0.602161	0.671988
248	C17H12O2	12	17	0	2	0	12	0.118	0.706		0	0.776527	0.783089	0.917773	0.671978	0.545664	0.723896	0	0.733311	0.563419	0.805334
248	C8H8O7S	8	8	0	7	1	5	0.875	1		0.125	0	0	0	0.6379	0	0	0	0	0	0
248	C9H12O6S	12	9	0	6	1	4	0.667	1.333		0.111	0.564776	0.726814	0.959929	1.04884	0.636507	1.04667	0.901888	1.26601	1.07774	1.2917
248	C9H12O8	12	9	0	8	0	4	0.889	1.333		0	0.497368	0.656898	0.66054	0.823269	0.445006	0.744669	0.679997	0.740272	0.634727	0.845275
249	C11H7NO4S	7	11	1	4	1	9	0.364	0.636	11	0.091	0	0	0	0	0	0	0.610199	0	0	0
249	C11H7NO6	7	11	1	6	0	9	0.545	0.636	11	0	0.931395	0.957394	1.19576	1.04206	0.919559	1.26561	1.19406	1.3224	0.973332	1.0361
249	C12H11NO3S	11	12	1	3	1	8	0.25	0.917	12	0.083	0	0	0	0	0	0	0	0	0	0.506719
249	C12H11NO5	11	12	1	5	0	8	0.417	0.917	12	0	3.383	4.01254	4.36829	3.93434	3.1669	4.45875	4.5278	4.20967	4.30183	4.7249
249	C13H15NO2S	15	13	1	2	1	7	0.154	1.154	13	0.077	0.413623	0	0	0	0	0	0	0	0	0
249	C13H15NO4	15	13	1	4	0	7	0.308	1.154	13	0	5.58501	6.32215	6.92632	6.60581	4.58753	7.53187	6.77729	6.87484	6.53207	7.35247
249	C14H19NO3	19	14	1	3	0	6	0.214	1.357	14	0	2.61416	2.77111	3.08642	3.321	2.30321	3.50466	3.14109	3.22316	2.90598	3.50207
249	C9H15NO7	15	9	1	7	0	3	0.778	1.667	9	0	0	0	0	0	0	0	0	0.497823	0	0.50457
250	C10H18O5S	18	10	0	5	1	2	0.5	1.8		0.1	0.757041	0.66378	1.02574	0.940555	0.885803	1.44954	1.18914	1.53194	1.01267	1.55784
250	C10H18O7	18	10	0	7	0	2	0.7	1.8		0	0.58559	0	0.596302	0	0.404197	0	0.747836	0.720455	0.556178	0.736572
250	C10H6N2O6	6	10	2	6	0	9	0.6	0.6	5	0	0.399727	0	0	0	0.345307	0.573538	0	0	0	0
250	C11H10N2O5	10	11	2	5	0	8	0.455	0.909	5.5	0	1.14586	1.50447	1.84459	1.40261	1.20627	1.80579	1.70978	1.31514	1.34675	1.76062
250	C11H6O5S	6	11	0	5	1	9	0.455	0.545		0.091	0	0	0	0.652278	0.382511	0.619703	0	0	0.506763	0.568812
250	C11H6O7	6	11	0	7	0	9	0.636	0.545		0	2.82715	3.05353	3.83957	3.56773	3.00076	3.97251	3.96753	3.41546	3.46637	3.5746
250	C12H10O4S	10	12	0	4	1	8	0.333	0.833		0.083	0.608057	0.685264	0.802085	1.03937	0.640206	1.05097	0.93171	1.02608	0.805476	1.04474
250	C12H14N2O4	14	12	2	4	0	7	0.333	1.167	6	0	4.48892	5.29357	5.48014	5.16107	3.67273	5.87916	5.64349	5.78759	4.99811	5.77449
250	C13H14O3S	14	13	0	3	1	7	0.231	1.077		0.077	0.499375	0.622853	0	0.701689	0	0.723194	0	0.573273	0.552527	0.595852
250	C13H18N2O3	18	13	2	3	0	6	0.231	1.385	6.5	0	3.1896	3.51191	3.75811	3.46005	2.38997	3.98636	3.4783	3.87822	3.38776	3.7737
250	C15H6O4	6	15	0	4	0	13	0.267	0.4		0	0.408763	0	0.553427	0	0	0	0	0	0.52782	0.49277
250	C16H10O3	10	16	0	3	0	12	0.188	0.625		0	1.47215	1.53585	1.92105	1.76926	1.22316	1.92966	1.40979	2.0537	1.52137	2.03469
250	C17H14O2	14	17	0	2	0	11	0.118	0.824		0	1.02374	0.889898	1.21795	0.966452	0.754788	1.04328	0.907746	1.00222	1.12216	1.05703
250	C18H18O	18	18	0	1	0	10	0.056	1		0	0	0	0	0	0	0	0	0.525541	0	0
250	C9H14O6S	14	9	0	6	1	3	0.667	1.556		0.111	0.660812	0.922978	1.02788	0.951457	0.729452	1.10406	0.960635	0.975037	0.940796	0.883741
250	C9H14O8	14	9	0	8	0	3	0.889	1.556		0	0.401193	0	0	0.544774	0	0.681453	0	0	0.646857	0.560826
251	C11H9NO4S	9	11	1	4	1	8	0.364	0.818	11	0.091	0.386322	0.571896	0	0	0.395547	0	0	0	0.470017	0
251	C11H9NO6	9	11	1	6	0	8	0.545	0.818	11	0	1.43555	1.84692	2.0547	1.83403	1.58929	2.11667	2.05443	1.72424	1.73926	1.62915
251	C12H13NO3S	13	12	1	3	1	7	0.25	1.083	12	0.083	0.449335	0	0	0	0	0	0	0	0	0
251	C12H13NO5	13	12	1	5	0	7	0.417	1.083	12	0	5.63586	6.05755	7.68094	6.79398	4.89069	6.74096	7.37238	7.15867	6.52539	7.10182
251	C13H17NO4	17	13	1	4	0	6	0.308	1.308	13	0	5.46978	5.7356	6.49767	5.97073	4.10552	6.90408	6.14929	6.92265	6.05149	6.85849
251	C15H9NO3	9	15	1	3	0	12	0.2	0.6	15	0	0.520651	0	0.861071	0.563209	0.406275	0.620511	0.615646	0.670436	0.432118	0.75258
251	C16H13NO2	13	16	1	2	0	11	0.125	0.812	16	0	0.468142	0.557403	0	0	0.342366	0.695917	0	0.609444	0.571649	0.452094
252	C10H4O8	4	10	0	8	0	9	0.8	0.4		0	0.665996	0.855512	1.06511	0.814886	0.828789	0.988719	0.848317	0.802073	0.895375	0.790709
252	C11H12N2O5	12	11	2	5	0	7	0.455	1.091	5.5	0	2.30651	2.60204	2.61207	2.49921	1.90065	2.96155	2.36189	2.82151	2.55794	2.85326
252	C11H8O5S	8	11	0	5	1	8	0.455	0.727		0.091	0.568792	0.962944	0.904694	0.891215	0.745707	1.14338	0.627666	0.867377	0.760057	0.944026
252	C11H8O7	8	11	0	7	0	8	0.636	0.727		0	4.35415	4.9744	5.30586	5.21566	4.58943	5.88539	6.2518	5.73993	5.52821	5.57054
252	C12H12O4S	12	12	0	4	1	7	0.333	1		0.083	0.678942	0.850057	0.976506	0.922565	0.698917	1.06759	0.980545	0.90318	0.993075	0.9471
252	C12H16N2O4	16	12	2	4	0	6	0.333	1.333	6	0	4.83285	5.20086	6.16045	5.17205	3.69104	6.147	5.41548	6.69197	5.21154	5.79913
252	C13H16O3S	16	13	0	3	1	6	0.231	1.231		0.077	0	0.548909	0	0	0	0	0	0	0	0
252	C15H12N2O2	12	15	2	2	0	11	0.133	0.8	7.5	0	0.411508	0	0	0.550469	0	0	0	0	0.446047	0.548296
252	C15H8O4	8	15	0	4	0	12	0.267	0.533		0	1.68713	1.61981	2.2691	2.28522	1.59206	2.56298	2.06438	2.30571	2.12897	2.71561
252	C16H12O3	12	16	0	3	0	11	0.188	0.75		0	2.10526	2.13412	3.23658	2.54692	2.04399	3.07542	2.78584	3.10128	2.75559	3.30061
252	C17H16O2	16	17	0	2	0	10	0.118	0.941		0	1.26266	1.65597	1.73248	1.82521	1.33048	2.10748	1.66688	1.90991	1.51751	2.01386
252	C18H20O	20	18	0	1	0	9	0.056	1.111		0	0.453518	0	0	0	0.370925	0	0	0.777881	0.429485	0.692089
252	C8H12O7S	12	8	0	7	1	3	0.875	1.5		0.125	0	0	0	0.525933	0.355629	0	0	0	0	0.455198
252	C9H16O6S	16	9	0	6	1	2	0.667	1.778		0.111	0.503828	0.598702	0.778581	0.993442	0.745709	0.961792	1.19748	1.0792	1.07786	0.993187
253	C10H7NO5S	7	10	1	5	1	8	0.5	0.7	10	0.1	0	0	0	0	0	0.60385	0	0	0	0.514376
253	C10H7NO7	7	10	1	7	0	8	0.7	0.7	10	0	0	0	0	0.574356	0	0	0	0	0	0
253	C11H11NO4S	11	11	1	4	1	7	0.364	1	11	0.091	0.461849	0	0	0	0.414088	0	0.670269	0.683774	0.583783	0.785523
253	C11H11NO6	11	11	1	6	0	7	0.545	1	11	0	2.85557	3.11366	3.46812	3.12895	2.47039	3.52481	3.47015	3.32276	3.09476	3.31293
253	C12H15NO5	15	12	1	5	0	6	0.417	1.25	12	0	7.08373	6.89252	8.36125	7.9008	5.6668	8.6677	7.9245	8.63851	7.2217	8.25222
253	C13H19NO4	19	13	1	4	0	5	0.308	1.462	13	0	2.81748	2.9595	3.27949	3.09079	2.12802	3.5956	3.26024	3.35856	3.24973	3.55013
253	C14H7NO4	7	14	1	4	0	12	0.286	0.5	14	0	0.423504	0	0.639999	0	0	0.659058	0	0.562449	0.548409	0.700415
253	C15H11NO3	11	15	1	3	0	11	0.2	0.733	15	0	1.03946	1.23378	1.21449	0.996546	0.748018	1.3881	1.0153	1.3504	0.910009	1.13701
253	C16H15NO2	15	16	1	2	0	10	0.125	0.938	16	0	0.586409	0.642392	0.802201	0.770631	0.479141	0.759088	0.747128	0.689412	0.518091	0.645421
254	C10H10N2O4S	10	10	2	4	1	7	0.4	1	5	0.1	0	0	0	0	0	0.64448	0	0	0	0
254	C10H10N2O6	10	10	2	6	0	7	0.6	1	5	0	0.650427	0.781574	0.810814	0.95365	0.556087	0.768359	1.04757	0.64238	0.874668	0.804608
254	C10H6O6S	6	10	0	6	1	8	0.6	0.6		0.1	0	0	0	0	0	0	0	0	0.511383	0.683858
254	C10H6O8	6	10	0	8	0	8	0.8	0.6		0	0.57447	0.593653	0.71828	0.757036	0.496513	0.708341	0.938066	0.640721	0.537493	0.546827
254	C11H10O5S	10	11	0	5	1	7	0.455	0.909		0.091	0.951565	1.04828	1.11699	1.11108	1.0749	1.45046	1.22277	1.11906	1.14081	1.4277
254	C11H10O7	10	11	0	7	0	7	0.636	0.909		0	5.99741	6.46965	7.118	7.41016	5.68873	8.2307	8.91623	7.43458	7.32954	7.35018
254	C11H14N2O3S	14	11	2	3	1	6	0.273	1.273	5.5	0.091	0	0	0	0	0	0	0	0.520393	0	0
254	C11H14N2O5	14	11	2	5	0	6	0.455	1.273	5.5	0	2.60942	2.66214	3.31097	3.08947	2.42294	3.50792	3.24871	3.46733	2.75565	3.40514
254	C12H14O4S	14	12	0	4	1	6	0.333	1.167		0.083	0	0	0	0.808491	0.818346	0.89647	1.02443	0.903594	1.01392	1.06147
254	C12H18N2O4	18	12	2	4	0	5	0.333	1.5	6	0	2.39743	2.33746	2.83509	2.30438	1.88245	2.74157	2.55453	3.17297	2.62427	2.81154
254	C14H10N2O3	10	14	2	3	0	11	0.214	0.714	7	0	0.633576	0.643448	0.953364	0.802358	0.560425	1.09114	0.894682	1.09254	0.967314	0.921362
254	C14H6O5	6	14	0	5	0	12	0.357	0.429		0	1.40975	1.53939	1.89619	1.84505	1.22919	2.05831	1.74051	1.81121	1.59899	1.77305
254	C15H10O4	10	15	0	4	0	11	0.267	0.667		0	3.97517	3.86537	5.38026	4.70598	3.755	5.17144	4.73625	5.41118	4.81182	5.30761
254	C15H14N2O2	14	15	2	2	0	10	0.133	0.933	7.5	0	0.930564	0.982115	0.994451	0.814968	0.591467	0.931096	0.859148	1.23243	0.883653	1.25073
254	C16H14O3	14	16	0	3	0	10	0.188	0.875		0	3.21121	3.12188	3.59678	3.73008	2.3992	3.85417	3.51482	3.89164	3.3149	4.06634
254	C18H22O	22	18	0	1	0	8	0.056	1.222		0	0.440025	0.5101	0.85762	0.601661	0	0.922635	0	0.707357	0	0.783105
254	C9H18O6S	18	9	0	6	1	1	0.667	2		0.111	0	0	0	0.58462	0.488526	0	0	1.08591	0.738227	0.751456
255	C10H9NO5S	9	10	1	5	1	7	0.5	0.9	10	0.1	0	0.543896	0	0	0	0	0	0.569826	0.60996	0.51614
255	C10H9NO7	9	10	1	7	0	7	0.7	0.9	10	0	0.627257	0.549694	0.531829	0.861688	0.557713	0.879198	0.720352	0.559219	0.629332	0.53688
255	C11H13NO4S	13	11	1	4	1	6	0.364	1.182	11	0.091	0.511491	0.730112	0	0	0.464588	0.602203	0.808778	0.571817	0.479696	0
255	C11H13NO6	13	11	1	6	0	6	0.545	1.182	11	0	4.19599	4.60344	5.35458	5.1449	3.90659	5.45155	5.528	5.15399	4.71528	5.30027
255	C12H17NO5	17	12	1	5	0	5	0.417	1.417	12	0	4.58676	4.48885	5.82617	5.29211	3.98876	6.32563	5.61725	5.90978	4.96234	5.94426
255	C14H9NO4	9	14	1	4	0	11	0.286	0.643	14	0	1.14698	1.30137	1.51824	1.42938	1.11966	1.82445	1.91493	1.69523	1.27448	1.73622
255	C15H13NO3	13	15	1	3	0	10	0.2	0.867	15	0	1.2945	1.05582	1.62257	1.458	1.01376	1.65671	1.52239	1.63755	1.40587	1.94883
255	C16H17NO2	17	16	1	2	0	9	0.125	1.062	16	0	0.712741	0.883247	0.951621	0.807172	0.692611	0.873816	0.855474	1.01502	0.731526	1.0781
256	C10H12N2O4S	12	10	2	4	1	6	0.4	1.2	5	0.1	0	0	0	0	0	0	0	0.528767	0.444358	0
256	C10H12N2O6	12	10	2	6	0	6	0.6	1.2	5	0	0.719122	0.86657	0.999536	0.820841	0.94029	1.2982	0.883614	1.37837	1.25599	1.83089
256	C10H8O6S	8	10	0	6	1	7	0.6	0.8		0.1	0.655131	0.558256	1.02133	0.883877	0.71843	0.983498	0.88857	0.952076	0.701518	0.893783
256	C10H8O8	8	10	0	8	0	7	0.8	0.8		0	0.626068	0.665006	0.872347	0.685221	0.647901	0.865776	0.955923	0.72335	0.666706	0.721726
256	C11H12O5S	12	11	0	5	1	6	0.455	1.091		0.091	1.14555	1.53947	1.44612	2.14908	4.20608	4.40209	1.54887	2.06588	1.89889	2.07791
256	C11H16N2O5	16	11	2	5	0	5	0.455	1.455	5.5	0	1.8592	1.95419	2.19209	2.17089	1.67799	2.50621	2.47528	2.54323	2.11114	2.47856
256	C13H4O6	4	13	0	6	0	12	0.462	0.308		0	0.398931	0	0.733012	0	0	0	0	0	0	0.552432
256	C13H8N2O4	8	13	2	4	0	11	0.308	0.615	6.5	0	0.681021	0.759479	0.709434	0.63854	0.585361	0.85462	0.798906	0.753517	0.802868	0.856301
256	C14H12N2O3	12	14	2	3	0	10	0.214	0.857	7	0	1.19538	1.37167	1.80339	1.78175	1.13476	1.60751	1.51582	1.71981	1.6232	1.67604
256	C14H8O3S	8	14	0	3	1	11	0.214	0.571		0.071	0	0	0	0	0.356655	0	0	0	0	0
256	C15H16N2O2	16	15	2	2	0	9	0.133	1.067	7.5	0	2.01453	1.98829	2.94521	2.49665	1.51548	2.93401	2.79758	4.08001	2.39413	3.6166
256	C17H20O2	20	17	0	2	0	8	0.118	1.176		0	2.07315	2.2434	2.87233	2.39442	1.78847	2.8186	2.42239	3.43825	2.45926	2.77352
256	C18H24O	24	18	0	1	0	7	0.056	1.333		0	0.373781	0	0	0	0	0	0	0.617612	0.523252	0.728799
257	C10H11NO5S	11	10	1	5	1	6	0.5	1.1	10	0.1	0.493973	0.732233	0.620876	0.737059	0.530155	0.79888	0	0.847705	0.733561	0.740201
257	C10H11NO7	11	10	1	7	0	6	0.7	1.1	10	0	0.569441	0.746899	0.910978	0.75103	0.712071	0.808114	0	0.802955	0.689485	1.03762
257	C11H15NO4S	15	11	1	4	1	5	0.364	1.364	11	0.091	0	0	0	0	0	0	0	0.578372	0.595998	0.597947
257	C11H15NO6	15	11	1	6	0	5	0.545	1.364	11	0	3.16051	3.73861	4.11138	4.10094	2.78184	4.09128	4.71821	4.25773	3.95622	4.09349
257	C12H19NO5	19	12	1	5	0	4	0.417	1.583	12	0	1.63552	1.54292	2.07853	2.07416	1.45891	2.35852	2.48029	2.48626	2.18417	2.27336
257	C13H7NO5	7	13	1	5	0	11	0.385	0.538	13	0	0.697663	0.68926	1.18464	0.941508	0.664594	0.972772	1.07043	0.968035	0.996618	1.08555
257	C14H11NO4	11	14	1	4	0	10	0.286	0.786	14	0	1.96377	1.87101	2.17142	1.95149	1.48903	2.47548	2.18113	2.34968	1.98315	2.52284
257	C15H15NO3	15	15	1	3	0	9	0.2	1	15	0	1.91492	1.87783	2.34791	2.07007	1.50821	2.48317	1.96378	2.46902	2.0292	2.43682
257	C16H19NO2	19	16	1	2	0	8	0.125	1.188	16	0	0.788033	0.745879	1.04817	0.846444	0.675782	1.21746	0.98242	1.155	0.880394	1.15007
258	C10H10O6S	10	10	0	6	1	6	0.6	1		0.1	0.793681	0.987038	0.774904	1.13169	0.918439	1.2929	1.16551	1.03836	1.1432	1.09788
258	C10H10O8	10	10	0	8	0	6	0.8	1		0	1.27213	1.24556	1.45121	1.39134	1.11063	1.0613	1.76879	1.4388	1.33074	1.47333
258	C10H14N2O4S	14	10	2	4	1	5	0.4	1.4	5	0.1	0.604891	0.785478	0.553757	0.508292	0.487962	0.651966	0.84652	0.620353	0.575542	0.66804
258	C10H14N2O6	14	10	2	6	0	5	0.6	1.4	5	0	0.877944	0.767403	0.925316	1.24891	0.747254	1.26751	1.14857	1.80675	5.99783	2.14682
258	C11H14O7	14	11	0	7	0	5	0.636	1.273		0	9.69035	10.0822	11.9227	11.7965	9.47962	13.0229	13.227	12.1658	11.5027	11.669
258	C12H18O4S	18	12	0	4	1	4	0.333	1.5		0.083	0	0	0	0	0.463768	0.708906	0.777929	0	0.719003	0.814905
258	C12H6N2O5	6	12	2	5	0	11	0.417	0.5	6	0	0.403886	0	0.546253	0	0.435463	0	0	0	0	0
258	C13H10N2O4	10	13	2	4	0	10	0.308	0.769	6.5	0	1.35664	1.13847	1.56268	1.28707	1.17043	1.63684	1.37542	1.57869	1.28639	1.58333
258	C13H6O4S	6	13	0	4	1	11	0.308	0.462		0.077	0	0	0	0	0	0	0	0.514936	0	0
258	C13H6O6	6	13	0	6	0	11	0.462	0.462		0	2.15528	2.25166	3.20539	3.01876	2.13181	3.28342	3.14642	2.75282	2.77264	2.97638
258	C14H10O3S	10	14	0	3	1	10	0.214	0.714		0.071	0	0.515363	0.558758	0	0	0.778921	0	0	0	0.584468
258	C14H14N2O3	14	14	2	3	0	9	0.214	1	7	0	2.38486	2.40582	3.24684	2.86065	1.96109	3.2111	2.81586	3.17845	2.54805	3.23693
258	C15H18N2O2	18	15	2	2	0	8	0.133	1.2	7.5	0	2.33015	2.5286	2.69379	2.51582	1.79492	2.95719	2.52496	2.91857	2.51549	2.94812
258	C18H26O	26	18	0	1	0	6	0.056	1.444		0	0	0	0	0	0	0	0	0.519255	0	0
258	C7H14O8S	14	7	0	8	1	1	1.143	2		0.143	0.4393	0	0.782407	0	0	0	0	0	0.740618	0.499976
258	C9H10N2O5S	10	9	2	5	1	6	0.556	1.111	4.5	0.111	0	0	0	0.555484	0	0	0	0	0	0
258	C9H6O7S	6	9	0	7	1	7	0.778	0.667		0.111	0	0	0	0.647825	0	0	0	0	0	0
259	C10H13NO5S	13	10	1	5	1	5	0.5	1.3	10	0.1	0	0.536892	0	0.805641	0.486168	0.597768	0.722607	0.840179	0.653207	0.782685
259	C10H13NO7	13	10	1	7	0	5	0.7	1.3	10	0	0.756352	0.667515	1.07756	0.953186	0.613304	0.87438	0.727567	0.877969	0.750766	0.829387
259	C11H17NO6	17	11	1	6	0	4	0.545	1.545	11	0	1.46902	1.46319	1.56201	1.48612	1.14672	1.77616	1.65067	1.99443	1.60479	2.10385
259	C13H9NO5	9	13	1	5	0	10	0.385	0.692	13	0	1.70007	1.73944	2.03575	1.71646	1.27637	1.99621	2.43906	1.96393	1.698	2.06206
259	C14H13NO4	13	14	1	4	0	9	0.286	0.929	14	0	2.68481	3.05386	3.11684	2.7871	2.17476	3.4666	3.24564	3.46093	2.76707	3.41271
259	C15H17NO3	17	15	1	3	0	8	0.2	1.133	15	0	2.21393	2.2899	2.64525	2.15194	1.68996	2.64023	2.51675	2.69586	2.31002	2.94447
259	C16H21NO2	21	16	1	2	0	7	0.125	1.312	16	0	0.61641	0.840092	0.887139	0.773956	0.531822	0.749736	0.657739	0.823278	0.51691	0.792521
259	C9H9NO6S	9	9	1	6	1	6	0.667	1	9	0.111	0	0	0	0	0.355608	0	0	0	0	0
260	C10H12O6S	12	10	0	6	1	5	0.6	1.2		0.1	0.891693	0.95063	0.989718	1.29534	1.04815	1.39687	1.35569	1.3421	1.09781	1.27063
260	C10H12O8	12	10	0	8	0	5	0.8	1.2		0	1.55943	1.69992	1.65924	1.98025	1.5786	1.97779	2.13995	2.07536	1.76766	2.00311
260	C10H16N2O6	16	10	2	6	0	4	0.6	1.6	5	0	0	0	0	0	0	0.578392	0	0	0	0
260	C11H16O5S	16	11	0	5	1	4	0.455	1.455		0.091	1.25267	1.26269	1.58135	1.59316	1.19925	1.5523	1.47717	1.78298	1.48355	1.89004
260	C11H20N2O5	20	11	2	5	0	3	0.455	1.818	5.5	0	0	0	0	0	0	0	0	2.37635	0.534637	0.72159
260	C12H20O4S	20	12	0	4	1	3	0.333	1.667		0.083	0	0	0	0	0	0	0.647665	0.510401	0	0
260	C12H4O7	4	12	0	7	0	11	0.583	0.333		0	0	0	0.657815	0.827835	0.404943	0.765166	0	0.507246	0.62475	0.577485
260	C12H8N2O5	8	12	2	5	0	10	0.417	0.667	6	0	0.419347	0	0.93327	0.815911	0.563806	0.808257	0.649934	0.806086	0.728627	0.611285
260	C13H12N2O4	12	13	2	4	0	9	0.308	0.923	6.5	0	2.39959	2.7565	3.15261	3.17015	2.16292	3.06347	3.29362	3.47689	2.8401	3.47175
260	C13H8O4S	8	13	0	4	1	10	0.308	0.615		0.077	0.517772	0.668238	0	0.621342	0.477299	0.80941	0.679683	0.629732	0.592185	0.675191
260	C14H12O3S	12	14	0	3	1	9	0.214	0.857		0.071	0.407136	0	0	0	0.455616	0	0	0	0.457148	0
260	C14H16N2O3	16	14	2	3	0	8	0.214	1.143	7	0	4.14146	4.60365	5.45484	5.2051	3.54886	5.28559	4.72827	5.60505	4.43922	5.45533
260	C15H20N2O2	20	15	2	2	0	7	0.133	1.333	7.5	0	0.880951	0.865031	1.35199	0.975727	0.663327	1.06371	0.856129	1.71603	1.07535	1.50353
260	C17H24O2	24	17	0	2	0	6	0.118	1.412		0	1.47151	1.42436	1.8343	1.81533	0.990638	1.90163	1.75403	2.01967	1.7744	2.0277
260	C17H8O3	8	17	0	3	0	14	0.176	0.471		0	0	0	0.534203	0.507363	0	0	0	0	0	0
260	C18H12O2	12	18	0	2	0	13	0.111	0.667		0	0	0	0	0	0	0	0	0.562112	0.446481	0
261	C10H15NO5S	15	10	1	5	1	4	0.5	1.5	10	0.1	0	0.557953	0	0	0	0.662116	0	0	0	0
261	C10H15NO7	15	10	1	7	0	4	0.7	1.5	10	0	0.395209	0.515493	0.590704	0.508606	0.365494	0	0	0.752439	0.468141	0.685378
261	C11H19NO6	19	11	1	6	0	3	0.545	1.727	11	0	0.54004	0	0	0	0.481217	0.589793	0.618587	0.73222	0.502955	0.621472
261	C12H7NO6	7	12	1	6	0	10	0.5	0.583	12	0	0.696834	0.736492	0.81042	0.88922	0.530973	1.18148	1.18839	0.803817	0.677293	0.929021
261	C13H11NO5	11	13	1	5	0	9	0.385	0.846	13	0	2.88125	2.95026	3.10122	3.13885	2.58568	3.91297	3.49201	3.28733	2.90079	3.3575
261	C14H15NO4	15	14	1	4	0	8	0.286	1.071	14	0	4.11219	4.47545	5.11477	4.46096	3.26038	4.904	5.02583	5.23384	4.69306	5.04489
261	C15H19NO3	19	15	1	3	0	7	0.2	1.267	15	0	2.07236	2.0649	2.63106	2.44236	1.55216	2.48183	2.4557	2.76226	2.04733	2.66435
261	C16H23NO2	23	16	1	2	0	6	0.125	1.438	16	0	0	0	0.639654	0.730097	0.368236	0.722522	0.718999	0.871779	0.517275	0.670019
261	C9H11NO6S	11	9	1	6	1	5	0.667	1.222	9	0.111	0	0	0	0	0.369829	0	0	0	0	0.472454
262	C10H14O6S	14	10	0	6	1	4	0.6	1.4		0.1	0.967973	1.3078	1.26849	2.00897	1.32851	1.87941	2.05824	1.95679	1.82839	2.38664
262	C10H14O8	14	10	0	8	0	4	0.8	1.4		0	0.982139	0.987213	1.02198	1.20549	0.891188	1.4316	1.06407	1.18641	1.10238	1.21358
262	C11H18O5S	18	11	0	5	1	3	0.455	1.636		0.091	0.963089	1.4183	1.0034	1.50467	1.18974	1.40621	1.87974	1.88718	1.60379	1.92209
262	C11H22N2O3S	22	11	2	3	1	2	0.273	2	5.5	0.091	0	0	0	0	0	0	0	1.36409	0	0
262	C12H10N2O5	10	12	2	5	0	9	0.417	0.833	6	0	1.30843	1.44422	1.51858	1.44265	1.20435	1.95097	1.66818	1.81558	1.5089	1.55462
262	C12H6O5S	6	12	0	5	1	10	0.417	0.5		0.083	0	0	0	0.506948	0	0.679477	0	0	0.53584	0
262	C12H6O7	6	12	0	7	0	10	0.583	0.5		0	2.25117	2.73613	2.77687	2.7409	2.36933	3.22515	2.9549	2.71987	2.78628	3.14861
262	C13H10O4S	10	13	0	4	1	9	0.308	0.769		0.077	0.582084	0.654344	0.679355	0.840544	0.585104	0.836828	0.923582	0.851605	0.820516	0.771143
262	C13H14N2O4	14	13	2	4	0	8	0.308	1.077	6.5	0	4.53817	4.85475	5.73218	4.95714	3.57997	5.67041	5.9713	6.60228	5.23662	5.79708
262	C14H14O3S	14	14	0	3	1	8	0.214	1		0.071	0	0	0	0.573398	0	0	0	0	0.495135	0.590791
262	C14H18N2O3	18	14	2	3	0	7	0.214	1.286	7	0	3.87386	3.71154	4.53463	4.51825	3.08147	4.44547	4.3284	5.87565	4.11365	4.88026
262	C15H22N2O2	22	15	2	2	0	6	0.133	1.467	7.5	0	0	0	0	0	0	0	0	0.641448	0	0.532419
262	C17H10O3	10	17	0	3	0	13	0.176	0.588		0	0.925965	0.741314	1.19418	1.05624	0.727304	1.00149	1.03184	1.28519	0.805357	1.07962
262	C18H14O2	14	18	0	2	0	12	0.111	0.778		0	0.589658	0.625016	0.6322	0.690958	0.405588	0.606771	0.747974	0.527413	0.462851	0.561604
262	C9H10O7S	10	9	0	7	1	5	0.778	1.111		0.111	0	0	0	0	0.346811	0.575989	0	0.556248	0.431965	0
263	C10H17NO7	17	10	1	7	0	3	0.7	1.7	10	0	0.509102	0.567425	0	0.749278	0	0.704927	0.956698	5.165	1.83405	2.4125
263	C12H9NO4S	9	12	1	4	1	9	0.333	0.75	12	0.083	0	0	0	0	0	0	0	0	0.455031	0.493133
263	C12H9NO6	9	12	1	6	0	9	0.5	0.75	12	0	1.53414	1.56364	1.76371	1.81821	1.3952	2.03797	1.94921	1.7069	1.74196	1.84348
263	C13H13NO5	13	13	1	5	0	8	0.385	1	13	0	4.43075	4.9039	5.45785	5.58689	3.99451	5.87667	6.07383	5.92875	5.13784	5.88561
263	C14H17NO2S	17	14	1	2	1	7	0.143	1.214	14	0.071	0.377705	0	0	0	0	0	0	0	0	0
263	C16H9NO3	9	16	1	3	0	13	0.188	0.562	16	0	0	0	0	0	0	0	0	0	0.424712	0.487297
264	C10H16O6S	16	10	0	6	1	3	0.6	1.6		0.1	1.05989	1.31131	0.881679	1.47478	1.10216	1.671	1.68069	1.85414	1.29619	1.83001
264	C10H16O8	16	10	0	8	0	3	0.8	1.6		0	0.528683	0	0.66589	0	0.423351	0	0.759655	0.839787	0.520493	0.658483
264	C11H20O5S	20	11	0	5	1	2	0.455	1.818		0.091	0.421954	0	0.746991	0.998419	0.749292	1.02622	1.08485	0.902439	0.884619	1.0109
264	C11H20O7	20	11	0	7	0	2	0.636	1.818		0	0.490828	0	0.718411	0.645064	0.406462	0.851176	0	0.822551	0.434447	0.700885
264	C11H8N2O6	8	11	2	6	0	9	0.545	0.727	5.5	0	0.419997	0	0.585503	0.575546	0.433164	0.705364	0	0	0.435706	0
264	C12H12N2O5	12	12	2	5	0	8	0.417	1	6	0	2.85207	2.82353	3.19713	2.74646	2.12016	3.27296	2.81287	3.3644	2.50227	3.37608
264	C12H8O5S	8	12	0	5	1	9	0.417	0.667		0.083	0.789276	0.803477	0.700541	0.806913	0.683553	0.902337	0.912537	0.752932	0.768387	0.869557
264	C12H8O7	8	12	0	7	0	9	0.583	0.667		0	4.93879	5.61607	6.16101	6.21665	5.21431	6.88006	7.53167	6.39023	6.06322	6.88605
264	C13H12O4S	12	13	0	4	1	8	0.308	0.923		0.077	0.675953	0.671491	0.551563	0.79976	0.540898	0.89426	0.834443	0.908734	0.718697	0.862185
264	C13H16N2O4	16	13	2	4	0	7	0.308	1.231	6.5	0	7.6234	8.06346	9.19064	8.02944	5.76576	8.77595	8.02091	8.73452	7.75667	8.60172
264	C14H20N2O3	20	14	2	3	0	6	0.214	1.429	7	0	2.21316	2.0855	2.47545	2.26533	1.62075	2.58663	2.5319	4.63733	2.4697	2.68908
264	C16H8O4	8	16	0	4	0	13	0.25	0.5		0	1.14586	1.16056	1.73662	1.44684	0.940107	1.5602	1.66581	1.46696	1.35795	1.45456
264	C17H12O3	12	17	0	3	0	12	0.176	0.706		0	1.45506	1.32358	1.92097	1.45298	1.11175	1.69101	1.4683	1.96817	1.50787	2.15815
264	C18H16O2	16	18	0	2	0	11	0.111	0.889		0	0.64616	0.522113	0.862746	0	0.530858	1.01699	0.962541	0.982328	0.858791	0.701806
264	C9H12O7S	12	9	0	7	1	4	0.778	1.333		0.111	0.600973	0.574972	0.660528	0.737061	0.445489	1.09008	0	0.697243	0.626893	0.734985
265	C11H7NO7	7	11	1	7	0	9	0.636	0.636	11	0	0.382183	0	0.609852	0.881593	0	0	0	0.544816	0.432384	0.73995
265	C12H11NO4S	11	12	1	4	1	8	0.333	0.917	12	0.083	0	0.796024	0	0	0	0.590005	0.610958	0.499735	0.452318	0
265	C12H11NO6	11	12	1	6	0	8	0.5	0.917	12	0	2.95371	2.98592	3.29864	3.55068	2.7383	3.36381	3.20134	3.41617	3.29176	3.33188
265	C13H15NO5	15	13	1	5	0	7	0.385	1.154	13	0	7.56092	7.84524	9.18497	8.53652	6.43777	9.21304	9.11514	9.25966	8.01276	8.51328
265	C14H19NO4	19	14	1	4	0	6	0.286	1.357	14	0	4.42302	4.61206	5.3265	4.93549	3.57095	5.68596	5.26076	5.68754	4.74714	5.46049
265	C15H7NO4	7	15	1	4	0	13	0.267	0.467	15	0	0.388778	0	0	0	0	0	0	0	0	0
265	C16H11NO3	11	16	1	3	0	12	0.188	0.688	16	0	0.548264	0.601625	0.697743	0.705769	0.499169	1.02935	0.702278	0.828574	0.599991	0.610909
265	C17H15NO2	15	17	1	2	0	11	0.118	0.882	17	0	0	0.594295	0	0	0	0	0	0	0	0.472804
266	C10H18O8	18	10	0	8	0	2	0.8	1.8		0	0.432543	0	0	0	0	0	0	0	0	0
266	C11H10N2O6	10	11	2	6	0	8	0.545	0.909	5.5	0	0.781061	1.04197	1.11866	0.918452	0.749825	1.16175	0.893238	0.880345	0.892573	1.20702
266	C11H22O5S	22	11	0	5	1	1	0.455	2		0.091	0	0	0	0.896307	0	0	12.52	0	0	0
266	C11H6O6S	6	11	0	6	1	9	0.545	0.545		0.091	0	0	0	0	0.448077	0.674313	0	0	0.535183	0
266	C11H6O8	6	11	0	8	0	9	0.727	0.545		0	1.15913	1.2125	1.52808	1.66367	1.19628	1.65265	1.58907	1.11835	1.32885	1.39566
266	C12H10O5S	10	12	0	5	1	8	0.417	0.833		0.083	0.714628	0.836658	0.823556	0.903798	0.781779	1.17175	1.04943	1.2715	0.904925	1.05524
266	C12H10O7	10	12	0	7	0	8	0.583	0.833		0	7.24834	7.87257	8.45906	9.21808	7.7087	9.65629	10.7482	9.41353	9.36487	9.41786
266	C12H14N2O5	14	12	2	5	0	7	0.417	1.167	6	0	4.55788	5.29967	5.70954	5.10728	3.93802	5.73526	5.66741	5.72207	5.09756	5.92509
266	C13H14O4S	14	13	0	4	1	7	0.308	1.077		0.077	0.526693	0.648058	0	0.813501	0.629082	0.828204	1.01761	0	0.684823	0.851227
266	C13H18N2O4	18	13	2	4	0	6	0.308	1.385	6.5	0	5.77904	6.5793	7.47587	6.41031	4.7725	7.39108	7.23098	7.90194	6.64278	7.46624
266	C14H22N2O3	22	14	2	3	0	5	0.214	1.571	7	0	0.599357	0	0.54704	0.696289	0.467942	0.887456	0.652759	0.783225	0.56467	0.5658
266	C15H10N2O3	10	15	2	3	0	12	0.2	0.667	7.5	0	0.435228	0	0	0.519435	0.466568	0.743182	0	0.516702	0.442822	0.507419
266	C15H6O5	6	15	0	5	0	13	0.333	0.4		0	0.804017	0.898388	1.22727	0.984896	0.860297	1.16406	0.908111	1.02819	0.97118	0.946471
266	C16H10O4	10	16	0	4	0	12	0.25	0.625		0	2.60988	2.95459	3.30871	2.98646	2.29918	3.72089	2.76341	3.24519	3.08294	3.49907
266	C16H14N2O2	14	16	2	2	0	11	0.125	0.875	8	0	0.438893	0	0.548465	0.627796	0	0.611611	0	0.509412	0.438893	0.509878
266	C17H14O3	14	17	0	3	0	11	0.176	0.824		0	2.12532	2.3257	2.71136	2.10188	1.80069	2.86989	1.96675	2.62464	2.21039	2.66951
266	C18H18O2	18	18	0	2	0	10	0.111	1		0	0.934931	1.03925	1.07365	1.20503	0.712852	1.19023	1.042	1.07659	1.0964	1.47986
266	C19H22O	22	19	0	1	0	9	0.053	1.158		0	0	0	0	0	0	0.570835	0	0	0	0
266	C9H14O7S	14	9	0	7	1	3	0.778	1.556		0.111	0.427412	0	0.573828	0	0	0.642385	0.672173	0.823328	0	0.552583
267	C11H9NO5S	9	11	1	5	1	8	0.455	0.818	11	0.091	0	0	0.552807	0	0	0	0	0.582064	0.450309	0
267	C11H9NO7	9	11	1	7	0	8	0.636	0.818	11	0	0.573508	0.697561	1.00582	1.21803	0.736171	1.05178	1.03916	0.781621	0.750004	0.971104
267	C12H13NO4S	13	12	1	4	1	7	0.333	1.083	12	0.083	0.373482	0	0.679281	0.550159	0	0	0	0.666099	0.519514	0.56001
267	C12H13NO6	13	12	1	6	0	7	0.5	1.083	12	0	5.19293	5.2206	6.06972	5.97966	4.46577	5.83073	6.30546	6.00589	5.24135	6.03329
267	C15H9NO4	9	15	1	4	0	12	0.267	0.6	15	0	0.86268	1.00655	1.20732	1.05447	0.616112	1.12796	0.763553	1.13897	0.922662	0.980937
267	C16H13NO3	13	16	1	3	0	11	0.188	0.812	16	0	0.78697	0.791694	0.988676	0.964853	0.650351	1.05486	1.01313	1.05079	0.931929	1.25869
267	C17H17NO2	17	17	1	2	0	10	0.118	1	17	0	0	0	0.555314	0	0	0	0	0.635772	0.519517	0.635596
268	C11H12N2O4S	12	11	2	4	1	7	0.364	1.091	5.5	0.091	0.40479	0	0.595026	0	0	0	0	0.625885	0.48026	0.541936
268	C11H12N2O6	12	11	2	6	0	7	0.545	1.091	5.5	0	1.50506	1.56389	1.71399	1.9507	1.33058	1.87668	2.14124	1.78146	1.62542	1.58811
268	C11H8O6S	8	11	0	6	1	8	0.545	0.727		0.091	0.683458	0.661119	0.765797	0.869838	0.697408	1.02414	0.766506	0.820135	0.77532	0.743487
268	C11H8O8	8	11	0	8	0	8	0.727	0.727		0	1.92904	2.58636	2.39279	2.59539	2.21618	2.46067	2.91559	2.28266	2.19252	2.5123
268	C12H12O5S	12	12	0	5	1	7	0.417	1		0.083	1.02538	0.979323	0.976587	1.23921	0.952593	1.63892	1.47433	1.5156	1.29863	1.609
268	C12H12O7	12	12	0	7	0	7	0.583	1		0	10.5153	10.7921	13.2894	13.7106	10.4039	13.4051	15.9183	13.487	12.671	13.6113
268	C12H16N2O5	16	12	2	5	0	6	0.417	1.333	6	0	4.57946	5.00238	5.59248	5.1701	3.8888	5.8708	5.39978	5.81501	5.08868	6.0014
268	C13H20N2O4	20	13	2	4	0	5	0.308	1.538	6.5	0	2.00818	2.1771	2.43281	2.17151	1.56704	2.73152	2.16108	2.75869	2.35423	2.66962
268	C14H4O6	4	14	0	6	0	13	0.429	0.286		0	0	0	0	0	0	0	0	0	0.488961	0
268	C14H8N2O4	8	14	2	4	0	12	0.286	0.571	7	0	0	0	0.585737	0	0	0	0	0	0	0.475878
268	C15H12N2O3	12	15	2	3	0	11	0.2	0.8	7.5	0	0.807531	1.05163	1.22382	1.08588	0.801037	1.17572	1.02724	1.0429	0.825296	1.31589
268	C15H8O3S	8	15	0	3	1	12	0.2	0.533		0.067	0	0	0	0	0	0	0	0	0	0.464508
268	C15H8O5	8	15	0	5	0	12	0.333	0.533		0	2.91672	3.04337	3.4946	3.58493	2.81876	3.74255	3.36516	3.9295	3.26496	3.70319
268	C16H12O4	12	16	0	4	0	11	0.25	0.75		0	3.97767	4.33937	4.86365	4.57583	3.39395	5.4707	4.74196	5.41988	4.67093	5.34512
268	C16H16N2O2	16	16	2	2	0	10	0.125	1	8	0	0.618986	0.585752	0.571808	0.79011	0.522802	1.12725	0	0.968649	0.615021	0.89558
268	C17H16O3	16	17	0	3	0	10	0.176	0.941		0	2.50935	2.70914	3.21451	2.69217	2.03632	3.54866	2.93543	3.27183	2.9685	3.44265
268	C18H20O2	20	18	0	2	0	9	0.111	1.111		0	1.36048	1.58163	1.6504	1.31009	1.03751	1.77742	1.54706	1.97372	1.48056	1.81671
268	C19H24O	24	19	0	1	0	8	0.053	1.263		0	0.465855	0.511577	0	0	0	0	0	0.555949	0	0.513369
268	C9H16O7S	16	9	0	7	1	2	0.778	1.778		0.111	0	0	0	0	0.378318	0	0	0.677267	0.517881	0.66422
269	C11H11NO5S	11	11	1	5	1	7	0.455	1	11	0.091	0.406302	0.737229	0.662968	0.607864	0.574198	0.609096	0.629388	0.751914	0.741965	0.493752
269	C11H11NO7	11	11	1	7	0	7	0.636	1	11	0	1.25745	1.51415	1.50112	1.62841	1.16354	1.52434	1.5653	1.42351	1.51766	1.67419
269	C12H15NO4S	15	12	1	4	1	6	0.333	1.25	12	0.083	0.476887	0	0	0	0	0	0	0	0.445782	0.510346
269	C12H15NO6	15	12	1	6	0	6	0.5	1.25	12	0	6.71312	6.89596	8.03053	7.72986	5.7404	8.32074	8.20964	7.78014	6.87651	7.52048
269	C13H19NO5	19	13	1	5	0	5	0.385	1.462	13	0	3.84681	4.37763	4.56075	4.51047	3.28444	5.22147	4.92053	5.47564	4.65302	5.06497
269	C14H7NO5	7	14	1	5	0	12	0.357	0.5	14	0	0.578975	0.641052	0.694765	0.616042	0.4409	0.691425	0	0.661418	0.758529	0.594836
269	C15H11NO4	11	15	1	4	0	11	0.267	0.733	15	0	1.51097	1.27064	1.90126	1.56094	1.16902	1.89674	1.48762	2.16605	1.57606	1.79709
269	C16H15NO3	15	16	1	3	0	10	0.188	0.938	16	0	1.17491	1.16423	1.47325	1.32651	0.812493	1.29505	1.27441	1.60186	1.39414	1.54269
269	C17H19NO2	19	17	1	2	0	9	0.118	1.118	17	0	0.490812	0.630826	0.878764	0	0.353713	0	0.716581	0.697557	0.603002	0.706373
270	C10H10N2O5S	10	10	2	5	1	7	0.5	1	5	0.1	0.431751	0	0	0	0	0	0	0	0.431515	0.486128
270	C10H22O6S	22	10	0	6	1	0	0.6	2.2		0.1	0	0	0	0	0	0	0	0.508507	0	0
270	C10H6O7S	6	10	0	7	1	8	0.7	0.6		0.1	0	0	0	0	0	0.630316	0	0	0.458744	0.471684
270	C11H10O6S	10	11	0	6	1	7	0.545	0.909		0.091	1.01815	1.2475	0.975996	1.2516	1.16267	1.33897	1.6166	1.25452	1.11737	1.35963
270	C11H10O8	10	11	0	8	0	7	0.727	0.909		0	2.1724	2.43641	2.61299	3.00032	2.33496	2.80089	3.15868	2.39152	2.39027	2.89463
270	C11H14N2O4S	14	11	2	4	1	6	0.364	1.273	5.5	0.091	0	0	0	0	0	0	0	0.519608	0	0.602883
270	C11H14N2O6	14	11	2	6	0	6	0.545	1.273	5.5	0	1.70543	1.82252	2.5001	2.17844	1.59452	2.25152	2.51739	2.35042	1.95792	2.23098
270	C12H14O5S	14	12	0	5	1	6	0.417	1.167		0.083	1.32833	1.72497	1.67267	2.12937	4.72884	4.48287	1.98849	1.9712	2.36107	2.85653
270	C12H18N2O5	18	12	2	5	0	5	0.417	1.5	6	0	2.46255	2.58238	3.24465	3.01396	2.26831	3.31487	3.38182	3.37671	2.83834	2.89586
270	C14H10N2O4	10	14	2	4	0	11	0.286	0.714	7	0	0.985428	0.765593	1.04531	1.04783	0.74543	1.12584	0.964979	1.26977	1.02473	1.04194
270	C14H6O6	6	14	0	6	0	12	0.429	0.429		0	1.5032	1.68473	2.19856	2.41151	1.93415	2.95939	1.51495	2.05208	1.6491	1.80452
270	C15H14N2O3	14	15	2	3	0	10	0.2	0.933	7.5	0	1.40063	1.46373	2.06709	1.86904	1.38362	2.04685	1.64718	2.14225	1.66932	1.98396
270	C16H14O4	14	16	0	4	0	10	0.25	0.875		0	5.24778	5.24532	6.02418	5.3256	4.07879	6.39414	5.48586	6.01138	5.29316	6.25222
270	C16H18N2O2	18	16	2	2	0	9	0.125	1.125	8	0	0.885785	1.06402	1.18322	0.901317	0.666459	1.22587	1.09266	1.24723	0.882676	1.32399
270	C18H22O2	22	18	0	2	0	8	0.111	1.222		0	1.45436	1.61789	1.84559	1.47514	1.35258	2.02685	1.66785	2.31595	1.4554	1.99748
271	C10H9NO6S	9	10	1	6	1	7	0.6	0.9	10	0.1	0	0	0	0.578342	0	0	0	0	0	0
271	C11H13NO5S	13	11	1	5	1	6	0.455	1.182	11	0.091	0.501652	0.651396	0	0.820276	0.522474	0.716562	0.772079	0.898566	0.798502	0.764244
271	C11H13NO7	13	11	1	7	0	6	0.636	1.182	11	0	2.02396	2.24548	2.4873	2.38568	1.85477	2.51165	2.41664	2.41679	2.1691	2.03932
271	C12H17NO4S	17	12	1	4	1	5	0.333	1.417	12	0.083	0	0	0	0	0.363842	0.651547	0	0	0	0.534426
271	C12H17NO6	17	12	1	6	0	5	0.5	1.417	12	0	4.18102	4.89614	4.76381	5.11304	4.04414	5.87407	5.80658	5.42008	4.9698	5.31579
271	C13H21NO5	21	13	1	5	0	4	0.385	1.615	13	0	1.18184	1.30349	1.5727	1.57879	1.05544	1.83917	1.57784	2.07602	1.54922	1.59566
271	C14H9NO5	9	14	1	5	0	11	0.357	0.643	14	0	1.27856	1.27961	1.46909	1.49905	1.10246	1.56986	1.40015	1.67558	1.3263	1.70257
271	C15H13NO4	13	15	1	4	0	10	0.267	0.867	15	0	1.84225	1.97673	2.24722	2.36523	1.52791	2.55474	2.28111	2.40618	2.05343	2.39572
271	C16H17NO3	17	16	1	3	0	9	0.188	1.062	16	0	1.42217	1.66637	1.60057	1.5563	1.19011	1.87379	1.64891	1.91425	1.50317	1.99262
271	C17H21NO2	21	17	1	2	0	8	0.118	1.235	17	0	0.557831	0.595128	0.571644	0.845157	0.425473	0.771968	0	0.974153	0.627254	0.5713
272	C10H12N2O5S	12	10	2	5	1	6	0.5	1.2	5	0.1	0	0	0	0.689152	0	0	0	0.510461	0.579016	0.556604
272	C10H12N2O7	12	10	2	7	0	6	0.7	1.2	5	0	0.415978	0	0	0	0	0	0.618436	0	0.484406	0
272	C10H8O7S	8	10	0	7	1	7	0.7	0.8		0.1	0.524902	0.51537	0.619216	0.843167	0.49992	0.846274	0.627522	0.798521	0.740722	0.840497
272	C11H12O6S	12	11	0	6	1	6	0.545	1.091		0.091	1.05733	1.21351	1.06116	1.632	1.26136	1.68073	1.35559	1.54504	1.54477	1.6166
272	C11H12O8	12	11	0	8	0	6	0.727	1.091		0	3.46595	4.17589	4.26941	4.35527	3.88897	4.80616	5.23146	4.58744	4.39489	4.28842
272	C11H16N2O6	16	11	2	6	0	5	0.545	1.455	5.5	0	1.44469	1.79262	1.70496	2.08997	1.46862	2.24395	2.04978	2.1331	1.88279	1.94597
272	C12H20N2O5	20	12	2	5	0	4	0.417	1.667	6	0	0.83655	0.713529	0.981137	0.815916	0.6807	0.972855	0.883306	12.3257	1.36791	2.3626
272	C13H20O4S	20	13	0	4	1	4	0.308	1.538		0.077	0	0	0	0.675866	0.57502	0	0	0.71632	0.633764	0.681964
272	C13H4O7	4	13	0	7	0	12	0.538	0.308		0	0.448946	0	0.59385	0	0	0	0	0	0	0
272	C13H8N2O5	8	13	2	5	0	11	0.385	0.615	6.5	0	0.751064	0.588017	0.73676	0.519118	0.487141	1.07211	0	0.699409	0.673345	0.929601
272	C14H12N2O4	12	14	2	4	0	10	0.286	0.857	7	0	1.92143	1.8731	2.45164	2.06544	1.76625	2.73177	2.16135	2.52558	2.2399	2.32696
272	C14H8O4S	8	14	0	4	1	11	0.286	0.571		0.071	0.488757	0	0.711392	0.525931	0.472988	0	0	0.720954	0.588559	0.509901
272	C15H16N2O3	16	15	2	3	0	9	0.2	1.067	7.5	0	2.98531	3.20457	3.82641	3.1831	2.28301	3.75512	3.36378	3.90325	2.8901	3.67393
272	C16H16O4	16	16	0	4	0	9	0.25	1		0	6.63512	6.56871	7.64202	7.81183	5.29499	8.1178	7.93217	8.67669	7.34832	8.17939
272	C16H20N2O2	20	16	2	2	0	8	0.125	1.25	8	0	0.710527	0.876553	1.18407	0.716078	0.571598	1.10212	0.938263	1.10814	0.827199	1.08815
272	C18H24O2	24	18	0	2	0	7	0.111	1.333		0	1.58732	1.35471	1.93147	1.50866	1.06736	1.79615	1.15974	2.00714	1.66157	2.13279
272	C22H8	8	22	0	0	0	19	0	0.364		0	0	0	0	0	0.474816	0.815885	0.668847	0	0.658186	0
273	C10H11NO6S	11	10	1	6	1	6	0.6	1.1	10	0.1	0.395512	0	0	0	0.368497	0	0.655693	0	0	0.601829
273	C10H11NO8	11	10	1	8	0	6	0.8	1.1	10	0	0	0.567612	0	0.641172	0.378769	0	0.706105	0	0	0
273	C11H15NO5S	15	11	1	5	1	5	0.455	1.364	11	0.091	0	0.802257	0	0.652077	0.537175	0.831342	0	0	0.535277	0.931506
273	C11H15NO7	15	11	1	7	0	5	0.636	1.364	11	0	1.26743	1.95092	1.88723	1.93193	1.34084	2.11937	2.01845	1.80036	1.6605	1.92391
273	C12H19NO6	19	12	1	6	0	4	0.5	1.583	12	0	1.79253	1.64875	1.82721	1.93193	1.56453	1.88239	1.92837	2.56544	2.02996	2.37741
273	C13H23NO5	23	13	1	5	0	3	0.385	1.769	13	0	0	0	0	0.629253	0	0	0	0.658714	0.442918	0.566503
273	C13H7NO6	7	13	1	6	0	11	0.462	0.538	13	0	0.471224	0.593872	0.902241	0.829264	0.664764	0.767092	0.755688	0.65771	0.558296	0.642692
273	C14H11NO5	11	14	1	5	0	10	0.357	0.786	14	0	2.17841	2.09689	2.67036	2.39671	1.94159	2.76416	2.79858	2.87173	2.51396	2.70555
273	C16H19NO3	19	16	1	3	0	8	0.188	1.188	16	0	1.62645	1.60237	1.96297	1.67637	1.33354	1.98857	1.61434	2.08942	1.60885	2.06156
273	C17H23NO2	23	17	1	2	0	7	0.118	1.353	17	0	0	0	0.68932	0	0	0	0	0	0	0
274	C10H10O7S	10	10	0	7	1	6	0.7	1		0.1	0.597056	0.575173	0.650079	1.02969	0.686267	0.928356	0.994592	0.666731	0.943534	0.816039
274	C10H10O9	10	10	0	9	0	6	0.9	1		0	0.394344	0	0	0	0.358958	0.62674	0	0	0	0.484215
274	C10H14N2O5S	14	10	2	5	1	5	0.5	1.4	5	0.1	0.414129	0.523848	0	0.527089	0	0	0	0.564304	0.521578	0.467932
274	C11H14O6S	14	11	0	6	1	5	0.545	1.273		0.091	1.37934	1.67814	1.52217	1.91019	1.57462	2.11944	1.73588	2.09081	2.06932	1.95224
274	C11H14O8	14	11	0	8	0	5	0.727	1.273		0	3.45824	4.22239	4.09235	4.41265	3.77585	4.69858	5.27127	4.3993	4.59265	4.73835
274	C11H18N2O6	18	11	2	6	0	4	0.545	1.636	5.5	0	0.402164	0.636228	0	0.561849	0.365581	0.617897	0.626846	0.750274	0.524669	0.808057
274	C12H18O5S	18	12	0	5	1	4	0.417	1.5		0.083	0.719421	1.05606	1.02771	1.29889	1.06699	1.79166	1.45325	1.43579	1.24281	1.37646
274	C12H22N2O5	22	12	2	5	0	3	0.417	1.833	6	0	0	0	0	0	0	0	0	0.865966	0	0
274	C13H10N2O5	10	13	2	5	0	10	0.385	0.769	6.5	0	1.10042	1.35619	1.63435	1.25595	0.969298	1.44388	1.2607	1.29723	1.26976	1.323
274	C13H6O5S	6	13	0	5	1	11	0.385	0.462		0.077	0	0	0	0	0	0.64251	0	0	0	0
274	C13H6O7	6	13	0	7	0	11	0.538	0.462		0	1.70856	1.76954	2.53895	2.32181	1.79099	2.58264	2.17884	2.24992	2.09402	2.38238
274	C14H10O4S	10	14	0	4	1	10	0.286	0.714		0.071	0.563353	0	0.746542	0.694394	0.5112	0.595578	0.687581	0.619329	0.633312	0.514017
274	C14H10O6	10	14	0	6	0	10	0.429	0.714		0	8.69459	9.05169	10.7004	10.6197	8.70239	12.2852	12.0049	11.2598	10.5826	11.9009
274	C14H14N2O4	14	14	2	4	0	9	0.286	1	7	0	4.33162	4.73261	5.59859	4.8052	3.55674	4.98481	5.01674	5.39642	4.32987	5.41675
274	C15H14O3S	14	15	0	3	1	9	0.2	0.933		0.067	0	0	0	0	0.36923	0	0	0	0	0
274	C15H18N2O3	18	15	2	3	0	8	0.2	1.2	7.5	0	4.13624	4.50615	5.60716	4.52169	2.92677	4.92018	4.39363	5.33278	4.2041	5.51015
274	C16H22N2O2	22	16	2	2	0	7	0.125	1.375	8	0	0	0	0	0	0	0	0	0.509285	0	0.604356
274	C18H10O3	10	18	0	3	0	14	0.167	0.556		0	0.625878	0	0.555763	0.662366	0.441814	0.677909	0	0.735684	0.522982	0.819422
274	C18H26O2	26	18	0	2	0	6	0.111	1.444		0	0.907485	0.925786	1.24137	1.06991	0.721426	1.21229	1.1979	1.40729	1.01654	1.61059
274	C19H14O2	14	19	0	2	0	13	0.105	0.737		0	0.455894	0	0.63758	0	0	0	0	0	0.431742	0.5131
274	C22H10	10	22	0	0	0	18	0	0.455		0	0	0	0	0	0	0	0	0	0.677953	0
275	C10H13NO6S	13	10	1	6	1	5	0.6	1.3	10	0.1	0	0.698015	0	0.963655	0.518553	0.637968	0.640137	0.834208	0.544938	0.798591
275	C11H17NO5S	17	11	1	5	1	4	0.455	1.545	11	0.091	0	0	0	0	0.399637	0	0	0	0	0
275	C11H17NO7	17	11	1	7	0	4	0.636	1.545	11	0	1.07557	1.15162	1.57726	1.65402	0.993543	1.67786	2.07148	8.59204	3.39337	4.26402
275	C12H21NO6	21	12	1	6	0	3	0.5	1.75	12	0	0.376086	0	0	0.527844	0.370424	0.764931	0.635599	0.667144	0.512377	0.564168
275	C13H9NO6	9	13	1	6	0	10	0.462	0.692	13	0	1.45461	1.11887	1.52938	1.77396	1.44502	1.99486	1.92768	1.70768	1.62805	1.5836
275	C14H13NO5	13	14	1	5	0	9	0.357	0.929	14	0	3.52473	3.73952	4.20389	3.82118	2.95968	4.25853	4.50113	4.45771	4.12555	4.42625
275	C15H17NO4	17	15	1	4	0	8	0.267	1.133	15	0	3.68886	4.0833	4.76123	4.35548	3.10394	4.79406	4.34907	5.14191	4.01775	5.03829
275	C16H21NO3	21	16	1	3	0	7	0.188	1.312	16	0	1.32957	1.42583	1.68302	1.62403	1.00952	1.86637	1.53102	1.7183	1.57078	1.77779
276	C10H12O7S	12	10	0	7	1	5	0.7	1.2		0.1	0.686311	0.828699	0.870655	0.9167	0.737949	1.20088	1.23109	1.30002	0.857184	0.963645
276	C10H12O9	12	10	0	9	0	5	0.9	1.2		0	0.397873	0	0	0.531314	0	0	0	0.511744	0.490814	0.480962
276	C10H16N2O7	16	10	2	7	0	4	0.7	1.6	5	0	0	0	0	0	0	0	0	0	0.981277	0.538113
276	C11H16O6S	16	11	0	6	1	4	0.545	1.455		0.091	2.31925	2.85421	3.75237	4.63087	2.53062	3.87389	5.88296	3.81868	3.42487	3.65697
276	C11H16O8	16	11	0	8	0	4	0.727	1.455		0	1.81906	1.95247	2.08179	2.07798	2.01113	2.68281	2.21122	2.23947	2.41532	2.34318
276	C12H20O5S	20	12	0	5	1	3	0.417	1.667		0.083	0	0.531988	0.586633	0.990989	0.608992	0.81309	0.824506	0.944009	0.874594	1.01711
276	C12H4O8	4	12	0	8	0	11	0.667	0.333		0	0	0	0	0.522792	0	0	0	0	0	0
276	C12H8N2O6	8	12	2	6	0	10	0.5	0.667	6	0	0.557845	0	0.609136	0	0.437345	0.630922	0	0	0.535732	0
276	C13H12N2O5	12	13	2	5	0	9	0.385	0.923	6.5	0	2.60452	2.59774	2.8835	2.67633	2.30055	2.96288	2.93764	3.45271	2.90157	3.1285
276	C13H8O5S	8	13	0	5	1	10	0.385	0.615		0.077	0	0	0.713099	0.565727	0.61652	0	0	0.724556	0.769029	0.686507
276	C14H12O4S	12	14	0	4	1	9	0.286	0.857		0.071	0.567859	0	0.776695	0.62945	0.469529	0.628422	0	1.01295	0.623606	0.653941
276	C15H16O3S	16	15	0	3	1	8	0.2	1.067		0.067	0	0	0	0	0	0	0	0.563127	0	0
276	C15H20N2O3	20	15	2	3	0	7	0.2	1.333	7.5	0	2.30656	2.42858	2.8735	2.54549	1.62402	2.37658	2.65831	3.61183	2.51077	3.10885
276	C17H8O4	8	17	0	4	0	14	0.235	0.471		0	0.582268	0.759807	1.07073	0	0.618804	0.724216	0	0.887651	0.482111	0.813095
276	C18H12O3	12	18	0	3	0	13	0.167	0.667		0	0.893423	0.76322	1.08359	1.05914	0.819665	1.16318	0.897228	1.26489	1.05202	1.17749
276	C19H16O2	16	19	0	2	0	12	0.105	0.842		0	0	0	0	0	0	0	0.6741	0	0	0
277	C10H15NO6S	15	10	1	6	1	4	0.6	1.5	10	0.1	0	0	0	0	0	0	0	0	0.448483	0
277	C11H19NO7	19	11	1	7	0	3	0.636	1.727	11	0	0.399642	0	0	0	0	0.657738	0.639054	0	0	0.501002
277	C12H23NO4S	23	12	1	4	1	2	0.333	1.917	12	0.083	0	0	0	0	0	0	1.03532	0	0	0
277	C12H7NO7	7	12	1	7	0	10	0.583	0.583	12	0	0.442622	0	0	0.700054	0.418222	0.588867	0.789866	0.662976	0.600925	0.510674
277	C13H11NO4S	11	13	1	4	1	9	0.308	0.846	13	0.077	0.431388	0	0	0.57023	0	0	0	0	0	0
277	C13H11NO6	11	13	1	6	0	9	0.462	0.846	13	0	2.19035	2.60053	2.79354	2.90266	2.24856	2.99527	3.18729	3.00064	3.20034	3.21951
277	C14H15NO5	15	14	1	5	0	8	0.357	1.071	14	0	5.81868	6.74637	7.31082	6.48189	5.06516	7.85962	6.75573	7.48369	6.42777	7.57995
277	C15H19NO4	19	15	1	4	0	7	0.267	1.267	15	0	3.8316	4.61274	4.57559	4.46738	2.90501	5.05274	4.53765	5.38604	4.46481	5.13673
277	C17H11NO3	11	17	1	3	0	13	0.176	0.647	17	0	0.399151	0	0	0	0.378965	0	0	0.539335	0	0.622669
278	C10H14O7S	14	10	0	7	1	4	0.7	1.4		0.1	0.823195	0.866002	1.013	1.11925	0.835742	1.26181	0.901098	1.35852	0.843271	1.01171
278	C11H18O6S	18	11	0	6	1	3	0.545	1.636		0.091	1.81918	2.19679	2.3749	2.9886	1.88797	2.74451	3.15927	2.85751	2.70741	2.55347
278	C11H18O8	18	11	0	8	0	3	0.727	1.636		0	0.619996	0.730266	0.87438	0.931841	0.506609	0.850554	0.896557	1.02969	0.770842	0.887583
278	C11H22N2O4S	22	11	2	4	1	2	0.364	2	5.5	0.091	0	0	0	0	0	0	0	2.84028	0.467921	0.568049
278	C12H10N2O4S	10	12	2	4	1	9	0.333	0.833	6	0.083	0	0	0	0	0	0	0	0	0.452334	0
278	C12H10N2O6	10	12	2	6	0	9	0.5	0.833	6	0	0.820264	0.869413	1.03586	0.920252	0.813374	0.992511	1.12588	1.29951	1.09706	1.12662
278	C12H22O5S	22	12	0	5	1	2	0.417	1.833		0.083	0	0	0	0	0.376051	0	0.624669	0	0	0.500147
278	C12H6O8	6	12	0	8	0	10	0.667	0.5		0	1.48897	1.49149	1.80184	1.86685	1.48808	1.95199	2.10146	1.48647	1.86742	2.09014
278	C13H10O5S	10	13	0	5	1	9	0.385	0.769		0.077	0.683981	0.766072	0.974052	0.8337	0.654511	1.19949	0.964317	0.96073	0.735464	0.852552
278	C13H14N2O5	14	13	2	5	0	8	0.385	1.077	6.5	0	4.99811	5.25944	5.97615	5.50606	4.11752	6.17618	5.89303	6.47605	5.52945	6.21339
278	C13H26O4S	26	13	0	4	1	1	0.308	2		0.077	0	0	0	0	0	0	0	0.551351	0.577413	0.574503
278	C14H14O4S	14	14	0	4	1	8	0.286	1		0.071	0.553318	0.551893	0	0.556333	0.446121	0	0	0	0.777016	0.705383
278	C14H18N2O4	18	14	2	4	0	7	0.286	1.286	7	0	7.39355	7.10385	9.03721	7.37609	5.7883	8.64144	7.54255	9.16509	7.48343	8.53371
278	C16H6O5	6	16	0	5	0	14	0.312	0.375		0	0.517658	0	0.738255	0	0	0	0.625488	0	0.525467	0.54254
278	C17H10O4	10	17	0	4	0	13	0.235	0.588		0	1.58667	1.81617	2.29058	1.94863	1.19136	2.15205	2.08658	2.27011	1.6316	2.10243
278	C18H14O3	14	18	0	3	0	12	0.167	0.778		0	1.23449	1.21047	1.54032	1.18059	0.821137	1.59652	1.16927	1.67078	1.343	1.40806
278	C19H18O2	18	19	0	2	0	11	0.105	0.947		0	0.468085	0	0.735048	0.707971	0.368063	0	0	0.58483	0.619242	0.792953
279	C10H17NO6S	17	10	1	6	1	3	0.6	1.7	10	0.1	0.390962	0	0	0	0	0	0	0	0	0
279	C12H25NO4S	25	12	1	4	1	1	0.333	2.083	12	0.083	0	0	0	0	0	0	0	6.90574	11.1175	8.68126
279	C12H9NO5S	9	12	1	5	1	9	0.417	0.75	12	0.083	0	0	0	0	0.39276	0	0	0	0.44636	0.548752
279	C12H9NO7	9	12	1	7	0	9	0.583	0.75	12	0	0.730443	1.01954	0.992349	1.03891	0.954027	0.827927	1.34785	0.936279	1.11678	1.16663
279	C13H13NO4S	13	13	1	4	1	8	0.308	1	13	0.077	0.387542	0	0	0	0	0	0.668956	0	0.468822	0.539537
279	C13H13NO6	13	13	1	6	0	8	0.462	1	13	0	4.38075	4.76293	5.16166	4.98274	4.00801	5.45299	5.5328	5.37293	4.57948	5.05329
279	C14H17NO5	17	14	1	5	0	7	0.357	1.214	14	0	7.87035	8.0043	9.54032	8.52108	6.53701	8.98007	8.99711	9.913	8.17974	9.1581
279	C16H25NO3	25	16	1	3	0	5	0.188	1.562	16	0	0	0	0	0.519274	0	0	0.779292	0.575631	0	0.471645
279	C16H9NO4	9	16	1	4	0	13	0.25	0.562	16	0	0.570472	0	0.660806	0.582984	0	0.725978	0	0	0.605544	0.526326
279	C17H13NO3	13	17	1	3	0	12	0.176	0.765	17	0	0.609796	0	0.607219	0	0.376102	0.7683	0	0	0.607231	0.589314
280	C10H16O7S	16	10	0	7	1	3	0.7	1.6		0.1	0.646488	0.745061	0.931692	0.925171	0.89291	1.09038	1.05993	1.25724	1.0854	1.23613
280	C11H20O6S	20	11	0	6	1	2	0.545	1.818		0.091	0.777887	0.928891	1.20822	1.23934	0.891086	1.26966	1.46281	1.43625	1.2735	1.79041
280	C11H20O8	20	11	0	8	0	2	0.727	1.818		0	0.5212	0	0	0	0	0	0	0	0	0
280	C12H12N2O4S	12	12	2	4	1	8	0.333	1	6	0.083	0	0	0	0	0.37524	0	0	0	0	0.511646
280	C12H12N2O6	12	12	2	6	0	8	0.5	1	6	0	1.93848	1.77538	2.46508	2.40266	1.64066	2.28916	2.1198	2.558	2.00456	2.27094
280	C12H8O6S	8	12	0	6	1	9	0.5	0.667		0.083	0.487	0	0.627653	0.870647	0.588651	0.792608	0.631017	0.832931	0.535138	0.675098
280	C12H8O8	8	12	0	8	0	9	0.667	0.667		0	2.50314	3.0932	3.21105	3.66888	3.00011	3.81263	3.69163	3.20772	3.41838	3.16318
280	C13H12O5S	12	13	0	5	1	8	0.385	0.923		0.077	0.526324	0.700723	0.772707	0.931644	0.692962	0.99574	0.733495	1.01459	1.08035	0.98972
280	C13H16N2O5	16	13	2	5	0	7	0.385	1.231	6.5	0	8.71056	8.69193	10.4436	9.32259	6.73793	9.53414	9.43354	10.2737	8.59755	9.99388
280	C14H16O4S	16	14	0	4	1	7	0.286	1.143		0.071	0	0.670031	0	0	0	0	0	0	0.836662	0
280	C14H20N2O4	20	14	2	4	0	6	0.286	1.429	7	0	4.30266	4.32919	5.01883	4.70204	2.95446	4.83445	4.49491	5.46583	4.55484	5.17135
280	C16H12N2O3	12	16	2	3	0	12	0.188	0.75	8	0	0.525838	0.573513	0	0	0.398523	0.606603	0	0.907191	0.494155	0.772807
280	C16H8O5	8	16	0	5	0	13	0.312	0.5		0	1.75579	2.08233	2.61513	2.27317	1.52014	2.47998	2.2388	2.22784	2.02701	2.48847
280	C17H12O4	12	17	0	4	0	12	0.235	0.706		0	2.77473	2.73306	3.20534	3.15367	2.17293	3.24941	3.09497	3.25678	2.97593	3.27871
280	C18H16O3	16	18	0	3	0	11	0.167	0.889		0	1.73528	1.62941	2.15212	1.77977	1.30559	2.00293	1.99584	1.96	1.64296	1.95878
280	C19H20O2	20	19	0	2	0	10	0.105	1.053		0	0.667008	0.737905	0.760925	0.620889	0.605777	0.87264	0.697968	0.91913	0.752443	1.14335
281	C12H11NO5S	11	12	1	5	1	8	0.417	0.917	12	0.083	0.45751	0	0.676679	0	0.388075	0.692277	0	0.683182	0	0.5959
281	C12H11NO7	11	12	1	7	0	8	0.583	0.917	12	0	1.40513	1.61379	1.70489	1.75259	1.42524	1.66676	1.986	2.04361	1.48356	1.65283
281	C13H15NO4S	15	13	1	4	1	7	0.308	1.154	13	0.077	0	0	0	0	0	0	0	0.566501	0	0.533531
281	C13H15NO6	15	13	1	6	0	7	0.462	1.154	13	0	8.15963	8.23362	9.68338	8.33586	6.37643	9.6327	9.17578	9.5472	8.2203	8.86328
281	C15H23NO4	23	15	1	4	0	5	0.267	1.533	15	0	1.36899	1.75499	1.83209	1.37981	1.15226	1.97224	1.45959	2.05953	1.43528	2.15303
281	C15H7NO5	7	15	1	5	0	13	0.333	0.467	15	0	0	0	0	0	0	0	0	0.5181	0.493375	0
281	C16H11NO4	11	16	1	4	0	12	0.25	0.688	16	0	0.931812	0.938506	1.11969	1.06291	0.796187	1.41593	0.909604	1.25997	1.10231	1.19135
281	C17H15NO3	15	17	1	3	0	11	0.176	0.882	17	0	0.553742	0.643157	0.627382	0.572575	0.577982	0.713057	0.943077	0.862854	0.795741	0.866588
281	C18H19NO2	19	18	1	2	0	10	0.111	1.056	18	0	0.406716	0	0	0	0	0	0	0	0	0.503119
282	C10H18O7S	18	10	0	7	1	2	0.7	1.8		0.1	0.674452	0.906516	0.809665	1.07662	0.892107	0.928191	0.931588	1.46425	1.06757	1.157
282	C11H10N2O7	10	11	2	7	0	8	0.636	0.909	5.5	0	0	0	0	0	0	0.644268	0	0	0	0
282	C11H22O6S	22	11	0	6	1	1	0.545	2		0.091	0	0.539547	0.639967	0.604343	0.473955	0.668895	5.14959	2.22005	2.27196	1.63447
282	C12H10O6S	10	12	0	6	1	8	0.5	0.833		0.083	0.697895	1.02111	0.833955	1.18906	0.913559	1.21057	1.25306	1.16989	1.04286	0.879865
282	C12H10O8	10	12	0	8	0	8	0.667	0.833		0	3.92958	4.33477	4.87036	5.33189	4.52492	5.80408	5.75121	4.97803	5.07153	5.024
282	C12H14N2O4S	14	12	2	4	1	7	0.333	1.167	6	0.083	0	0	0	0	0	0	0	0.754205	0	0.546199
282	C12H14N2O6	14	12	2	6	0	7	0.5	1.167	6	0	3.61892	3.77545	4.20156	3.99888	3.00387	4.04978	4.01245	4.18512	3.83851	3.76798
282	C13H14O7	14	13	0	7	0	7	0.538	1.077		0	16.9247	18.3397	19.8413	20.0359	16.2989	22.0791	23.2381	21.4968	20.4967	21.0745
282	C13H18N2O5	18	13	2	5	0	6	0.385	1.385	6.5	0	7.10461	7.11504	9.14042	7.61628	5.83599	8.48787	7.6156	8.78353	7.54209	8.45533
282	C14H22N2O4	22	14	2	4	0	5	0.286	1.571	7	0	1.17758	1.20665	1.38487	1.30016	0.871568	1.44756	1.36133	1.70161	0.994577	1.63324
282	C15H10N2O4	10	15	2	4	0	12	0.267	0.667	7.5	0	0.660774	0.670166	0.811808	0.850019	0.422825	0.749682	0.778287	0.967021	0.512534	0.811659
282	C15H6O6	6	15	0	6	0	13	0.4	0.4		0	1.11407	1.02042	1.46632	1.39283	0.939579	1.65376	1.41999	1.44303	1.35336	1.34135
282	C16H10O5	10	16	0	5	0	12	0.312	0.625		0	3.75569	3.43985	4.78176	4.08339	3.60645	4.8346	4.26698	4.86665	4.20011	4.77329
282	C16H14N2O3	14	16	2	3	0	11	0.188	0.875	8	0	0.658822	0.549436	1.02546	0.698048	0.596296	0.952815	0.978695	1.03067	0.782893	0.822108
282	C17H14O4	14	17	0	4	0	11	0.235	0.824		0	3.07184	3.31162	4.09295	3.24378	2.77197	3.78509	3.93311	3.99418	3.79359	4.55945
282	C17H18N2O2	18	17	2	2	0	10	0.118	1.059	8.5	0	0	0	0.608172	0.542669	0	0	0	0.672665	0	0.571091
282	C19H22O2	22	19	0	2	0	9	0.105	1.158		0	0.903059	0.809663	1.15622	0.985304	0.557497	0.973594	1.01176	1.07973	0.617538	1.24427
283	C12H13NO5S	13	12	1	5	1	7	0.417	1.083	12	0.083	0.619804	0.651136	0.671839	0.809206	0.420597	0.868254	0	0.528543	0.7313	0.716484
283	C12H13NO7	13	12	1	7	0	7	0.583	1.083	12	0	3.20867	3.59271	3.87009	3.53554	3.01306	4.02524	4.07864	4.21172	3.75323	3.80984
283	C13H17NO6	17	13	1	6	0	6	0.462	1.308	13	0	8.77327	9.84352	10.5467	10.2388	7.92134	10.7716	10.2007	10.7301	9.90041	10.8691
283	C14H21NO5	21	14	1	5	0	5	0.357	1.5	14	0	3.322	3.43174	3.86438	3.94172	2.86515	4.12989	4.02906	4.37084	3.67013	4.17854
283	C15H25NO4	25	15	1	4	0	4	0.267	1.667	15	0	0	0	0.826903	0.526395	0.413985	0.676291	0.753176	0.779823	0.538437	0.853525
283	C15H9NO5	9	15	1	5	0	12	0.333	0.6	15	0	0.99983	1.16919	1.27705	1.40995	0.906768	1.3553	1.01431	1.46036	1.29223	1.27076
283	C16H13NO4	13	16	1	4	0	11	0.25	0.812	16	0	1.19522	1.26537	1.39781	1.52308	1.11722	1.30453	1.64569	1.52401	1.46685	1.54482
283	C17H17NO3	17	17	1	3	0	10	0.176	1	17	0	0.80396	0.878623	0.949798	0.892014	0.606396	1.11217	0.869695	1.29197	0.8728	1.17551
283	C18H21NO2	21	18	1	2	0	9	0.111	1.167	18	0	0	0	0	0.536956	0	0	0	0	0.459547	0
284	C10H20O7S	20	10	0	7	1	1	0.7	2		0.1	0	0	0	0.69582	0.495522	0.669441	0	0	0.533727	0.676617
284	C11H12N2O5S	12	11	2	5	1	7	0.455	1.091	5.5	0.091	0	0	0	0	0.49278	0	0	0.563766	0.526425	0.589356
284	C11H12N2O7	12	11	2	7	0	7	0.636	1.091	5.5	0	0.530722	0.555713	0.840195	0.704336	0.527018	0.799473	0.779283	0.860118	0.680835	0.711027
284	C11H8O7S	8	11	0	7	1	8	0.636	0.727		0.091	0.642333	0.60141	0.71979	0.748969	0.467213	0.832553	0.832581	0	0.688692	0.704263
284	C11H8O9	8	11	0	9	0	8	0.818	0.727		0	0.633053	0.623238	0.621186	0.655265	0.601425	0.835248	0.986708	0.772932	0.66511	0.650803
284	C12H12O6S	12	12	0	6	1	7	0.5	1		0.083	1.04483	1.24225	1.41146	1.52792	1.40532	1.78319	1.65321	1.41867	1.69825	1.42691
284	C12H12O8	12	12	0	8	0	7	0.667	1		0	6.07309	6.1766	6.85978	7.51284	5.89088	7.497	8.66035	7.38879	7.05709	7.62468
284	C12H16N2O4S	16	12	2	4	1	6	0.333	1.333	6	0.083	0.43645	0	0	0	0	0	0	0	0	0
284	C12H16N2O6	16	12	2	6	0	6	0.5	1.333	6	0	3.30838	3.94748	3.99594	4.11081	3.10624	4.34541	3.64569	4.3497	3.82966	4.40229
284	C13H16O5S	16	13	0	5	1	6	0.385	1.231		0.077	1.18502	1.54374	1.38538	1.9893	4.23288	4.70242	1.86147	2.13668	2.35295	2.58461
284	C13H20N2O5	20	13	2	5	0	5	0.385	1.538	6.5	0	2.73004	2.64739	3.35572	3.0763	2.32472	3.19588	3.31513	3.57535	2.87963	3.39944
284	C14H8N2O5	8	14	2	5	0	12	0.357	0.571	7	0	0	0	0	0	0	0.84833	0	0	0	0.474753
284	C15H12N2O4	12	15	2	4	0	11	0.267	0.8	7.5	0	1.0888	1.38345	1.6837	1.1129	1.03145	1.65008	1.4962	1.75613	1.29847	1.7317
284	C15H8O4S	8	15	0	4	1	12	0.267	0.533		0.067	0	0	0	0	0	0	0	0	0	0.543267
284	C15H8O6	8	15	0	6	0	12	0.4	0.533		0	3.15598	3.43453	4.2303	3.68555	3.27058	3.86527	3.50354	4.30727	3.60731	4.05571
284	C16H16N2O3	16	16	2	3	0	10	0.188	1	8	0	1.49618	1.38891	1.80089	1.72148	1.09673	1.85245	1.73751	1.89271	1.62189	1.83002
284	C17H20N2O2	20	17	2	2	0	9	0.118	1.176	8.5	0	0.418381	0	0.580826	0	0	0.602506	0	0.557145	0.515483	0
284	C19H24O2	24	19	0	2	0	8	0.105	1.263		0	0.983781	0.871877	0.994543	1.12381	0.822836	1.21613	0.851604	1.34377	1.04356	1.4687
284	C19H8OS	8	19	0	1	1	16	0.053	0.421		0.053	0	0	0	0	0	0.727913	0.736307	0	0	0
285	C11H11NO6S	11	11	1	6	1	7	0.545	1	11	0.091	0.407691	0.586478	0.784898	0.610708	0.471381	0	0.697966	0.622192	0.52537	0.507394
285	C11H11NO8	11	11	1	8	0	7	0.727	1	11	0	0.506362	0.611035	0	0.566412	0.456317	0	0	0.583741	0.47568	0
285	C12H15NO5S	15	12	1	5	1	6	0.417	1.25	12	0.083	0.605033	0.674813	0.735956	0.77393	0.685481	1.01692	0.953329	1.02893	0.831945	0.735066
285	C12H15NO7	15	12	1	7	0	6	0.583	1.25	12	0	4.19941	4.15764	4.69626	4.81692	3.74174	4.97027	5.52338	4.83509	4.71015	4.80792
285	C13H19NO6	19	13	1	6	0	5	0.462	1.462	13	0	4.48272	4.78791	5.52226	5.20401	3.91521	5.57658	5.20274	5.89851	5.08971	5.55023
285	C14H23NO5	23	14	1	5	0	4	0.357	1.643	14	0	1.13966	1.14547	1.31366	1.49667	1.06484	1.75558	1.53182	2.61677	1.69945	1.92842
285	C14H7NO6	7	14	1	6	0	12	0.429	0.5	14	0	0.579386	0	0.637347	0.885692	0.517944	0.89227	0.818208	0.698766	0.749404	0
285	C15H11NO5	11	15	1	5	0	11	0.333	0.733	15	0	1.54606	1.80438	1.70379	1.99006	1.38621	2.09567	1.93015	2.0771	1.68934	1.97757
285	C16H15NO4	15	16	1	4	0	10	0.25	0.938	16	0	1.61054	1.65841	2.17967	1.76926	1.33417	2.47577	2.06568	2.24682	1.97008	2.58961
285	C17H19NO3	19	17	1	3	0	9	0.176	1.118	17	0	0.910084	1.07453	1.29151	1.03325	0.732961	1.36317	1.10002	1.6117	1.18513	1.45403
286	C11H10O7S	10	11	0	7	1	7	0.636	0.909		0.091	0.893044	1.06505	0.854291	1.09942	0.836181	1.16012	1.05589	1.22857	1.06054	1.25868
286	C11H10O9	10	11	0	9	0	7	0.818	0.909		0	0.78656	0.817102	0.836072	0.882027	0.822943	0.874658	1.23026	0.99852	0.779233	1.0344
286	C11H14N2O5S	14	11	2	5	1	6	0.455	1.273	5.5	0.091	0.602655	0.762877	0	0.628512	0.456833	0.704231	0.819952	0.787695	0.576819	0.746202
286	C11H14N2O7	14	11	2	7	0	6	0.636	1.273	5.5	0	0.822221	0.868605	0.782843	0.73619	0.664997	1.05163	0.805491	1.08537	0.862337	1.08663
286	C12H14O6S	14	12	0	6	1	6	0.5	1.167		0.083	1.27356	1.72123	1.65243	2.11418	1.70673	2.20962	1.90627	1.92735	1.99598	1.90268
286	C12H14O8	14	12	0	8	0	6	0.667	1.167		0	9.00011	10.002	11.2386	11.4275	9.31657	12.0399	12.6405	11.3827	11.1359	11.1053
286	C12H18N2O6	18	12	2	6	0	5	0.5	1.5	6	0	2.05804	2.10458	2.60133	2.61849	2.0418	2.85288	2.6079	2.62348	2.28908	2.74454
286	C13H18O5S	18	13	0	5	1	5	0.385	1.385		0.077	3.90835	5.1454	2.80712	8.95778	27.3428	27.0284	5.39786	10.3538	10.2195	13.052
286	C13H22N2O5	22	13	2	5	0	4	0.385	1.692	6.5	0	0.597532	0.726732	0.853588	0.856139	0.644459	0.923912	0.838554	1.26438	0.856166	0.82302
286	C14H10N2O5	10	14	2	5	0	11	0.357	0.714	7	0	0.906236	0.870649	0.963618	0.96926	0.728449	1.19551	0	0.966036	1.19754	0.88139
286	C14H6O7	6	14	0	7	0	12	0.5	0.429		0	1.28724	1.17691	1.67529	1.38633	1.41	1.45866	1.38067	1.60912	1.59171	1.49957
286	C15H10O4S	10	15	0	4	1	11	0.267	0.667		0.067	0	0	0.629571	0.530032	0.471895	0.660371	0.716234	0.610346	0.52881	0
286	C15H14N2O4	14	15	2	4	0	10	0.267	0.933	7.5	0	2.18504	2.4661	3.46163	2.63212	2.05823	3.17296	2.95499	3.09287	2.50581	3.28406
286	C16H18N2O3	18	16	2	3	0	9	0.188	1.125	8	0	2.04046	1.96816	2.25836	2.20687	1.56156	2.97753	2.14841	2.51078	2.20598	2.64745
286	C17H22N2O2	22	17	2	2	0	8	0.118	1.294	8.5	0	0	0	0.635657	0	0	0.622295	0	0	0	0.528679
286	C19H26O2	26	19	0	2	0	7	0.105	1.368		0	0.516938	0.868613	0.981493	1.23029	0.661809	1.38096	1.22532	1.29024	0.892666	1.41294
286	C23H10	10	23	0	0	0	19	0	0.435		0	0.880349	0	0	0	0.72069	0	0	0	0	0
287	C11H13NO6S	13	11	1	6	1	6	0.545	1.182	11	0.091	0.482557	0.72066	0.786856	0.814642	0.428816	0.65084	0	0.708888	0.665885	0.885152
287	C11H13NO8	13	11	1	8	0	6	0.727	1.182	11	0	0.695773	0.699516	0.777211	0.763532	0.592929	0.702009	0.895245	0.748668	0.692838	0.953976
287	C12H17NO5S	17	12	1	5	1	5	0.417	1.417	12	0.083	0.68454	0.840031	1.00015	0.906648	0.6646	0.936302	1.03615	0.952204	0.729898	1.05168
287	C12H17NO7	17	12	1	7	0	5	0.583	1.417	12	0	2.4352	3.11417	2.39563	3.13515	2.50749	3.34847	3.16333	3.25473	3.07748	3.08012
287	C13H21NO6	21	13	1	6	0	4	0.462	1.615	13	0	1.30978	1.29909	1.37242	1.75307	1.26399	1.82808	1.76009	2.29739	1.47837	1.64959
287	C14H9NO6	9	14	1	6	0	11	0.429	0.643	14	0	1.01572	1.14629	1.79399	1.50091	1.03938	1.42797	1.65182	1.02181	1.29981	1.19363
287	C15H13NO5	13	15	1	5	0	10	0.333	0.867	15	0	2.33555	2.67626	2.74147	2.80258	2.11125	2.99607	2.88235	3.31572	2.84839	2.89823
287	C16H17NO4	17	16	1	4	0	9	0.25	1.062	16	0	2.37072	2.2861	2.77434	2.56542	1.83826	2.89297	2.50551	3.30246	2.41605	3.00884
287	C17H21NO3	21	17	1	3	0	8	0.176	1.235	17	0	1.1564	0.979185	1.50676	1.40824	0.891028	1.51569	1.51547	1.6079	1.41997	1.47261
288	C11H12O9	12	11	0	9	0	6	0.818	1.091		0	1.01676	1.1948	1.40966	1.46215	1.22661	1.66966	1.91554	1.3282	1.53907	1.55748
288	C11H16N2O5S	16	11	2	5	1	5	0.455	1.455	5.5	0.091	0	0	0	0	0	0	0	0	0.543556	0
288	C11H16N2O7	16	11	2	7	0	5	0.636	1.455	5.5	0	0.607185	0	0.610814	0	0.414043	0.725951	0	1.00666	0.596618	0.677535
288	C12H16O6S	16	12	0	6	1	5	0.5	1.333		0.083	1.92042	2.17839	2.35713	2.47963	2.30669	3.15774	2.8593	3.24155	2.59467	2.9278
288	C12H16O8	16	12	0	8	0	5	0.667	1.333		0	7.74977	9.3746	9.40958	10.0483	8.34526	10.6797	11.1201	10.0198	9.82439	10.604
288	C12H20N2O6	20	12	2	6	0	4	0.5	1.667	6	0	0.399224	0.766442	0.809458	0.855965	0.465629	1.00949	0.703614	1.49461	0.840587	1.09846
288	C13H20O5S	20	13	0	5	1	4	0.385	1.538		0.077	1.23169	1.55086	1.54757	1.55552	1.25857	1.8297	2.74691	1.89571	1.44362	1.81189
288	C13H8N2O6	8	13	2	6	0	11	0.462	0.615	6.5	0	0	0	0	0	0.454439	0	0	0	0.448381	0.479664
288	C14H12N2O5	12	14	2	5	0	10	0.357	0.857	7	0	2.18029	2.66269	2.64152	2.37604	2.17887	2.90229	2.75187	2.94719	2.56323	2.8639
288	C14H8O5S	8	14	0	5	1	11	0.357	0.571		0.071	0	0	0.718344	0.663431	0.581572	0.690934	0.687075	0.756709	0.669324	0.698728
288	C14H8O7	8	14	0	7	0	11	0.5	0.571		0	3.71309	3.9887	4.45643	4.76537	3.91904	5.09363	4.40303	5.06606	4.25443	4.41733
288	C15H12O4S	12	15	0	4	1	10	0.267	0.8		0.067	0	0	0.669759	0.553372	0	0	0.651542	0.538261	0.64406	0.501479
288	C15H16N2O4	16	15	2	4	0	9	0.267	1.067	7.5	0	5.95613	6.42791	7.26598	7.12609	5.45288	8.26062	7.37151	7.19821	6.62616	7.94452
288	C16H20N2O3	20	16	2	3	0	8	0.188	1.25	8	0	1.81199	1.95603	2.47718	1.88537	1.45395	2.40063	1.82547	3.03206	1.91415	2.54682
288	C18H8O4	8	18	0	4	0	15	0.222	0.444		0	0.533668	0	0.615097	0	0	0	0	0.648647	0	0
288	C19H12O3	12	19	0	3	0	14	0.158	0.632		0	0.661648	0	0.650112	0.720342	0.545057	0.721717	0	0.607877	0.694596	0.827777
288	C19H28O2	28	19	0	2	0	6	0.105	1.474		0	0.443801	0	0.740512	0.663448	0.388029	0.600158	0.772626	0.991421	0.680568	0.797369
288	C20H16O2	16	20	0	2	0	13	0.1	0.8		0	0	0	0	0	0	0	0	0.587991	0	0
288	C22H8O	8	22	0	1	0	19	0.045	0.364		0	0	0	0	0	0.382085	0	0	0	0.444311	0
288	C23H12	12	23	0	0	0	18	0	0.522		0	0.700238	0	0	0.611985	0	0	0	0	0.719864	0.707645
289	C11H15NO6S	15	11	1	6	1	5	0.545	1.364	11	0.091	0.922555	1.4759	1.39474	1.30549	0.971943	1.44584	1.27764	1.32166	1.25503	1.25585
289	C11H15NO8	15	11	1	8	0	5	0.727	1.364	11	0	0.466329	0.634527	0	0	0.487599	0.767972	0	0	0.549244	0.587896
289	C12H19NO5S	19	12	1	5	1	4	0.417	1.583	12	0.083	0	0	0	0	0	0	0	0.53007	0	0.551949
289	C12H19NO7	19	12	1	7	0	4	0.583	1.583	12	0	0.834146	0.857237	1.14752	1.11808	0.824497	1.33582	1.02477	1.29647	1.03886	1.3044
289	C13H23NO6	23	13	1	6	0	3	0.462	1.769	13	0	0	0	0	0	0.362979	0.658719	0.691725	0.742891	0	0
289	C13H7NO7	7	13	1	7	0	11	0.538	0.538	13	0	0	0	0	0	0	0	0	0	0.49253	0.6561
289	C14H11NO6	11	14	1	6	0	10	0.429	0.786	14	0	2.04944	2.17028	2.50727	2.71006	2.13693	2.99932	2.95195	2.62242	2.46448	2.70421
289	C15H15NO5	15	15	1	5	0	9	0.333	1	15	0	3.9359	4.23434	4.80807	4.44652	3.50095	5.24145	4.94525	5.41887	4.30841	4.8918
289	C16H19NO4	19	16	1	4	0	8	0.25	1.188	16	0	2.86909	2.99564	3.45475	3.3534	2.27388	3.66258	3.20318	3.61292	3.07538	4.03397
289	C17H23NO3	23	17	1	3	0	7	0.176	1.353	17	0	0.786769	0.897485	1.13823	1.03086	0.720419	0.915711	1.1446	1.44167	0.995073	1.23496
290	C10H10O8S	10	10	0	8	1	6	0.8	1		0.1	0	0	0	0.56206	0	0.597625	0	0	0	0.504706
290	C11H14O7S	14	11	0	7	1	5	0.636	1.273		0.091	1.563	1.57966	1.69994	2.86416	1.97356	2.67625	2.51735	2.66627	2.26017	2.60597
290	C11H14O9	14	11	0	9	0	5	0.818	1.273		0	0.883546	0.989639	1.16904	1.23266	1.04231	1.25588	1.07609	1.2475	1.11361	1.18219
290	C11H18N2O7	18	11	2	7	0	4	0.636	1.636	5.5	0	0	0	0.580625	0	0	0.640723	0	1.60949	0.686325	1.04332
290	C12H18O6S	18	12	0	6	1	4	0.5	1.5		0.083	1.56398	1.91116	1.48844	1.98912	1.63119	2.24383	2.49256	2.28175	1.99515	2.46463
290	C13H10N2O6	10	13	2	6	0	10	0.462	0.769	6.5	0	1.0042	1.0101	1.17547	1.1318	1.09161	1.18124	1.10667	1.03468	1.0423	1.0851
290	C13H22O5S	22	13	0	5	1	3	0.385	1.692		0.077	0.64176	0.737264	0.697809	1.11817	0.672088	0.888096	1.22981	1.19314	0.889584	0.97265
290	C13H6O8	6	13	0	8	0	11	0.615	0.462		0	1.05939	0.942569	1.22477	1.18904	1.03272	1.22664	1.10749	1.11755	1.19896	1.09308
290	C14H10O5S	10	14	0	5	1	10	0.357	0.714		0.071	0.547724	0.603905	0.737815	0.88918	0.537872	1.03428	0.637263	0.775457	0.792439	0.980017
290	C14H14N2O5	14	14	2	5	0	9	0.357	1	7	0	4.81521	5.18663	6.41443	5.71964	4.40488	6.23257	5.53706	5.65498	5.20237	6.13561
290	C14H26O4S	26	14	0	4	1	2	0.286	1.857		0.071	0	0	0	0	0	0	0	0	0.881726	0
290	C15H14O4S	14	15	0	4	1	9	0.267	0.933		0.067	0.522082	0	0	0.731757	0	0	0	0.663086	0.503556	0.526217
290	C15H18N2O4	18	15	2	4	0	8	0.267	1.2	7.5	0	9.19576	9.88224	11.6677	11.1226	7.31917	12.6127	10.6773	12.3749	10.3187	12.6787
290	C16H22N2O3	22	16	2	3	0	7	0.188	1.375	8	0	0.941192	0.806842	1.28552	0.986646	0.843734	1.21742	1.17279	1.40928	1.07656	1.31185
290	C18H10O4	10	18	0	4	0	14	0.222	0.556		0	0.975377	0.890051	1.29337	1.16928	0.867922	1.26588	0.842216	1.25877	1.01086	1.522
290	C19H14O3	14	19	0	3	0	13	0.158	0.737		0	0.694024	0.774096	1.12045	0.796162	0.771147	0.667267	0.951306	1.08972	0.721697	0.791373
290	C20H18O2	18	20	0	2	0	12	0.1	0.9		0	0	0	0	0	0	0	0	0	0	0.497341
290	C22H10O	10	22	0	1	0	18	0.045	0.455		0	0	0	0	0	0	0	0.675282	0	0	0
291	C10H13NO7S	13	10	1	7	1	5	0.7	1.3	10	0.1	0	0	0	0	0	0	0	0	0	0.528447
291	C11H17NO6S	17	11	1	6	1	4	0.545	1.545	11	0.091	0.433251	0.586935	0	0.764218	0.45668	0.693901	0	0.570033	0.612281	0
291	C11H17NO8	17	11	1	8	0	4	0.727	1.545	11	0	0.417866	0	0	0	0.481104	0	0.644389	0.546499	0.485667	0.637523
291	C12H21NO5S	21	12	1	5	1	3	0.417	1.75	12	0.083	0	0	0	0.60918	0	0	0	0	0	0
291	C12H21NO7	21	12	1	7	0	3	0.583	1.75	12	0	0	0	0	0	0.386383	0	0	0	0	0
291	C13H9NO5S	9	13	1	5	1	10	0.385	0.692	13	0.077	0	0	0	0	0.403951	0	0	0	0	0.498335
291	C13H9NO7	9	13	1	7	0	10	0.538	0.692	13	0	0.883613	1.15683	1.11697	1.14279	0.982565	1.31598	1.20841	1.26483	1.11762	1.4213
291	C14H13NO6	13	14	1	6	0	9	0.429	0.929	14	0	3.67031	3.9671	4.5453	4.38127	3.62159	4.60146	4.8628	4.14348	4.07498	4.63141
291	C15H17NO5	17	15	1	5	0	8	0.333	1.133	15	0	6.71443	6.83195	7.74642	7.57341	5.45672	8.68561	7.94697	8.66234	7.04862	8.38228
291	C16H21NO4	21	16	1	4	0	7	0.25	1.312	16	0	2.88096	2.93304	3.37919	3.05372	2.13706	3.36115	3.25957	3.71918	3.10249	3.77851
291	C17H25NO3	25	17	1	3	0	6	0.176	1.471	17	0	0.463055	0	0	0.703233	0	0.658517	0	0.652915	0.643171	0.58069
291	C17H9NO4	9	17	1	4	0	14	0.235	0.529	17	0	0	0	0	0	0.365835	0	0	0	0.451974	0.481746
291	C18H13NO3	13	18	1	3	0	13	0.167	0.722	18	0	0	0	0	0	0	0	0	0.526609	0	0
292	C10H12O8S	12	10	0	8	1	5	0.8	1.2		0.1	0.414756	0	0	0.652877	0.389406	0.630895	0	0.667912	0	0
292	C11H16O7S	16	11	0	7	1	4	0.636	1.455		0.091	1.31402	1.64257	1.81444	1.99066	1.56558	2.15014	1.94071	2.24879	1.83472	2.19319
292	C11H16O9	16	11	0	9	0	4	0.818	1.455		0	0.519291	0	0.720496	0.686275	0.50148	0.670141	0.845714	1.12769	0.731393	0.664948
292	C12H20O6S	20	12	0	6	1	3	0.5	1.667		0.083	1.26518	1.23467	1.43717	2.04246	1.35833	1.84853	1.77047	2.2647	1.79429	2.10102
292	C12H20O8	20	12	0	8	0	3	0.667	1.667		0	1.14209	1.09894	1.17923	1.07541	0.970764	1.61616	1.59031	1.52217	1.21484	1.52586
292	C12H8N2O7	8	12	2	7	0	10	0.583	0.667	6	0	0.39302	0	0.573833	0	0	0	0	0	0	0
292	C13H12N2O6	12	13	2	6	0	9	0.462	0.923	6.5	0	2.06333	2.26465	2.45324	2.36003	1.92347	2.37636	2.68282	2.35221	1.98632	2.35419
292	C13H24O5S	24	13	0	5	1	2	0.385	1.846		0.077	0	0	0	0	0	0	0	1.05278	2.33669	2.05063
292	C13H8O6S	8	13	0	6	1	10	0.462	0.615		0.077	0.579367	0	0	0.653216	0.572689	0.740537	0.654392	0.626142	0.612352	0.675081
292	C13H8O8	8	13	0	8	0	10	0.615	0.615		0	2.58794	3.27962	3.59077	3.87977	2.95333	4.00755	4.17532	3.30822	3.46864	3.67534
292	C14H12O5S	12	14	0	5	1	9	0.357	0.857		0.071	0.614051	0.685917	0.813738	0.815756	0.701881	1.05985	0.93992	1.01763	0.976761	1.10554
292	C14H16N2O5	16	14	2	5	0	8	0.357	1.143	7	0	10.0165	10.3953	12.4224	10.4085	7.74658	11.708	10.9354	12.8631	10.7141	11.3319
292	C15H16O4S	16	15	0	4	1	8	0.267	1.067		0.067	0	0.525625	0	0	0	0	0	1.68459	0.891979	1.95723
292	C15H20N2O4	20	15	2	4	0	7	0.267	1.333	7.5	0	7.26549	8.01616	9.63288	7.91152	5.87676	9.31972	8.70736	9.76033	7.83029	9.73425
292	C16H24N2O3	24	16	2	3	0	6	0.188	1.5	8	0	0.410371	0	0	0	0	0	0	0	0	0.527617
292	C17H8O5	8	17	0	5	0	14	0.294	0.471		0	1.10398	0.974788	1.56293	1.22057	0.96802	1.31684	0.868023	1.49166	1.07839	1.3243
292	C18H12O4	12	18	0	4	0	13	0.222	0.667		0	1.68135	1.59755	2.02309	1.9266	1.35833	1.85006	1.90104	2.45431	1.9807	2.11208
292	C19H16O3	16	19	0	3	0	12	0.158	0.842		0	0.843634	0.991846	0.981303	1.1974	0.890876	1.55922	1.25975	1.4983	1.14858	1.35871
292	C20H20O2	20	20	0	2	0	11	0.1	1		0	0.485592	0	0.559374	0	0	0	0	0	0.493608	0.642832
293	C11H19NO6S	19	11	1	6	1	3	0.545	1.727	11	0.091	0.563569	0.777403	0	0.722145	0	0.630609	0	0.826134	0.685991	0.540904
293	C13H11NO5S	11	13	1	5	1	9	0.385	0.846	13	0.077	0	0	0	0	0	0	0	0	0.445108	0
293	C13H11NO7	11	13	1	7	0	9	0.538	0.846	13	0	1.89146	1.98097	1.92743	2.33968	1.66607	2.50417	2.61681	2.26214	2.37719	2.34321
293	C13H27NO4S	27	13	1	4	1	1	0.308	2.077	13	0.077	0	0	0	0	0	0	0	0	0.480212	0
293	C14H15NO4S	15	14	1	4	1	8	0.286	1.071	14	0.071	0	0	0	0	0.467991	0	0	0	0.469255	0
293	C14H15NO6	15	14	1	6	0	8	0.429	1.071	14	0	7.36325	7.57969	8.61547	7.82983	6.33332	8.56884	8.78018	8.63071	7.56085	8.45126
293	C15H19NO5	19	15	1	5	0	7	0.333	1.267	15	0	8.14089	8.68743	9.62154	9.10014	6.75695	9.3075	9.41487	9.56949	8.69731	9.80315
293	C16H23NO4	23	16	1	4	0	6	0.25	1.438	16	0	1.90026	1.96052	2.18896	2.03029	1.43874	2.36722	1.91602	2.14944	2.02571	1.9905
293	C17H11NO4	11	17	1	4	0	13	0.235	0.647	17	0	0.566254	0.694526	0.743095	0.530642	0.519803	0.81604	0.836719	0.691879	0.538318	0.987024
293	C17H27NO3	27	17	1	3	0	5	0.176	1.588	17	0	0	0	0	0	0	0	0	0.542059	0	0
293	C18H15NO3	15	18	1	3	0	12	0.167	0.833	18	0	0	0	0	0	0	0	0	0	0	0.609114
294	C10H14O8S	14	10	0	8	1	4	0.8	1.4		0.1	0.496474	0	0	0.634659	0.466228	0.672632	0	0.62004	0.48028	0.580618
294	C11H18O7S	18	11	0	7	1	3	0.636	1.636		0.091	0.933653	1.25871	1.38448	1.65555	1.51093	1.72099	1.66323	2.06467	1.84273	1.9746
294	C11H18O9	18	11	0	9	0	3	0.818	1.636		0	0	0	0	0	0	0	0	0	0.490953	0
294	C12H10N2O7	10	12	2	7	0	9	0.583	0.833	6	0	0.484507	0	0	0	0.41122	0	0	0.558384	0.544852	0
294	C12H22O8	22	12	0	8	0	2	0.667	1.833		0	0.443482	0	0	0	0	0	0	0.595188	0.477761	0.547751
294	C12H6O9	6	12	0	9	0	10	0.75	0.5		0	0.556796	0.602517	0.607064	0.795489	0.680095	0.798431	0	0.722135	0	0.808284
294	C13H10O6S	10	13	0	6	1	9	0.462	0.769		0.077	0.657177	0.92379	0.597776	0.897034	0.965408	1.20008	0.728965	1.01517	0.805661	1.06391
294	C13H10O8	10	13	0	8	0	9	0.615	0.769		0	5.06949	5.63168	6.09469	6.23794	5.84767	7.03007	7.12414	6.14861	6.58618	6.39157
294	C13H14N2O4S	14	13	2	4	1	8	0.308	1.077	6.5	0.077	0	0	0.625648	0	0	0	0	0	0	0.563722
294	C13H14N2O6	14	13	2	6	0	8	0.462	1.077	6.5	0	5.26097	4.99869	5.87747	5.35744	4.07645	5.91901	5.58703	5.8463	5.13081	5.60748
294	C14H14O5S	14	14	0	5	1	8	0.357	1		0.071	0.703095	0.863086	0	0.89397	0.659556	1.11006	0.941356	1.05297	0.920208	1.07744
294	C14H18N2O5	18	14	2	5	0	7	0.357	1.286	7	0	12.8459	13.5386	15.0521	13.7235	10.0475	15.5185	13.7586	15.7591	13.4094	15.4811
294	C15H18O4S	18	15	0	4	1	7	0.267	1.2		0.067	0	0	0	0	0	0	0	0	0.680455	0
294	C15H22N2O4	22	15	2	4	0	6	0.267	1.467	7.5	0	2.36535	2.63179	3.07794	2.89315	1.99665	2.89053	3.20697	6.24409	2.90957	3.00941
294	C16H10N2O4	10	16	2	4	0	13	0.25	0.625	8	0	0.4933	0	0	0	0	0	0	0	0.489828	0
294	C16H6O6	6	16	0	6	0	14	0.375	0.375		0	0.646431	0.555794	0.93718	0.935879	0.62349	0.833826	0	0.630646	0.602402	0.566022
294	C17H10O5	10	17	0	5	0	13	0.294	0.588		0	2.56073	2.30437	2.93502	2.79365	1.91265	3.18445	2.72103	3.1493	2.68496	2.96516
294	C17H14N2O3	14	17	2	3	0	12	0.176	0.824	8.5	0	0	0	0	0	0.395246	0.714572	0	0	0	0.740698
294	C18H14O4	14	18	0	4	0	12	0.222	0.778		0	1.93452	2.052	2.85642	2.52786	1.98934	2.56121	2.50452	2.92787	2.40984	2.75377
294	C19H18O3	18	19	0	3	0	11	0.158	0.947		0	1.75574	1.44629	2.38769	2.37112	1.56845	2.31192	2.00206	2.4134	1.9045	1.99795
294	C20H22O2	22	20	0	2	0	10	0.1	1.1		0	0.572683	0	0.605292	0.544372	0.40301	0.893086	0	0.772537	0.504434	0.517028
295	C12H9NO8	9	12	1	8	0	9	0.667	0.75	12	0	0.524877	0	0.558573	0	0	0	0	0	0	0
295	C13H13NO5S	13	13	1	5	1	8	0.385	1	13	0.077	0	0	0.647713	0.56098	0.390515	0	0.685268	0.72489	0.555319	0
295	C13H13NO7	13	13	1	7	0	8	0.538	1	13	0	3.39901	3.66184	3.9912	3.70831	2.96449	4.32484	4.29462	3.81503	3.61487	3.68297
295	C14H17NO4S	17	14	1	4	1	7	0.286	1.214	14	0.071	0	0	0	0	0	0	0	0	0.56571	0
295	C14H17NO6	17	14	1	6	0	7	0.429	1.214	14	0	11.6971	12.5238	14.0575	12.8186	9.60198	13.9797	14.2876	13.5422	12.6009	13.6918
295	C15H21NO5	21	15	1	5	0	6	0.333	1.4	15	0	5.46034	5.63723	6.83219	5.60016	4.31025	7.20868	6.42346	6.89125	6.03826	6.85867
295	C16H25NO4	25	16	1	4	0	5	0.25	1.562	16	0	0.835063	0.739376	0.843686	0.930534	0.561482	1.05784	0.92246	1.22479	0.942195	1.08122
295	C16H9NO5	9	16	1	5	0	13	0.312	0.562	16	0	0.639179	0.564406	0.797229	0.737658	0.577908	0.845466	0	0.748757	0.866945	0.828651
295	C17H13NO4	13	17	1	4	0	12	0.235	0.765	17	0	0.829683	0.836568	0.994444	1.0716	0.787899	1.17094	0.929889	1.0418	0.8035	0.96077
295	C18H17NO3	17	18	1	3	0	11	0.167	0.944	18	0	0	0	0	0.63544	0.373173	0.706205	0.66792	0.819703	0.458187	0.676877
295	C19H21NO2	21	19	1	2	0	10	0.105	1.105	19	0	0	0	0	0	0	0	0	0	0.506759	0
296	C10H16O8S	16	10	0	8	1	3	0.8	1.6		0.1	0	0	0	0.55034	0	0	0	0.777365	0	0.647462
296	C11H20O7S	20	11	0	7	1	2	0.636	1.818		0.091	0.666854	0.66749	0.788755	1.15756	0.855072	1.0487	1.10808	1.40322	1.06074	1.57289
296	C12H12N2O5S	12	12	2	5	1	8	0.417	1	6	0.083	0.480745	0	0	0.627008	0.423677	0	0	0.752171	0.623901	0.512887
296	C12H12N2O7	12	12	2	7	0	8	0.583	1	6	0	1.11404	0.904178	1.03098	1.10167	0.901176	1.13641	1.58822	1.11283	1.01414	1.00325
296	C12H8O7S	8	12	0	7	1	9	0.583	0.667		0.083	0	0.528845	0.742658	0.67096	0.593035	0.780925	0	0	0.612667	0
296	C12H8O9	8	12	0	9	0	9	0.75	0.667		0	1.06812	1.29502	1.42968	1.6421	1.44075	1.95816	1.64607	1.4589	1.63514	1.55445
296	C13H12O6S	12	13	0	6	1	8	0.462	0.923		0.077	0.982154	0.897355	1.10743	1.14324	0.984714	1.49111	1.42955	1.25404	1.11352	1.16732
296	C13H12O8	12	13	0	8	0	8	0.615	0.923		0	7.07429	7.66179	8.30136	9.14403	7.62267	9.63402	10.3672	9.02878	8.92663	9.25773
296	C13H16N2O4S	16	13	2	4	1	7	0.308	1.231	6.5	0.077	0	0	0	0	0	0	0	0	0.47174	0.534397
296	C13H16N2O6	16	13	2	6	0	7	0.462	1.231	6.5	0	8.77416	9.12423	10.2506	9.16584	7.19539	10.2373	9.7325	9.99408	8.98053	9.8034
296	C14H16O5S	16	14	0	5	1	7	0.357	1.143		0.071	0	0.847564	1.13387	1.39949	0.938153	0	1.20146	1.27261	0.989993	1.19743
296	C14H20N2O5	20	14	2	5	0	6	0.357	1.429	7	0	7.55886	7.8255	9.27313	8.25536	5.76381	8.83382	8.29125	8.4878	7.59703	8.90379
296	C15H24N2O4	24	15	2	4	0	5	0.267	1.6	7.5	0	0.585042	0.576777	0.728742	0.677451	0.54831	0.601664	0	0.558595	0.548672	0.594626
296	C16H12N2O4	12	16	2	4	0	12	0.25	0.75	8	0	0.726201	0.600643	0.825195	0.905403	0.49398	1.03715	0.717188	0.982228	0.869835	0.968843
296	C16H8O6	8	16	0	6	0	13	0.375	0.5		0	2.13493	2.14765	3.22531	2.76521	2.07164	2.96919	2.41215	2.5316	2.40662	2.98499
296	C17H12O5	12	17	0	5	0	12	0.294	0.706		0	3.47333	3.81472	4.90875	4.26178	3.06863	4.8143	4.32116	4.74595	4.20114	4.8678
296	C17H16N2O3	16	17	2	3	0	11	0.176	0.941	8.5	0	0.688592	0.712852	0.775181	0.950385	0.681604	0.821331	0.745289	1.08433	0.906335	0.980522
296	C18H16O4	16	18	0	4	0	11	0.222	0.889		0	5.19078	5.96472	6.45501	9.34031	6.7535	10.0464	6.76073	7.67631	5.80026	7.82719
296	C18H20N2O2	20	18	2	2	0	10	0.111	1.111	9	0	0.398935	0	0	0	0	0	0	0	0	0
296	C19H20O3	20	19	0	3	0	10	0.158	1.053		0	1.66504	1.55287	1.92916	1.55147	1.25634	2.03357	1.75517	2.11128	1.80921	1.9846
296	C20H24O2	24	20	0	2	0	9	0.1	1.2		0	0.61435	0.711834	0.917379	0.678132	0.481433	0.825569	0.641168	0.929862	0.809202	0.818301
296	C22H16O	16	22	0	1	0	15	0.045	0.727		0	0	0	0	0.541998	0	0	0	0	0	0
297	C12H11NO6S	11	12	1	6	1	8	0.5	0.917	12	0.083	0.43588	0	0.565554	0	0	0	0	0.780778	0.586923	0.570734
297	C12H11NO8	11	12	1	8	0	8	0.667	0.917	12	0	0.583153	0.614708	0.61075	0.869375	0.60817	0.699083	1.09082	0.739676	0.612191	0.793182
297	C13H15NO5S	15	13	1	5	1	7	0.385	1.154	13	0.077	0.413901	0.60857	0.639869	0.59337	0.540153	0.659074	0	0.591834	0.607139	0.760308
297	C13H15NO7	15	13	1	7	0	7	0.538	1.154	13	0	7.33619	8.09842	8.71303	8.20093	6.68783	8.74158	8.52274	7.80901	7.73636	7.96493
297	C14H19NO6	19	14	1	6	0	6	0.429	1.357	14	0	10.9782	11.5744	13.3032	12.0446	9.46334	13.3459	13.5407	13.2985	11.6758	13.4167
297	C15H23NO5	23	15	1	5	0	5	0.333	1.533	15	0	2.31282	2.42195	2.83671	2.30189	1.87268	2.7631	2.68829	3.26895	2.48083	2.83269
297	C15H7NO6	7	15	1	6	0	13	0.4	0.467	15	0	0	0	0	0	0	0.647144	0	0	0	0
297	C16H11NO5	11	16	1	5	0	12	0.312	0.688	16	0	1.14733	1.14163	1.43479	1.39481	1.20892	1.52276	0.985458	1.46696	1.45892	1.47097
297	C17H15NO4	15	17	1	4	0	11	0.235	0.882	17	0	1.0897	0.886531	1.31761	1.44865	0.887094	1.42197	1.22058	1.43514	1.00917	1.49924
297	C18H19NO3	19	18	1	3	0	10	0.167	1.056	18	0	0.419035	0.68429	0	0.705142	0.49542	0.862596	0	0.946534	0.533028	0.838048
298	C10H18O8S	18	10	0	8	1	2	0.8	1.8		0.1	0	0	0	0	0	0	0	0.608179	0	0
298	C12H10O7S	10	12	0	7	1	8	0.583	0.833		0.083	0.645749	0.560563	0.944711	0.831985	0.817312	0.984253	0.795068	1.02419	0.916036	1.02554
298	C12H10O9	10	12	0	9	0	8	0.75	0.833		0	1.51864	1.63761	1.70355	1.77859	1.57328	1.95682	2.05039	1.82507	1.87337	1.72914
298	C12H14N2O5S	14	12	2	5	1	7	0.417	1.167	6	0.083	0.532429	0.582394	0.641753	0.958748	0.480875	0.892695	0.728133	0.96718	0.644841	1.07901
298	C12H14N2O7	14	12	2	7	0	7	0.583	1.167	6	0	1.68863	1.91455	1.90076	2.04165	1.47833	2.23843	2.13799	1.7906	2.02049	2.09415
298	C13H14O6S	14	13	0	6	1	7	0.462	1.077		0.077	1.00966	1.05305	1.62924	1.51008	1.41441	1.71676	1.67685	1.68452	1.51964	2.04253
298	C13H14O8	14	13	0	8	0	7	0.615	1.077		0	11.7911	12.6222	14.0693	14.171	12.2681	15.1618	16.7208	14.9534	13.8409	14.1345
298	C13H18N2O4S	18	13	2	4	1	6	0.308	1.385	6.5	0.077	0.411048	0	0	0	0	0	0	0	0	0
298	C13H18N2O6	18	13	2	6	0	6	0.462	1.385	6.5	0	6.49611	6.9744	8.04433	7.19787	5.40605	7.87376	7.33281	8.11674	7.18394	7.94044
298	C14H18O5S	18	14	0	5	1	6	0.357	1.286		0.071	1.30909	1.3559	1.55779	1.86719	4.60626	4.45748	1.60165	2.15656	2.12493	2.56117
298	C14H22N2O5	22	14	2	5	0	5	0.357	1.571	7	0	1.71501	1.67582	2.03939	1.7527	1.36968	1.99376	1.50827	2.15922	1.57467	1.99092
298	C15H10N2O5	10	15	2	5	0	12	0.333	0.667	7.5	0	0.724396	0	0.718208	0.638784	0.609608	0.649554	0.799204	0.627072	0.846415	0.952424
298	C15H6O7	6	15	0	7	0	13	0.467	0.4		0	0.884609	0.989606	1.5392	1.06301	0.977999	1.03503	1.00332	1.25756	1.13445	1.04398
298	C16H10O4S	10	16	0	4	1	12	0.25	0.625		0.062	0.469659	0	0	0	0	0	0	0	0	0
298	C16H10O6	10	16	0	6	0	12	0.375	0.625		0	4.25698	4.50245	5.32909	4.9571	3.93794	5.76551	4.93621	5.0193	5.16706	5.21454
298	C16H14N2O4	14	16	2	4	0	11	0.25	0.875	8	0	1.19235	1.4207	1.52492	1.21636	1.13687	1.49901	1.41488	1.8874	1.41071	1.67261
298	C17H14O5	14	17	0	5	0	11	0.294	0.824		0	4.42306	4.497	5.04614	5.21334	3.65309	5.79629	5.71966	5.99255	5.32878	5.9249
298	C17H18N2O3	18	17	2	3	0	10	0.176	1.059	8.5	0	1.09173	0.93232	1.18195	1.18433	0.773952	1.30358	1.00499	1.37359	0.928959	1.63697
298	C18H22N2O2	22	18	2	2	0	9	0.111	1.222	9	0	0	0	0	0	0	0	0	0.554819	0	0
298	C19H22O3	22	19	0	3	0	9	0.158	1.158		0	1.97976	1.46573	2.26375	2.39604	1.58059	2.34155	2.04379	2.88187	2.21814	2.74183
298	C20H26O2	26	20	0	2	0	8	0.1	1.3		0	0.448667	0	0.773241	0.629938	0.402138	0.789219	0.708313	0.94863	0.707177	0.6329
298	C24H10	10	24	0	0	0	20	0	0.417		0	0	0	0.605671	0	0	0	0	0	0	0
299	C11H9NO7S	9	11	1	7	1	8	0.636	0.818	11	0.091	0	0	0	0.533244	0	0	0	0	0	0
299	C12H13NO6S	13	12	1	6	1	7	0.5	1.083	12	0.083	0.499777	0.631932	0	0.920679	0.622001	0.773146	0.726996	0.865183	0.648853	0.753108
299	C12H13NO8	13	12	1	8	0	7	0.667	1.083	12	0	1.47769	1.7823	1.56789	1.49655	1.36244	1.78457	1.83232	1.62893	1.52421	1.57807
299	C13H17NO5S	17	13	1	5	1	6	0.385	1.308	13	0.077	0.562792	0.551787	0.661862	0.795968	0.560832	0.882409	0	0.807508	0.5899	0.781071
299	C13H17NO7	17	13	1	7	0	6	0.538	1.308	13	0	7.89124	8.82435	8.96474	9.02438	7.3928	9.99134	9.41547	9.46401	9.00773	9.42514
299	C14H21NO6	21	14	1	6	0	5	0.429	1.5	14	0	4.40555	4.77811	5.03767	4.99536	3.83211	5.62404	5.24706	5.54979	4.89764	5.20726
299	C15H25NO5	25	15	1	5	0	4	0.333	1.667	15	0	0.655607	0.610797	0.890521	0.85186	0.606488	0.948974	0.971213	1.16552	0.886373	1.02073
299	C15H9NO6	9	15	1	6	0	12	0.4	0.6	15	0	0.943303	1.15135	1.23563	1.16057	0.983091	0.999744	1.43151	1.09988	1.11545	1.26713
299	C16H13NO5	13	16	1	5	0	11	0.312	0.812	16	0	1.77077	1.79458	1.7894	1.52653	1.07576	2.03694	1.74968	1.94451	1.62416	2.02419
299	C17H17NO4	17	17	1	4	0	10	0.235	1	17	0	1.29207	1.55585	1.51002	1.54017	0.906404	1.75841	1.77117	1.75093	1.46021	1.85091
299	C18H21NO3	21	18	1	3	0	9	0.167	1.167	18	0	0.815822	0.911945	0.750471	0.947949	0.604205	1.01899	0.815433	0.993148	0.927921	1.07788
300	C11H12N2O6S	12	11	2	6	1	7	0.545	1.091	5.5	0.091	0.503517	0	0.560494	0	0	0	0	0.581532	0	0.549186
300	C11H8O8S	8	11	0	8	1	8	0.727	0.727		0.091	0.437815	0.693744	0	0.663165	0.500409	0.681679	0	0.621969	0.509403	0.626915
300	C12H12O7S	12	12	0	7	1	7	0.583	1		0.083	0.990272	1.44133	1.02494	1.47756	1.03474	1.51536	1.52582	1.59456	1.25703	1.44542
300	C12H12O9	12	12	0	9	0	7	0.75	1		0	2.04731	2.78372	2.57977	2.7506	2.36772	2.80186	3.76953	2.79588	2.9123	2.98534
300	C12H16N2O5S	16	12	2	5	1	6	0.417	1.333	6	0.083	0.514022	0.577112	0	0.571512	0.523012	0.744781	0	0.662419	0.617496	0.62385
300	C12H16N2O7	16	12	2	7	0	6	0.583	1.333	6	0	1.60477	2.03204	1.93955	2.06229	1.64554	2.13861	2.14812	2.24561	1.96675	2.24181
300	C13H16O6S	16	13	0	6	1	6	0.462	1.231		0.077	1.52954	1.78103	1.62229	2.19995	1.82266	2.34789	2.17456	2.29202	2.05659	2.17544
300	C13H20N2O6	20	13	2	6	0	5	0.462	1.538	6.5	0	1.94963	2.40448	2.87988	2.5666	1.84549	3.0727	2.93487	3.17644	2.45862	2.68056
300	C14H20O5S	20	14	0	5	1	5	0.357	1.429		0.071	2.91092	3.3676	2.13533	7.1817	18.0238	16.0238	3.83896	10.1112	8.7967	11.3326
300	C14H24N2O5	24	14	2	5	0	4	0.357	1.714	7	0	0	0	0	0	0	0	0	0.564639	0.508575	0
300	C14H8N2O6	8	14	2	6	0	12	0.429	0.571	7	0	0.485932	0	0	0.626369	0	0	0	0	0	0
300	C15H12N2O5	12	15	2	5	0	11	0.333	0.8	7.5	0	1.20911	1.28104	1.31862	1.76924	1.08953	1.81545	1.80268	1.6728	1.71184	1.81904
300	C15H24O4S	24	15	0	4	1	4	0.267	1.6		0.067	0	0	0	0	0.617968	0.854047	0	1.03038	0.636873	0.854905
300	C15H8O5S	8	15	0	5	1	12	0.333	0.533		0.067	0	0	0	0.54629	0.421436	0	0	0	0	0
300	C15H8O7	8	15	0	7	0	12	0.467	0.533		0	2.91482	2.76462	3.91451	3.64609	2.91369	3.55898	3.9282	3.69885	3.34801	3.77435
300	C16H12O4S	12	16	0	4	1	11	0.25	0.75		0.062	0	0	0	0	0	0	0	0	0	0.545192
300	C16H16N2O4	16	16	2	4	0	10	0.25	1	8	0	2.47717	2.52862	3.0385	2.81194	2.0427	3.06962	2.78611	3.33024	2.67198	3.48677
300	C17H20N2O3	20	17	2	3	0	9	0.176	1.176	8.5	0	1.22279	1.24967	1.50869	1.55799	0.901911	1.44228	1.29279	1.65159	1.18236	1.61257
300	C20H12O3	12	20	0	3	0	15	0.15	0.6		0	0	0	0.59551	0	0	0	0	0	0	0
301	C11H11NO7S	11	11	1	7	1	7	0.636	1	11	0.091	0	0	0	0	0	0	0	0	0	0.579385
301	C12H15NO6S	15	12	1	6	1	6	0.5	1.25	12	0.083	0.583949	0.80434	0.684212	0.87249	0.675551	0.756807	0.76481	1.06362	0.814101	0.928727
301	C12H15NO8	15	12	1	8	0	6	0.667	1.25	12	0	1.7592	2.1017	1.86677	2.0583	1.97886	2.05407	2.34491	2.13699	2.1409	2.28123
301	C13H19NO5S	19	13	1	5	1	5	0.385	1.462	13	0.077	1.39383	1.84114	1.81818	1.7012	1.33793	2.13563	1.68874	1.99909	1.60524	1.9875
301	C13H19NO7	19	13	1	7	0	5	0.538	1.462	13	0	3.39556	4.0307	3.54021	4.21865	3.24062	4.50395	4.10682	3.99333	3.76585	4.38402
301	C14H23NO6	23	14	1	6	0	4	0.429	1.643	14	0	0.911228	1.01648	1.29658	1.21257	0.804747	1.24925	1.18216	1.51181	0.997154	1.21263
301	C14H7NO7	7	14	1	7	0	12	0.5	0.5	14	0	0	0.649498	0.660271	0	0	0	0	0.553459	0.52465	0.508103
301	C15H11NO6	11	15	1	6	0	11	0.4	0.733	15	0	1.50129	1.7893	2.19688	1.84976	1.4548	1.96943	1.98129	1.74052	1.79727	2.04526
301	C16H15NO5	15	16	1	5	0	10	0.312	0.938	16	0	2.11871	2.43184	3.12292	2.75752	2.11033	3.22669	3.18289	3.29322	2.88993	3.42295
301	C17H19NO4	19	17	1	4	0	9	0.235	1.118	17	0	2.00246	1.86843	2.56987	2.02695	1.47854	2.55113	2.08542	2.64483	1.83096	2.47541
301	C18H23NO3	23	18	1	3	0	8	0.167	1.278	18	0	0.575653	0.768538	0.885721	0.73995	0.61028	0.825682	0.703667	0.881316	0.671492	0.85807
301	C8H15NO9S	15	8	1	9	1	2	1.125	1.875	8	0.125	0	0	0	0	0	0	0	0.957546	0	0
302	C11H10O8S	10	11	0	8	1	7	0.727	0.909		0.091	0.492192	0	0.611427	0.754004	0.471107	0	0.675246	0	0.655281	0.58224
302	C11H14N2O6S	14	11	2	6	1	6	0.545	1.273	5.5	0.091	0	0	0	0.591131	0.469741	0	0	0.604286	0.612331	0
302	C12H14O7S	14	12	0	7	1	6	0.583	1.167		0.083	1.46913	1.37603	1.44458	2.12654	2.48107	2.84515	1.91032	1.87588	1.88831	2.15965
302	C12H14O9	14	12	0	9	0	6	0.75	1.167		0	3.80399	4.72926	4.1691	4.74486	4.12812	5.01803	5.54488	4.61132	4.74292	5.02072
302	C12H18N2O7	18	12	2	7	0	5	0.583	1.5	6	0	0.990434	1.18914	1.2438	1.33056	0.834487	1.26089	1.2178	1.30174	0.987129	1.29445
302	C13H18O6S	18	13	0	6	1	5	0.462	1.385		0.077	2.23504	2.53698	2.70573	3.22649	3.13661	4.11625	3.21605	3.57973	3.03375	3.66393
302	C13H22N2O6	22	13	2	6	0	4	0.462	1.692	6.5	0	0.595269	0.675859	0.617872	0.544116	0.597567	0.723833	0	1.0644	0.620761	0.915922
302	C14H10N2O6	10	14	2	6	0	11	0.429	0.714	7	0	0.669508	0.882188	0.933686	0.858278	0.786094	0.886174	0.781858	0.973565	0.599417	0.749386
302	C14H22O5S	22	14	0	5	1	4	0.357	1.571		0.071	0.784791	0.970867	0.981566	1.30671	1.03854	1.67408	1.21449	3.20317	2.18478	2.64879
302	C14H6O8	6	14	0	8	0	12	0.571	0.429		0	0.826302	0.943573	1.26237	1.13769	1.00019	0.823076	1.19878	1.12671	1.17297	1.27477
302	C15H10O5S	10	15	0	5	1	11	0.333	0.667		0.067	0.466304	0.548636	0	0.547171	0.488912	0	0.96821	0.663619	0	0.570566
302	C15H14N2O5	14	15	2	5	0	10	0.333	0.933	7.5	0	3.03417	3.38961	3.889	3.34916	2.50299	3.91005	3.83917	4.07564	3.6716	3.76962
302	C16H14O4S	14	16	0	4	1	10	0.25	0.875		0.062	0	0	0	0	0.385974	0.627646	0	0	0	0.560737
302	C16H18N2O4	18	16	2	4	0	9	0.25	1.125	8	0	4.78093	5.33497	5.76966	5.55176	3.88162	6.11063	5.14159	5.81265	5.32013	6.38244
302	C17H22N2O3	22	17	2	3	0	8	0.176	1.294	8.5	0	0.79261	1.08274	0.774356	0.898497	0.527496	1.02622	0.743441	1.08297	0.986011	0.941732
302	C19H10O4	10	19	0	4	0	15	0.211	0.526		0	0.663647	0	0.843655	0.839878	0.471795	0.823081	0.745909	0.655999	0.644898	0.693467
302	C19H26O3	26	19	0	3	0	7	0.158	1.368		0	2.04943	2.18093	2.59428	2.50956	1.72969	3.17756	2.95327	3.97223	2.72831	3.3444
302	C20H14O3	14	20	0	3	0	14	0.15	0.7		0	0.480964	0.652322	0	0.736975	0.403323	0	0.652529	0.663295	0	0.584398
302	C23H10O	10	23	0	1	0	19	0.043	0.435		0	0	0	0.806501	0	0	0	0	0.588708	0.569659	0
303	C11H13NO7S	13	11	1	7	1	6	0.636	1.182	11	0.091	0	0	0	0.663809	0	0.624285	0	0	0.568901	0
303	C12H17NO6S	17	12	1	6	1	5	0.5	1.417	12	0.083	0.841529	0.827029	0.893778	0.884278	0.735953	0.890128	0.830314	0.880195	0.669972	1.13415
303	C12H17NO8	17	12	1	8	0	5	0.667	1.417	12	0	0.985628	1.30246	0.930936	1.24411	0.97379	1.45951	1.36996	1.2276	1.28649	1.35721
303	C13H21NO5S	21	13	1	5	1	4	0.385	1.615	13	0.077	0	0	0	0.586126	0	0	0	0	0	0
303	C13H21NO7	21	13	1	7	0	4	0.538	1.615	13	0	0.768264	1.24721	1.19103	1.09759	0.806714	1.05556	0.925357	1.59224	1.072	1.35537
303	C14H25NO6	25	14	1	6	0	3	0.429	1.786	14	0	0	0	0	0	0	0	0	0.573246	0	0
303	C14H9NO7	9	14	1	7	0	11	0.5	0.643	14	0	0.782422	1.07599	1.121	1.02125	0.805794	1.15327	1.11955	0.982289	0.97991	1.16057
303	C15H13NO6	13	15	1	6	0	10	0.4	0.867	15	0	2.74312	2.92314	3.24888	2.81905	2.44463	3.42079	3.84258	3.55597	3.27191	3.49442
303	C16H17NO5	17	16	1	5	0	9	0.312	1.062	16	0	3.95257	3.96267	4.5379	4.14798	3.36676	4.59341	4.56321	4.92171	4.23093	4.60051
303	C17H21NO4	21	17	1	4	0	8	0.235	1.235	17	0	2.04951	2.45931	2.77015	2.50148	1.71424	3.04224	2.54347	2.91687	2.42294	3.14785
303	C18H25NO3	25	18	1	3	0	7	0.167	1.389	18	0	0.609028	0.54533	0.750883	0.663483	0.504744	0.718171	0	0.783411	0.45437	0.595867
304	C11H12O8S	12	11	0	8	1	6	0.727	1.091		0.091	0.623261	0	0	0.975695	0.589485	1.1049	0.973386	0.810685	0.745856	0.78951
304	C11H16N2O6S	16	11	2	6	1	5	0.545	1.455	5.5	0.091	0.451325	0	0	0	0	0	0	0.577653	0	0
304	C12H16O7S	16	12	0	7	1	5	0.583	1.333		0.083	1.70668	2.38436	2.13145	2.7251	1.9809	3.14236	2.3849	2.72868	2.31971	2.87019
304	C12H16O9	16	12	0	9	0	5	0.75	1.333		0	2.57517	2.75816	2.89029	3.09584	2.62182	3.1993	2.96339	2.89045	2.80035	3.13811
304	C12H20N2O7	20	12	2	7	0	4	0.583	1.667	6	0	0	0	0	0	0	0	0	0.768265	0	0
304	C13H20O6S	20	13	0	6	1	4	0.462	1.538		0.077	2.39933	2.97234	3.56624	4.13172	2.53235	3.81793	6.68885	3.60912	3.02719	3.53138
304	C13H24N2O6	24	13	2	6	0	3	0.462	1.846	6.5	0	0	0	0	0	0	0	0	1.46638	0	0
304	C14H12N2O6	12	14	2	6	0	10	0.429	0.857	7	0	1.84736	2.04877	2.37725	2.13356	1.60657	2.21904	2.21962	2.23012	2.28602	2.11928
304	C14H24O5S	24	14	0	5	1	3	0.357	1.714		0.071	0	0	0.612363	0.733774	0.556168	0.609781	0.867205	0.852464	0.720037	0.626066
304	C14H28N2O5	28	14	2	5	0	2	0.357	2	7	0	0	0	0	0	0	0	0	0.595568	0	0
304	C14H8O6S	8	14	0	6	1	11	0.429	0.571		0.071	0	0.640899	0.666653	0.667996	0	0.608997	0	0.764606	0.46118	0
304	C14H8O8	8	14	0	8	0	11	0.571	0.571		0	2.40909	2.63947	2.97174	3.02223	2.5013	3.49168	3.1518	3.33862	2.97328	3.34703
304	C15H12O5S	12	15	0	5	1	10	0.333	0.8		0.067	0.524592	0.593496	0	0.79067	0.556846	0.991024	0.874632	0.889581	0.590887	0.742196
304	C15H12O7	12	15	0	7	0	10	0.467	0.8		0	8.62628	9.28863	10.3886	11.0094	8.74804	11.6292	12.4175	10.7481	11.0026	11.4608
304	C15H16N2O5	16	15	2	5	0	9	0.333	1.067	7.5	0	8.384	9.12493	10.3143	9.83722	7.42237	10.9459	9.15816	10.4882	9.50227	10.2908
304	C16H16O4S	16	16	0	4	1	9	0.25	1		0.062	0	0	0	0.612802	0	0	0	0	0	0.493637
304	C16H16O6	16	16	0	6	0	9	0.375	1		0	12.6356	13.3103	14.2642	14.6731	11.8157	16.0734	16.4967	15.8875	15.4316	17.4189
304	C16H20N2O4	20	16	2	4	0	8	0.25	1.25	8	0	5.23048	5.50705	6.21574	5.9227	4.39122	6.5448	5.61121	6.91341	5.35175	6.64809
304	C18H8O3S	8	18	0	3	1	15	0.167	0.444		0.056	0	0	0	0	0	0	0	0.774552	0	0
304	C18H8O5	8	18	0	5	0	15	0.278	0.444		0	0.637428	0.764363	1.00249	0.588605	0.540184	0.897538	0.787445	0.84052	0.899705	1.09799
304	C19H12O4	12	19	0	4	0	14	0.211	0.632		0	1.06923	0.919204	1.33546	1.33212	0.955601	1.26187	0.999837	1.56184	1.20235	1.31306
304	C20H16O3	16	20	0	3	0	13	0.15	0.8		0	0.516783	0.543708	0	0.716394	0.486094	0.717498	0	0.749037	0.593139	0.911802
304	C23H12O	12	23	0	1	0	18	0.043	0.522		0	0	0	0	0	0	0	0	0	0.583872	0
305	C11H15NO7S	15	11	1	7	1	5	0.636	1.364	11	0.091	0.448963	0.654296	0	0	0.376603	0	0.648721	0.556546	0	0.521689
305	C12H19NO6S	19	12	1	6	1	4	0.5	1.583	12	0.083	0.505628	0.575517	0.583525	0.813608	0.48822	0.870335	0.649551	0.946712	0.810522	0.690678
305	C12H19NO8	19	12	1	8	0	4	0.667	1.583	12	0	0.59746	0.565287	0	0.76795	0.372499	0.634506	0.787564	0.706716	0.589859	0.690065
305	C14H11NO5S	11	14	1	5	1	10	0.357	0.786	14	0.071	0	0	0	0	0	0.621033	0	0	0	0
305	C14H11NO7	11	14	1	7	0	10	0.5	0.786	14	0	1.62274	1.78557	1.85003	2.00963	1.7089	2.2253	2.30402	1.80327	2.13451	1.90553
305	C15H15NO4S	15	15	1	4	1	9	0.267	1	15	0.067	0	0	0	0	0	0	0	0	0	0.511244
305	C15H15NO6	15	15	1	6	0	9	0.4	1	15	0	5.39858	5.40891	6.51308	5.87373	4.76744	6.64339	6.26584	6.40434	5.83247	6.36306
305	C16H19NO5	19	16	1	5	0	8	0.312	1.188	16	0	6.0121	6.06373	7.39911	6.63701	4.94639	7.00656	6.4741	7.19992	6.26819	7.62154
305	C17H23NO4	23	17	1	4	0	7	0.235	1.353	17	0	2.28023	2.12526	2.84753	2.7552	1.94446	3.03014	2.77674	3.26449	2.32767	3.121
305	C18H11NO4	11	18	1	4	0	14	0.222	0.611	18	0	0.470456	0	0.631754	0	0	0	0	0	0	0.628611
305	C19H15NO3	15	19	1	3	0	13	0.158	0.789	19	0	0	0	0	0	0	0	0	0	0	0.639369
306	C11H14O8S	14	11	0	8	1	5	0.727	1.273		0.091	0.50253	0.926206	0.58577	0.554737	0.708779	0.999701	0.92072	0.957425	0.742105	0.845005
306	C12H18O7S	18	12	0	7	1	4	0.583	1.5		0.083	1.70978	2.28633	2.18311	2.79346	2.0906	2.88866	2.74544	2.85354	2.59165	3.00311
306	C12H18O9	18	12	0	9	0	4	0.75	1.5		0	1.18614	1.1936	1.61435	1.5436	1.12465	1.78222	1.72482	1.59654	1.39007	1.37347
306	C13H10N2O7	10	13	2	7	0	10	0.538	0.769	6.5	0	0.546248	0.692245	0.679732	0.570072	0.450629	0.778875	0.855847	0	0.684834	0.613035
306	C13H22O6S	22	13	0	6	1	3	0.462	1.692		0.077	1.3659	1.39277	1.56004	2.2101	1.73636	2.19925	2.24464	2.25819	2.04926	2.25097
306	C13H22O8	22	13	0	8	0	3	0.615	1.692		0	1.57399	1.85388	1.9316	2.03155	1.55103	2.46856	2.16365	2.40273	1.98188	2.5533
306	C13H6O9	6	13	0	9	0	11	0.692	0.462		0	0.491536	0.730438	0	0.708752	0.499243	0	0.876916	0.740295	0.694375	0.503651
306	C14H10O6S	10	14	0	6	1	10	0.429	0.714		0.071	0.683505	0.780916	0.68616	0.889351	0.688235	0.7404	0.678992	1.04825	0.793199	1.23705
306	C14H10O8	10	14	0	8	0	10	0.571	0.714		0	4.94927	5.49085	5.79293	6.79521	5.34453	7.08053	6.91715	6.38323	6.1964	6.38281
306	C14H14N2O4S	14	14	2	4	1	9	0.286	1	7	0.071	0	0	0	0	0	0	0	0	0	0.496898
306	C14H14N2O6	14	14	2	6	0	9	0.429	1	7	0	5.17983	5.63819	5.80437	5.60941	4.17954	5.97563	5.48912	5.70965	5.0869	5.90597
306	C14H26O5S	26	14	0	5	1	2	0.357	1.857		0.071	0	0	0	0	0	0	0	0.539761	1.19131	1.065
306	C15H14O5S	14	15	0	5	1	9	0.333	0.933		0.067	0	0.657458	0.873372	1.01407	0	0.742713	0.912044	1.05223	0.776919	1.00785
306	C15H14O7	14	15	0	7	0	9	0.467	0.933		0	13.386	14.5656	14.7446	16.1018	13.1452	17.0585	17.9382	16.609	16.0876	16.8095
306	C15H18N2O5	18	15	2	5	0	8	0.333	1.2	7.5	0	14.6834	15.3841	16.8939	15.7855	12.3198	18.0065	14.9234	18.0304	15.6923	18.2843
306	C16H22N2O4	22	16	2	4	0	7	0.25	1.375	8	0	2.8059	2.79791	3.11202	2.80437	2.01757	3.17028	3.40988	3.45819	2.79155	3.47259
306	C17H6O6	6	17	0	6	0	15	0.353	0.353		0	0	0	0	0	0.395162	0	0	0.637867	0	0
306	C18H10O3S	10	18	0	3	1	14	0.167	0.556		0.056	0	0	0	0	0	0	0	0	0	0.690767
306	C18H10O5	10	18	0	5	0	14	0.278	0.556		0	1.62087	1.26726	2.266	1.91296	1.06531	1.98381	1.61491	1.75035	1.93583	2.01008
306	C18H14N2O3	14	18	2	3	0	13	0.167	0.778	9	0	0	0	0	0	0	0	0	0.568595	0	0
306	C19H14O4	14	19	0	4	0	13	0.211	0.737		0	1.49485	1.14312	1.83728	1.31461	1.12465	1.83916	1.39508	1.75566	1.67867	1.68564
306	C20H18O3	18	20	0	3	0	12	0.15	0.9		0	0.662021	0.583797	1.0906	0.637889	0.572748	1.0251	0	1.09136	0.867324	0.939645
307	C12H21NO8	21	12	1	8	0	3	0.667	1.75	12	0	0	0	0	0	0.375387	0	0	0.649924	0	0.570431
307	C13H9NO6S	9	13	1	6	1	10	0.462	0.692	13	0.077	0	0	0	0	0	0	0	0	0	0.49453
307	C13H9NO8	9	13	1	8	0	10	0.615	0.692	13	0	0.633765	0.786126	0	0.748046	0.579663	0.742818	0.917526	0.640632	0.583293	0.802086
307	C14H13NO5S	13	14	1	5	1	9	0.357	0.929	14	0.071	0	0	0	0.611748	0	0	0	0	0	0.662598
307	C14H13NO7	13	14	1	7	0	9	0.5	0.929	14	0	3.32961	3.82115	3.618	3.96574	3.34514	4.4184	4.30912	3.85873	4.26273	4.20269
307	C15H17NO6	17	15	1	6	0	8	0.4	1.133	15	0	10.5101	10.4512	12.0695	11.3804	8.92356	13.0945	11.4791	11.5281	10.9579	11.9822
307	C16H21NO5	21	16	1	5	0	7	0.312	1.312	16	0	5.65666	6.23854	6.86199	6.34282	4.55578	7.01294	6.91728	7.10468	6.16056	6.58939
307	C17H25NO4	25	17	1	4	0	6	0.235	1.471	17	0	1.39627	1.27691	1.18574	1.4115	1.01244	1.51919	1.85634	1.85788	1.45642	1.62429
307	C17H9NO5	9	17	1	5	0	14	0.294	0.529	17	0	0.417376	0	0	0	0.494071	0	0	0.687042	0.52883	0.803316
307	C18H13NO4	13	18	1	4	0	13	0.222	0.722	18	0	0	0	0	0.598462	0.570081	0.710507	0.820015	0.951574	0.715528	0.723128
308	C11H16O8S	16	11	0	8	1	4	0.727	1.455		0.091	0.820932	1.03962	0.620643	1.08788	0.818489	1.34155	0.974664	0.981518	0.863569	0.918938
308	C12H20O7S	20	12	0	7	1	3	0.583	1.667		0.083	1.24102	1.36704	1.27302	1.74553	1.52104	1.99326	2.01181	1.87389	1.86639	2.09016
308	C12H20O9	20	12	0	9	0	3	0.75	1.667		0	0.602593	0.536578	0	0.614586	0.674696	0.937602	0	0.676554	0.505625	0.753031
308	C13H12N2O5S	12	13	2	5	1	9	0.385	0.923	6.5	0.077	0	0	0.618498	0	0	0	0	0	0.453261	0
308	C13H12N2O7	12	13	2	7	0	9	0.538	0.923	6.5	0	1.13746	1.53756	1.41663	1.39387	1.26632	1.58623	1.51018	1.59941	1.05167	1.4941
308	C13H24O6S	24	13	0	6	1	2	0.462	1.846		0.077	0.53079	0.723817	0.842156	0.870491	0.597093	1.13458	1.61762	0.937107	1.35656	1.41853
308	C13H24O8	24	13	0	8	0	2	0.615	1.846		0	0.40379	0	0	0.715792	0	0	0	0.538659	0	0
308	C13H8O7S	8	13	0	7	1	10	0.538	0.615		0.077	0.433819	0.531792	0.621709	0	0.580649	0.685985	0.643267	0	0.70747	0.628892
308	C13H8O9	8	13	0	9	0	10	0.692	0.615		0	1.64155	2.15827	1.91323	1.95951	1.8698	2.30103	2.36881	1.85797	1.99889	2.02256
308	C14H12O8	12	14	0	8	0	9	0.571	0.857		0	8.14987	9.24534	9.37154	10.7209	9.02588	10.9833	12.3188	9.83625	10.7604	10.7533
308	C14H16N2O6	16	14	2	6	0	8	0.429	1.143	7	0	13.355	14.0856	15.0878	13.7903	11.1002	14.6089	14.8575	14.8696	13.4286	14.5484
308	C15H16O5S	16	15	0	5	1	8	0.333	1.067		0.067	1.30451	1.2845	1.06866	0	1.13393	1.90401	1.33168	6.54258	5.28922	8.67875
308	C15H20N2O5	20	15	2	5	0	7	0.333	1.333	7.5	0	14.5664	14.7295	17.8888	15.8621	11.8379	17.2188	16.2062	17.7124	15.0816	16.7409
308	C16H24N2O4	24	16	2	4	0	6	0.25	1.5	8	0	1.01731	1.01508	1.14298	1.07972	0.691591	1.1215	1.08294	1.24805	1.01069	1.33189
308	C17H12N2O4	12	17	2	4	0	13	0.235	0.706	8.5	0	0.513201	0	0.66709	0	0.398968	0.812181	0	0.729589	0.638976	0.575747
308	C17H8O6	8	17	0	6	0	14	0.353	0.471		0	1.4872	1.4216	2.12473	1.83139	1.33661	2.04096	1.53662	2.01046	1.78665	1.71163
308	C18H12O3S	12	18	0	3	1	13	0.167	0.667		0.056	0.472412	0	0	0	0	0	0	0	0	0
308	C18H12O5	12	18	0	5	0	13	0.278	0.667		0	2.67319	2.7408	3.35231	3.14532	2.23683	3.61522	2.96053	3.21973	2.70637	3.24172
308	C18H16N2O3	16	18	2	3	0	12	0.167	0.889	9	0	0	0	0.621007	0	0	0.626944	0	0	0	0.513379
308	C19H16O4	16	19	0	4	0	12	0.211	0.842		0	1.88384	1.85406	2.06472	2.36161	1.48361	2.61804	2.25809	2.62173	2.12692	2.59774
308	C20H20O3	20	20	0	3	0	11	0.15	1		0	0.780885	0.835683	0.928616	1.15672	0.829908	0.99839	0.983765	1.16716	0.750718	1.0867
308	C21H24O2	24	21	0	2	0	10	0.095	1.143		0	0	0.533173	0.602436	0	0	0	0	0.653358	0.519669	0.647959
308	C21H8OS	8	21	0	1	1	18	0.048	0.381		0.048	0	0	0	0	0	0	0	0	0	0.543788
308	C23H16O	16	23	0	1	0	16	0.043	0.696		0	0	0.645715	0.649231	0	0	0	0	0	0.598552	0
309	C13H11NO6S	11	13	1	6	1	9	0.462	0.846	13	0.077	0.43708	0	0	0	0.473906	0.823058	0	0	0.472301	0
309	C13H11NO8	11	13	1	8	0	9	0.615	0.846	13	0	1.06427	1.14408	1.10735	1.23042	0.927668	1.2601	1.307	1.2813	1.17809	0.996461
309	C14H15NO5S	15	14	1	5	1	8	0.357	1.071	14	0.071	0.416568	0	0	0.790174	0	0	0.761566	0	0.577022	0
309	C14H15NO7	15	14	1	7	0	8	0.5	1.071	14	0	8.45475	8.91258	9.80037	8.69828	7.41178	10.0355	10.3818	9.48101	8.78402	9.78985
309	C16H23NO5	23	16	1	5	0	6	0.312	1.438	16	0	3.9726	3.97414	4.66145	4.35578	2.95453	4.57867	4.58042	5.25917	4.07875	5.17871
309	C17H11NO5	11	17	1	5	0	13	0.294	0.647	17	0	0.816132	0.813944	0.912998	0.848782	0.500386	0.970793	0.885528	1.06782	0.817058	1.0954
309	C17H27NO4	27	17	1	4	0	5	0.235	1.588	17	0	0.517202	0.556121	0.577896	0.747594	0.37463	0.75729	0	0.923305	0.570296	0.741461
309	C18H15NO4	15	18	1	4	0	12	0.222	0.833	18	0	0.755566	0.643421	0.737941	0.717938	0.646012	1.25856	0	1.09434	0.836714	1.01306
309	C19H19NO3	19	19	1	3	0	11	0.158	1	19	0	0.42561	0	0.603613	0	0	0	0	0.651478	0	0
310	C11H18O8S	18	11	0	8	1	3	0.727	1.636		0.091	0.563193	0.657157	0.686602	0.846165	0.519407	1.15403	0.688959	1.05733	0.750334	1.05002
310	C12H22O7S	22	12	0	7	1	2	0.583	1.833		0.083	0.648189	0.589632	0.768778	1.09219	0.866578	0.86088	1.08316	1.18065	0.885657	1.07399
310	C13H10O7S	10	13	0	7	1	9	0.538	0.769		0.077	0.702889	0.944999	0.957404	0.861152	0.958783	0.897802	1.01125	0.900195	1.02434	0.853379
310	C13H10O9	10	13	0	9	0	9	0.692	0.769		0	2.40959	3.25393	2.51366	3.26275	2.80852	3.04914	3.59875	2.91233	3.06591	3.11901
310	C13H14N2O5S	14	13	2	5	1	8	0.385	1.077	6.5	0.077	0.485282	0.621004	0.746622	0	0.477637	0.637739	0	0.683076	0.728997	0.633396
310	C13H14N2O7	14	13	2	7	0	8	0.538	1.077	6.5	0	3.32595	3.50767	3.86699	3.40178	3.0806	4.03402	3.96898	3.40029	3.30848	3.59832
310	C13H26O6S	26	13	0	6	1	1	0.462	2		0.077	0	0	0	0	0	0	0	0.932033	5.11872	2.34599
310	C14H14O6S	14	14	0	6	1	8	0.429	1		0.071	0.866528	1.31402	1.33111	1.31844	1.04552	1.70263	1.27571	1.16672	1.32754	1.5791
310	C14H14O8	14	14	0	8	0	8	0.571	1		0	14.0429	15.3954	15.0766	16.8546	14.1973	17.5637	19.2212	16.5882	17.2469	16.8492
310	C14H18N2O6	18	14	2	6	0	7	0.429	1.286	7	0	17.2394	18.7677	20.267	18.0867	14.0731	20.2598	18.5336	19.6539	17.6421	19.1106
310	C15H18O5S	18	15	0	5	1	7	0.333	1.2		0.067	0	0	0	0	0	0	0	1.32119	1.19054	1.28292
310	C15H22N2O5	22	15	2	5	0	6	0.333	1.467	7.5	0	6.63775	7.00278	7.98271	7.44444	4.95407	8.05354	7.7837	8.01197	6.88404	7.97106
310	C16H26N2O4	26	16	2	4	0	5	0.25	1.625	8	0	0	0	0	0	0	0	0	0	0	0.606064
310	C16H6O7	6	16	0	7	0	14	0.438	0.375		0	0.687746	0.64385	1.00456	0.718037	0.554325	1.01322	0.855886	0	0.911476	0.830643
310	C17H10O4S	10	17	0	4	1	13	0.235	0.588		0.059	0	0	0.584419	0	0	0	0	0	0	0
310	C17H14N2O4	14	17	2	4	0	12	0.235	0.824	8.5	0	0.757604	0.772435	1.13819	0.657392	0.587199	0.931666	0.864987	0.976447	0.873303	0.81959
310	C18H14O5	14	18	0	5	0	12	0.278	0.778		0	3.01529	2.90742	3.61262	3.49719	2.62227	4.24638	3.86651	4.20382	3.7397	4.07517
310	C18H18N2O3	18	18	2	3	0	11	0.167	1	9	0	0.542682	0.554506	0.973851	0.552786	0	0.763165	0	0.814685	0.694753	0.831884
310	C19H18O4	18	19	0	4	0	11	0.211	0.947		0	2.54637	2.7901	3.24107	4.12418	2.53645	3.94169	3.47314	4.29664	3.4904	3.64994
310	C21H26O2	26	21	0	2	0	9	0.095	1.238		0	0	0	0	0	0	0	0	0	0.535296	0
310	C23H18O	18	23	0	1	0	15	0.043	0.783		0	0.500675	0	0	0	0	0	0	0.558444	0	0.520951
311	C13H13NO6S	13	13	1	6	1	8	0.462	1	13	0.077	0	0	0.619188	0.633643	0.488441	0.847135	0.758491	0.646394	0.564012	0.848566
311	C13H13NO8	13	13	1	8	0	8	0.615	1	13	0	2.28463	2.03988	2.47662	2.50231	1.96316	2.51988	2.44189	2.67378	2.17436	2.39893
311	C14H17NO5S	17	14	1	5	1	7	0.357	1.214	14	0.071	0.476577	0.610189	0	0.645573	0.485476	0.674402	0	0.680873	0.662275	0.776059
311	C14H17NO7	17	14	1	7	0	7	0.5	1.214	14	0	14.9496	16.2686	17.6719	15.4808	13.1456	17.2314	17.1718	15.6443	15.4592	16.3971
311	C15H21NO6	21	15	1	6	0	6	0.4	1.4	15	0	11.3388	11.2483	13.1903	13.0383	9.77113	13.4274	13.853	13.4061	12.0813	13.5557
311	C16H25NO5	25	16	1	5	0	5	0.312	1.562	16	0	1.56562	1.39053	2.02362	1.90397	1.3259	1.9459	1.72127	2.24419	1.87791	2.0622
311	C16H9NO6	9	16	1	6	0	13	0.375	0.562	16	0	0.595026	0.739785	1.04755	0.674873	0.735635	0.727103	0.924599	0.811475	0.799275	1.06732
311	C17H13NO5	13	17	1	5	0	12	0.294	0.765	17	0	1.17484	1.06038	1.56916	1.17339	0.855697	1.2711	1.34111	1.43932	1.29283	1.51038
311	C18H17NO4	17	18	1	4	0	11	0.222	0.944	18	0	0.836334	1.05083	1.10829	0.935554	0.690903	1.17569	1.05766	1.30076	0.773453	1.18593
311	C19H21NO3	21	19	1	3	0	10	0.158	1.105	19	0	0	0	0	0	0	0.695569	0	0.551932	0	0.611075
312	C11H20O8S	20	11	0	8	1	2	0.727	1.818		0.091	0	0	0	0	0	0	0	0.804305	0	0.774317
312	C12H12N2O6S	12	12	2	6	1	8	0.5	1	6	0.083	0	0	0	0.610922	0	0	0	0	0	0
312	C12H12N2O8	12	12	2	8	0	8	0.667	1	6	0	0	0	0	0	0	0.644119	0	0	0	0
312	C12H8O10	8	12	0	10	0	9	0.833	0.667		0	0	0	0	0	0.496048	0	0	0	0	0
312	C12H8O8S	8	12	0	8	1	9	0.667	0.667		0.083	0	0	0	0	0.420724	0	0	0	0.498126	0.573675
312	C13H12O7S	12	13	0	7	1	8	0.538	0.923		0.077	1.07332	1.02159	1.07696	1.21371	1.10776	1.60129	1.2404	1.18087	1.25361	1.40724
312	C13H12O9	12	13	0	9	0	8	0.692	0.923		0	4.03147	4.72747	4.59032	5.44922	4.52694	5.15145	5.92615	4.75565	4.75955	4.74639
312	C13H16N2O5S	16	13	2	5	1	7	0.385	1.231	6.5	0.077	0.506215	0.667242	0.812585	0.941793	0.472543	0.635658	0	0.679995	0.625311	0.84191
312	C13H16N2O7	16	13	2	7	0	7	0.538	1.231	6.5	0	5.29757	5.94435	6.13658	5.57462	4.71319	6.15172	5.88649	6.01266	5.33451	6.09828
312	C13H28O6S	28	13	0	6	1	0	0.462	2.154		0.077	0	0	0	0	0.380794	0	0	3.17512	25.045	4.32363
312	C14H16O6S	16	14	0	6	1	7	0.429	1.143		0.071	1.53443	1.43222	1.78935	1.81956	1.75142	2.54616	2.21723	2.44451	1.8982	2.19502
312	C14H20N2O4S	20	14	2	4	1	6	0.286	1.429	7	0.071	0	0	0	0	0	0	0	0.828175	0	0
312	C14H20N2O6	20	14	2	6	0	6	0.429	1.429	7	0	8.30652	8.76554	9.56634	8.81855	6.56841	9.66034	9.04669	9.66699	8.32613	9.79015
312	C15H20O5S	20	15	0	5	1	6	0.333	1.333		0.067	0	1.44314	0	1.96881	3.20309	3.65261	0	2.61026	2.02623	2.65835
312	C16H12N2O5	12	16	2	5	0	12	0.312	0.75	8	0	0.864748	1.03387	0.916192	0.738706	0.821537	1.41125	0.994965	1.12651	0.999262	1.21921
312	C16H8O7	8	16	0	7	0	13	0.438	0.5		0	2.3023	2.32646	2.9326	2.49969	2.17505	2.73082	2.60563	2.64738	2.48664	2.80951
312	C17H12O6	12	17	0	6	0	12	0.353	0.706		0	4.11353	4.35095	5.05334	5.09484	3.9061	5.65928	5.30139	6.94613	6.75395	7.56323
312	C17H16N2O4	16	17	2	4	0	11	0.235	0.941	8.5	0	1.13585	1.24738	1.60644	1.36433	0.908731	1.62207	1.49908	1.49844	1.24688	1.85705
312	C18H20N2O3	20	18	2	3	0	10	0.167	1.111	9	0	0.692326	0	0.898337	0.716225	0.623422	1.08424	0.86688	1.9738	0.896516	1.01275
312	C19H20O4	20	19	0	4	0	10	0.211	1.053		0	3.58599	3.33598	4.12731	4.32067	2.77764	4.43435	4.05517	4.72914	3.73315	4.53256
312	C20H24O3	24	20	0	3	0	9	0.15	1.2		0	1.44066	0	1.58644	1.52721	0	1.75827	1.59165	2.26552	1.75447	1.94801
312	C20H8O2S	8	20	0	2	1	17	0.1	0.4		0.05	0	0	0.726835	0	0	0	0	0	0	0
312	C21H12O3	12	21	0	3	0	16	0.143	0.571		0	0.416337	0	0	0	0	0	0	0	0	0
312	C21H12OS	12	21	0	1	1	16	0.048	0.571		0.048	0	0	0	0	0	0	0	0	0	0.560163
312	C21H28O2	28	21	0	2	0	8	0.095	1.333		0	0	0	0	0	0	0	0	0	0.474564	0.556184
313	C12H11NO7S	11	12	1	7	1	8	0.583	0.917	12	0.083	0	0	0	0	0.404371	0	0	0	0	0
313	C13H15NO6S	15	13	1	6	1	7	0.462	1.154	13	0.077	0.580547	0.741348	0.93381	0	0.647688	0.889683	0.986818	0.730829	0.762969	0.762125
313	C13H15NO8	15	13	1	8	0	7	0.615	1.154	13	0	4.00029	5.30054	5.29354	4.66152	3.97192	5.21928	4.78583	4.7982	4.44521	4.66292
313	C14H19NO5S	19	14	1	5	1	6	0.357	1.357	14	0.071	0.661147	0.649608	0	0	0.454592	0.745803	0	0.850832	0.602949	0.562112
313	C14H19NO7	19	14	1	7	0	6	0.5	1.357	14	0	10.2527	11.4013	12.1045	11.4683	9.53025	12.9967	12.412	11.7939	10.9854	11.9828
313	C15H23NO6	23	15	1	6	0	5	0.4	1.533	15	0	3.26565	3.34154	3.88163	3.88735	2.85624	4.58528	4.04537	4.31821	3.70854	4.3901
313	C16H11NO6	11	16	1	6	0	12	0.375	0.688	16	0	1.26391	1.06398	1.64656	1.30855	1.25118	1.5614	1.32317	1.52176	1.29301	1.42701
313	C17H15NO5	15	17	1	5	0	11	0.294	0.882	17	0	1.59314	1.67856	2.0124	1.51573	1.20553	2.10154	1.40499	2.04419	1.82306	1.92352
313	C18H19NO4	19	18	1	4	0	10	0.222	1.056	18	0	1.15743	1.32592	1.60226	1.15522	0.913376	1.50985	1.28929	1.65039	1.09313	1.65069
313	C19H23NO3	23	19	1	3	0	9	0.158	1.211	19	0	0.549783	0	0.613354	0	0.422642	0	0	0.635373	0.660227	0.741858
314	C12H10O10	10	12	0	10	0	8	0.833	0.833		0	0.468285	0.569553	0	0	0.555551	0	0	0	0.591808	0.611059
314	C12H10O8S	10	12	0	8	1	8	0.667	0.833		0.083	0.607984	0.770431	0.631671	0.873857	0.779235	0.784379	0.808427	0.81978	0.795065	0.680494
314	C12H14N2O6S	14	12	2	6	1	7	0.5	1.167	6	0.083	0.427745	0.595135	0	0.639427	0.399659	0.874409	0.738188	0.688848	0.498885	0.796024
314	C12H14N2O8	14	12	2	8	0	7	0.667	1.167	6	0	0.535697	0.555234	0.651686	0.668052	0.66192	0.785926	0	0.746861	0.786087	0.742565
314	C13H14O7S	14	13	0	7	1	7	0.538	1.077		0.077	1.36071	1.72368	1.66239	1.85794	1.90862	2.43712	1.65385	1.9674	2.07133	1.92362
314	C13H14O9	14	13	0	9	0	7	0.692	1.077		0	6.85302	7.35786	7.97744	8.03368	6.80594	8.23249	9.04692	7.95939	7.83669	8.45813
314	C13H18N2O5S	18	13	2	5	1	6	0.385	1.385	6.5	0.077	0.466581	0.595821	0.850328	0.563445	0.447366	0.706676	0	0	0.501134	0.676816
314	C13H18N2O7	18	13	2	7	0	6	0.538	1.385	6.5	0	3.60766	3.85731	4.0618	4.03738	3.18499	4.28377	3.80748	4.19899	3.74008	4.08295
314	C14H18O6S	18	14	0	6	1	6	0.429	1.286		0.071	1.68115	1.81508	1.98679	2.38679	1.99261	2.68642	2.51497	2.32674	2.27347	2.72123
314	C14H22N2O6	22	14	2	6	0	5	0.429	1.571	7	0	1.94883	1.95969	2.24832	1.97517	1.4996	2.06627	2.25549	2.80939	2.01631	2.01703
314	C15H10N2O6	10	15	2	6	0	12	0.4	0.667	7.5	0	0.52446	0.671872	0	0.78186	0.576553	0	0.853885	0.746195	0.779909	0.586174
314	C15H22O5S	22	15	0	5	1	5	0.333	1.467		0.067	1.89998	2.34576	1.70384	4.56623	9.114	8.10939	3.11826	6.77665	5.00231	7.2144
314	C15H6O8	6	15	0	8	0	13	0.533	0.4		0	0.690534	0	0.710627	0.912702	0.728106	0	0.699341	0.915249	0.652447	0.810766
314	C16H10O5S	10	16	0	5	1	12	0.312	0.625		0.062	0	0	0	0.631246	0.394864	0	0	0	0.594334	0.580641
314	C16H10O7	10	16	0	7	0	12	0.438	0.625		0	3.97302	4.31567	5.26221	5.05417	3.9866	5.77646	5.26526	5.34461	5.3347	5.54789
314	C16H14N2O5	14	16	2	5	0	11	0.312	0.875	8	0	1.77298	2.01426	1.90391	1.93837	1.56807	2.52023	1.87699	2.33735	2.03989	2.36851
314	C17H14O6	14	17	0	6	0	11	0.353	0.824		0	5.06719	5.73718	6.58839	6.67614	5.39627	7.09989	6.73297	7.42371	6.45768	7.68633
314	C17H18N2O4	18	17	2	4	0	10	0.235	1.059	8.5	0	2.19306	2.04837	2.41695	2.4972	1.7105	2.68643	2.23069	3.4538	2.19936	3.0506
314	C18H22N2O3	22	18	2	3	0	9	0.167	1.222	9	0	0.500535	0.743163	0.802105	0.734168	0.563323	0.635897	0.728284	0.833058	0.777112	0.697716
314	C20H10O4	10	20	0	4	0	16	0.2	0.5		0	0.475858	0	0.830674	0	0	0	0	0.632164	0.521063	0.640557
314	C21H14O3	14	21	0	3	0	15	0.143	0.667		0	0	0	0	0	0	0	0	0	0.562056	0.496463
314	C21H14OS	14	21	0	1	1	15	0.048	0.667		0.048	0	0	0	0	0	0	0	0.71106	0	0
314	C25H14	14	25	0	0	0	19	0	0.56		0	0.592362	0	0	0	0.417467	0	0	0.614269	0.516577	0
315	C12H13NO7S	13	12	1	7	1	7	0.583	1.083	12	0.083	0.454697	0.553966	0	0	0.45817	0	0	0.572945	0.572254	0.584432
315	C12H13NO9	13	12	1	9	0	7	0.75	1.083	12	0	0.531388	0	0.599638	0.670207	0.618174	0.725255	0.911029	0	0.648056	0
315	C13H17NO6S	17	13	1	6	1	6	0.462	1.308	13	0.077	0.90995	0.961187	1.04515	0.980291	0.713584	0.880682	0.94822	0.899797	0.87883	1.1003
315	C13H17NO8	17	13	1	8	0	6	0.615	1.308	13	0	3.93404	4.24211	4.09907	4.49546	3.70183	4.84095	4.28031	4.15668	4.36006	4.27969
315	C14H21NO5S	21	14	1	5	1	5	0.357	1.5	14	0.071	0	0	0	0	0	0.709872	0	0.609417	0	0.562011
315	C14H21NO7	21	14	1	7	0	5	0.5	1.5	14	0	3.83635	4.16299	4.29343	4.13563	3.26724	4.58551	4.64063	4.94165	4.12424	4.73196
315	C15H25NO6	25	15	1	6	0	4	0.4	1.667	15	0	0.719945	0.622531	0.941555	1.00688	0.677071	0.939554	1.0193	1.28864	0.83785	1.17589
315	C15H9NO7	9	15	1	7	0	12	0.467	0.6	15	0	0.793692	0.651507	0.831502	1.01777	0.688473	0.862981	0.848219	0.774158	0.832223	0.872936
315	C16H13NO6	13	16	1	6	0	11	0.375	0.812	16	0	1.90495	2.17806	2.09123	2.36646	1.74436	2.44032	2.70352	2.38785	2.11073	2.46325
315	C17H17NO5	17	17	1	5	0	10	0.294	1	17	0	2.03782	2.27356	2.43564	2.34465	2.01096	2.57575	2.65889	3.20729	2.19272	2.66235
315	C17H33NO4	33	17	1	4	0	2	0.235	1.941	17	0	0	0	0	0	0	0	0	1.57572	0	0.592748
315	C18H21NO4	21	18	1	4	0	9	0.222	1.167	18	0	1.37937	1.44003	1.47102	1.41169	1.16005	1.57703	1.49531	1.68775	1.74577	2.0454
315	C9H17NO9S	17	9	1	9	1	2	1	1.889	9	0.111	0	0	0	0	0	0	0	0	0.618579	0
316	C12H12O10	12	12	0	10	0	7	0.833	1		0	0.860213	1.0711	1.11029	0.92111	0.831895	0.853095	1.33923	0.974498	0.782348	1.05616
316	C12H12O8S	12	12	0	8	1	7	0.667	1		0.083	0.582274	0.841232	0.820899	1.14191	0.709552	1.04007	1.04833	0.924773	1.07432	0.992864
316	C12H16N2O6S	16	12	2	6	1	6	0.5	1.333	6	0.083	0	0.586471	0.783034	0.729612	0.593605	0.683439	0	0.921464	0.569547	0.717576
316	C12H16N2O8	16	12	2	8	0	6	0.667	1.333	6	0	0.548332	0.546569	0.609762	0.681228	0.50961	0	0	0.792185	0.724519	0.696686
316	C13H16O7S	16	13	0	7	1	6	0.538	1.231		0.077	2.06233	2.18362	2.35143	2.76729	3.98676	4.34247	2.69207	2.63194	2.5836	2.98444
316	C13H16O9	16	13	0	9	0	6	0.692	1.231		0	8.07241	9.77545	8.88084	9.53321	8.55175	10.6026	10.6868	9.59321	9.88071	10.1543
316	C13H20N2O7	20	13	2	7	0	5	0.538	1.538	6.5	0	1.42928	1.4947	1.71551	1.56922	1.37103	1.45557	1.55741	2.02864	1.49432	1.75423
316	C14H20O6S	20	14	0	6	1	5	0.429	1.429		0.071	2.14049	2.47011	2.51006	3.01263	2.92951	4.11165	2.85735	3.41957	3.07098	3.41704
316	C14H24N2O6	24	14	2	6	0	4	0.429	1.714	7	0	0	0	0	0	0	0	0	0.760371	0	0
316	C15H12N2O6	12	15	2	6	0	11	0.4	0.8	7.5	0	1.30618	1.32212	1.6612	1.6142	1.05786	1.61407	1.55245	1.69847	1.50892	1.45927
316	C15H24O5S	24	15	0	5	1	4	0.333	1.6		0.067	1.03998	0.864435	1.1203	1.64283	1.10717	1.68948	1.12107	1.91063	1.73127	1.93243
316	C15H8O6S	8	15	0	6	1	12	0.4	0.533		0.067	0.458202	0	0.592246	0	0	0	0	0	0	0
316	C15H8O8	8	15	0	8	0	12	0.533	0.533		0	1.91676	2.12359	2.32999	2.50014	2.2758	3.12369	2.76974	2.73536	2.6128	2.45351
316	C16H12O5S	12	16	0	5	1	11	0.312	0.75		0.062	0.478477	0	0	0	0.481303	0.687667	0	0.752069	0	0.659811
316	C16H16N2O5	16	16	2	5	0	10	0.312	1	8	0	4.48121	5.32812	5.04237	5.08166	3.88451	6.14603	5.16634	5.85402	4.99801	5.93646
316	C17H20N2O4	20	17	2	4	0	9	0.235	1.176	8.5	0	3.23856	3.28181	4.13921	3.98582	2.84552	4.49945	3.81104	5.34486	3.79193	4.56492
316	C18H24N2O3	24	18	2	3	0	8	0.167	1.333	9	0	0	0.616153	0	0	0	0	0	0.702694	0.512286	0.525251
316	C19H8O3S	8	19	0	3	1	16	0.158	0.421		0.053	0.564201	0	1.13243	0	0	0	0	0	0	0.846614
316	C19H8O5	8	19	0	5	0	16	0.263	0.421		0	0.49655	0	0.740872	0	0	0	0	0	0.524624	0.577161
316	C20H12O2S	12	20	0	2	1	15	0.1	0.6		0.05	0	0	0	0.801849	0	0	0	0	0	0
316	C20H12O4	12	20	0	4	0	15	0.2	0.6		0	0.646268	0.700041	0.905219	0.630454	0.524673	0.849636	0.683476	0.992402	0.811548	0.718191
316	C21H16O3	16	21	0	3	0	14	0.143	0.762		0	0	0	0	0	0	0	0	0.823348	0	0.539992
316	C24H12O	12	24	0	1	0	19	0.042	0.5		0	0	0	0	0	0	0	0.700006	0	0.481956	0
317	C12H15NO7S	15	12	1	7	1	6	0.583	1.25	12	0.083	0.574063	0.668765	0.777433	0.606373	0.629748	0.759729	0	0	0.535954	0.635337
317	C12H15NO9	15	12	1	9	0	6	0.75	1.25	12	0	0.471487	0.586573	0	0	0.431857	0.820131	0	0.595401	0	0
317	C13H19NO6S	19	13	1	6	1	5	0.462	1.462	13	0.077	0.725491	0.931379	0.881759	0.809464	0.629751	0.857066	1.07077	1.25042	1.01378	1.30207
317	C13H19NO8	19	13	1	8	0	5	0.615	1.462	13	0	1.71073	1.92452	2.06146	1.891	1.47793	2.11124	1.77818	1.96379	2.17494	1.88829
317	C15H11NO7	11	15	1	7	0	11	0.467	0.733	15	0	1.31213	1.42522	1.65417	1.80513	1.33276	1.44952	2.00957	1.75296	1.54944	1.76293
317	C15H27NO4S	27	15	1	4	1	3	0.267	1.8	15	0.067	0	0	0	0.554592	0	0	0	0	0	0
317	C16H15NO6	15	16	1	6	0	10	0.375	0.938	16	0	3.44771	4.05678	3.79348	4.30759	3.40983	4.78579	4.23427	4.45393	4.084	4.42983
317	C17H19NO5	19	17	1	5	0	9	0.294	1.118	17	0	3.36174	3.62842	4.47372	3.93959	2.90768	4.22257	3.93346	4.7483	3.59214	4.53553
317	C18H23NO4	23	18	1	4	0	8	0.222	1.278	18	0	1.47138	1.43478	1.76707	1.73699	1.13373	1.84041	1.7567	2.30589	1.78752	2.10952
318	C12H14O10	14	12	0	10	0	6	0.833	1.167		0	0.891656	0.878273	1.07194	1.10603	0.99229	1.40579	1.57087	1.01651	1.00883	1.02565
318	C12H14O8S	14	12	0	8	1	6	0.667	1.167		0.083	0.989836	1.04266	0.817563	1.22529	1.05711	1.27575	1.25188	1.0954	0.948746	1.45333
318	C12H18N2O6S	18	12	2	6	1	5	0.5	1.5	6	0.083	0	0	0	0	0	0	0	0	0	0.593046
318	C12H18N2O8	18	12	2	8	0	5	0.667	1.5	6	0	0	0	0	0	0	0	0	0	0	0.568468
318	C13H18O7S	18	13	0	7	1	5	0.538	1.385		0.077	3.14299	3.52757	3.84219	4.72478	3.36061	4.49352	4.00631	4.62378	3.82357	4.41519
318	C13H18O9	18	13	0	9	0	5	0.692	1.385		0	4.85653	5.41018	6.47453	6.2677	5.1373	6.2386	6.09878	5.88078	6.12118	6.10381
318	C13H22N2O7	22	13	2	7	0	4	0.538	1.692	6.5	0	0.452045	0	0	0.62081	0.433314	0.652906	0	0.806358	0.557679	0
318	C14H10N2O7	10	14	2	7	0	11	0.5	0.714	7	0	0.564872	0	0.82471	0.76255	0.429882	0	0.664712	0.741375	0.627575	0.636671
318	C14H22O6S	22	14	0	6	1	4	0.429	1.571		0.071	1.51739	1.68726	1.65429	2.24005	1.91077	2.22985	2.07912	2.74092	2.48948	2.37999
318	C14H6O9	6	14	0	9	0	12	0.643	0.429		0	0.486225	0	0	0.718248	0.595588	0	0	0.687005	0.565245	0.536503
318	C15H10O6S	10	15	0	6	1	11	0.4	0.667		0.067	0.536538	0.612931	0	0.765955	0.57596	0.880259	0	0.621373	0.590514	0.723925
318	C15H10O8	10	15	0	8	0	11	0.533	0.667		0	4.794	5.09368	5.34842	5.65707	5.03504	6.26321	6.13514	5.81183	5.63605	5.77444
318	C15H14N2O6	14	15	2	6	0	10	0.4	0.933	7.5	0	4.02028	4.47979	4.75679	4.55577	3.48478	5.02289	4.56166	4.66355	4.20538	5.10096
318	C15H26O5S	26	15	0	5	1	3	0.333	1.733		0.067	0.690417	0.68934	0.786137	0.963604	0.907389	1.16035	1.00231	1.06161	1.08183	1.34027
318	C16H14O5S	14	16	0	5	1	10	0.312	0.875		0.062	0	0.549499	0	0	0.486945	0	0	0.60414	0.607082	0.541425
318	C16H14O7	14	16	0	7	0	10	0.438	0.875		0	10.0968	10.9652	11.4534	12.3848	10.2464	12.7264	13.629	14.1282	12.4503	13.8218
318	C16H18N2O5	18	16	2	5	0	9	0.312	1.125	8	0	8.87758	8.88073	10.1558	9.95869	7.32485	10.3381	10.0259	11.54	8.98253	10.8231
318	C17H22N2O4	22	17	2	4	0	8	0.235	1.294	8.5	0	2.69752	2.30252	3.17339	3.08375	2.12259	3.39478	2.5915	3.50733	2.84659	3.37547
318	C19H10O5	10	19	0	5	0	15	0.263	0.526		0	1.10121	0.967628	1.24128	1.09717	0.903729	0.921043	0.937841	1.40701	1.10596	1.22474
318	C20H14O4	14	20	0	4	0	14	0.2	0.7		0	0.869678	0.991506	1.3056	0	0.696481	0.927972	0.920491	1.24325	1.05543	1.07174
318	C21H18O3	18	21	0	3	0	13	0.143	0.857		0	0.466209	0	0.67681	0	0	0.621358	0	0	0.553747	0
318	C24H14O	14	24	0	1	0	18	0.042	0.583		0	0	0	0.607498	0	0	0	0	0	0	0.533442
319	C12H17NO7S	17	12	1	7	1	5	0.583	1.417	12	0.083	0.627	0.722176	0.744089	0.752446	0.629913	0.773434	0	0.673878	0.7192	0.726495
319	C12H17NO9	17	12	1	9	0	5	0.75	1.417	12	0	0.46703	0	0	0.69861	0.407371	0.782669	0	0.680178	0.538964	0.671192
319	C13H21NO6S	21	13	1	6	1	4	0.462	1.615	13	0.077	0	0	0	0.921462	0	0.818835	0	0.919847	0.621504	0.954475
319	C13H21NO8	21	13	1	8	0	4	0.615	1.615	13	0	0.554713	0.662157	0.801973	0.879893	0.768693	0.915785	0.766908	1.11145	0.70966	0.944031
319	C14H9NO8	9	14	1	8	0	11	0.571	0.643	14	0	0.576196	0.600758	0.692638	0.642039	0.631279	0.681097	0	0.703044	0.518745	0.969215
319	C15H13NO7	13	15	1	7	0	10	0.467	0.867	15	0	2.6937	3.07476	2.89626	3.16018	2.43674	3.36719	3.32877	3.27673	3.22624	3.26742
319	C16H17NO6	17	16	1	6	0	9	0.375	1.062	16	0	5.77494	6.37069	6.93195	6.80211	4.93288	6.98968	6.60136	7.72133	6.57945	7.10186
319	C17H21NO5	21	17	1	5	0	8	0.294	1.235	17	0	4.66515	4.82641	5.76012	5.3955	3.61451	5.71551	5.78157	5.83318	5.04772	5.90729
319	C19H13NO4	13	19	1	4	0	14	0.211	0.684	19	0	0	0	0	0	0	0	0	0.557527	0	0
320	C11H12O9S	12	11	0	9	1	6	0.818	1.091		0.091	0	0	0	0	0	0	0	0.570571	0	0
320	C12H16O10	16	12	0	10	0	5	0.833	1.333		0	0.531842	0.643156	0	0.714399	0.584346	0.94206	0.656701	0.750908	0.814192	0.882068
320	C12H16O8S	16	12	0	8	1	5	0.667	1.333		0.083	1.11898	1.10494	1.07003	1.48517	1.30653	1.48528	1.49261	1.37808	1.56209	1.71286
320	C13H20O7S	20	13	0	7	1	4	0.538	1.538		0.077	2.86573	3.41591	3.37084	4.05715	3.20922	3.90284	4.31398	4.21563	4.01468	4.40065
320	C13H20O9	20	13	0	9	0	4	0.692	1.538		0	1.62503	1.888	1.77314	2.13805	1.99493	2.62404	2.12235	2.31687	2.24936	2.0238
320	C13H24N2O5S	24	13	2	5	1	3	0.385	1.846	6.5	0.077	0	0	0	0	0	0	0	0.550697	0	0
320	C14H12N2O7	12	14	2	7	0	10	0.5	0.857	7	0	1.33195	1.03946	1.49161	1.41702	1.14127	1.51913	1.46121	1.43908	1.45766	1.64772
320	C14H24O6S	24	14	0	6	1	3	0.429	1.714		0.071	0.979281	1.03674	1.08648	1.23848	0.794797	1.48682	1.29842	1.74538	1.22184	1.48059
320	C14H8O7S	8	14	0	7	1	11	0.5	0.571		0.071	0.450749	0	0	0	0	0	0	0	0	0
320	C14H8O9	8	14	0	9	0	11	0.643	0.571		0	1.43452	1.97939	1.59164	1.90497	1.86528	1.80997	2.00333	1.6499	1.81588	1.78168
320	C15H12O6S	12	15	0	6	1	10	0.4	0.8		0.067	0.647116	0.971927	0.600941	0.9168	0.952738	1.11518	0.782724	0.963719	0.762531	1.00312
320	C15H12O8	12	15	0	8	0	10	0.533	0.8		0	7.41627	7.91507	8.12105	9.40282	7.93854	8.89183	9.49722	9.10044	9.06357	9.26497
320	C15H16N2O6	16	15	2	6	0	9	0.4	1.067	7.5	0	11.4334	12.2642	13.2257	12.0361	9.62577	13.8962	12.3996	13.1314	12.136	12.6324
320	C15H28O5S	28	15	0	5	1	2	0.333	1.867		0.067	0	0	0	0	0	0	0	1.38738	4.81873	3.16676
320	C16H16O5S	16	16	0	5	1	9	0.312	1		0.062	0	0.608369	0.686689	0.660901	0.578868	0.740853	0	0.832454	0.841705	0.756097
320	C16H20N2O5	20	16	2	5	0	8	0.312	1.25	8	0	10.9098	11.0964	13.0542	11.5782	8.83694	12.9606	11.5335	14.3725	11.7318	13.7729
320	C17H24N2O4	24	17	2	4	0	7	0.235	1.412	8.5	0	1.09945	1.22227	1.49162	1.13217	0.884731	1.56531	1.2133	1.56638	1.23644	1.25446
320	C18H8O6	8	18	0	6	0	15	0.333	0.444		0	0.958757	1.049	1.18793	0.815938	0.965063	1.05285	0.970319	1.31576	1.14659	1.22434
320	C19H12O3S	12	19	0	3	1	14	0.158	0.632		0.053	0.489099	0	0	0	0	0	0	0	0.590717	0
320	C19H12O5	12	19	0	5	0	14	0.263	0.632		0	1.78036	1.41598	1.89175	1.58603	1.1924	1.90693	1.78351	2.06891	1.65867	2.10737
320	C20H16O4	16	20	0	4	0	13	0.2	0.8		0	1.15708	0.860751	1.13864	1.20781	0.9532	1.30908	1.19594	1.38339	1.13649	1.35523
320	C21H20O3	20	21	0	3	0	12	0.143	0.952		0	0	0	0.612029	0	0	0.693542	0.830669	0.703845	0	0.684209
320	C24H16O	16	24	0	1	0	17	0.042	0.667		0	0.531846	0.555511	0.666331	0	0	0	0	0.630252	0.63817	0.615998
321	C12H19NO7S	19	12	1	7	1	4	0.583	1.583	12	0.083	0.421298	0	0	0	0	0	0	0	0.490877	0.601354
321	C13H23NO8	23	13	1	8	0	3	0.615	1.769	13	0	0	0	0	0	0.477158	0	0	0.58364	0	0.665574
321	C14H11NO6S	11	14	1	6	1	10	0.429	0.786	14	0.071	0	0	0	0	0.501343	0	0	0.617769	0	0.504873
321	C14H11NO8	11	14	1	8	0	10	0.571	0.786	14	0	1.11223	1.02319	1.27022	1.1977	1.28104	1.27534	1.42828	1.29998	1.59027	1.37377
321	C15H15NO5S	15	15	1	5	1	9	0.333	1	15	0.067	0	0	0	0	0	0	0	0.577332	0.625632	0
321	C15H15NO7	15	15	1	7	0	9	0.467	1	15	0	6.16199	6.08168	6.66353	6.50793	5.46988	6.79295	6.73384	6.86236	6.66949	6.90543
321	C16H19NO6	19	16	1	6	0	8	0.375	1.188	16	0	10.3941	11.3694	11.9454	10.924	8.45722	12.5791	10.9651	12.3571	11.0132	12.1212
321	C17H23NO5	23	17	1	5	0	7	0.294	1.353	17	0	4.88808	4.75841	5.4574	5.27034	3.7498	5.62034	4.98847	5.72205	4.89071	5.88292
321	C18H11NO5	11	18	1	5	0	14	0.278	0.611	18	0	0.491391	0.555269	0.718963	0	0.384939	0.71789	0.712609	0.735452	0.844613	0.864354
321	C19H15NO4	15	19	1	4	0	13	0.211	0.789	19	0	0.415438	0	0	0	0	0.617484	0	0.716893	0	0.660961
322	C10H14N2O8S	14	10	2	8	1	5	0.8	1.4	5	0.1	0	0	0	0	0	0	0	0	0.5307	0
322	C12H18O10	18	12	0	10	0	4	0.833	1.5		0	0.559383	0.564927	0	0.851618	0.547082	0.688778	0.766457	0.616908	0.539268	0.624813
322	C12H18O8S	18	12	0	8	1	4	0.667	1.5		0.083	1.21099	1.37254	1.34466	1.589	1.44547	1.47629	1.40196	1.73104	1.68919	1.57789
322	C13H22O7S	22	13	0	7	1	3	0.538	1.692		0.077	1.43471	1.55125	1.91057	2.40135	1.9038	2.38115	2.67464	2.61148	2.09235	2.34601
322	C13H22O9	22	13	0	9	0	3	0.692	1.692		0	0.674664	0.787297	0.953817	0.871386	0.699556	0.976934	0.664813	1.24774	0.78015	0.929605
322	C14H10O7S	10	14	0	7	1	10	0.5	0.714		0.071	0.587707	0.681559	0.835905	0.793682	0.826453	0.793796	0	1.10452	0.971606	1.00702
322	C14H10O9	10	14	0	9	0	10	0.643	0.714		0	3.29576	3.62075	3.47968	3.91563	3.69509	4.35858	4.32415	3.61389	4.20803	4.26322
322	C14H14N2O5S	14	14	2	5	1	9	0.357	1	7	0.071	0	0	0	0	0.504625	0.672616	0	0.603314	0.556109	0
322	C14H14N2O7	14	14	2	7	0	9	0.5	1	7	0	4.07536	4.61663	5.04309	4.55624	3.92517	4.73099	4.84644	5.02737	4.57637	4.70566
322	C14H26O6S	26	14	0	6	1	2	0.429	1.857		0.071	0	0	0	0	0.408768	0	0.732168	0.732936	0.514848	0.790118
322	C14H26O8	26	14	0	8	0	2	0.571	1.857		0	0	0	0	0.583798	0.420182	0	0	0	0	0.573204
322	C15H14O6S	14	15	0	6	1	9	0.4	0.933		0.067	0.731319	0.828897	0.905934	0	0.853846	1.00693	0.798269	0.893034	1.12826	1.18523
322	C15H14O8	14	15	0	8	0	9	0.533	0.933		0	12.8091	13.6722	14.0148	14.5007	13.6577	15.7554	17.3054	15.879	15.577	16.2212
322	C15H18N2O4S	18	15	2	4	1	8	0.267	1.2	7.5	0.067	0	0	0	0	0	0	0	0	0.585872	0
322	C15H18N2O6	18	15	2	6	0	8	0.4	1.2	7.5	0	22.6488	22.938	26.1561	23.7254	18.566	25.0625	23.0043	24.9697	22.9617	24.3424
322	C16H18O5S	18	16	0	5	1	8	0.312	1.125		0.062	0	0	0	0	0	0	0	1.05282	0	1.05742
322	C16H22N2O5	22	16	2	5	0	7	0.312	1.375	8	0	6.83421	7.38052	8.07558	7.41309	5.72196	8.27654	7.32238	8.86204	7.29847	8.48848
322	C17H26N2O4	26	17	2	4	0	6	0.235	1.529	8.5	0	0	0	0	0	0	0	0	0.571838	0.542085	0.553543
322	C17H6O7	6	17	0	7	0	15	0.412	0.353		0	0	0	0	0.721102	0	0.629906	0	0.619219	0	0
322	C18H10O6	10	18	0	6	0	14	0.333	0.556		0	2.18792	1.94823	2.69798	2.38226	1.86362	2.42577	2.05978	2.81832	1.80149	2.37796
322	C18H14N2O4	14	18	2	4	0	13	0.222	0.778	9	0	0	0.580616	0	0	0.439121	0.688393	0	0.832045	0	0.795643
322	C19H14O3S	14	19	0	3	1	13	0.158	0.737		0.053	0	0.579589	0	0.801866	0	0	0	0	0	0
322	C19H14O5	14	19	0	5	0	13	0.263	0.737		0	1.97691	2.28383	2.69084	2.43542	2.00423	2.94283	2.5672	2.72816	2.73019	2.63359
322	C20H18O4	18	20	0	4	0	12	0.2	0.9		0	1.18267	1.13176	1.45042	1.48678	1.02458	1.77176	1.359	1.52685	1.19453	1.39723
322	C21H22O3	22	21	0	3	0	11	0.143	1.048		0	0.613609	0.576188	0.867362	0	0.528371	0.640312	0.717707	0.908958	0.70379	0.594096
322	C24H18O	18	24	0	1	0	16	0.042	0.75		0	0	0.779795	0.885937	0.635929	0	0	0.715638	0	0	0
323	C14H13NO6S	13	14	1	6	1	9	0.429	0.929	14	0.071	0	0.694628	0	0	0.442397	0.673506	0.682285	0.577251	0.584846	0.943225
323	C14H13NO8	13	14	1	8	0	9	0.571	0.929	14	0	2.43616	2.8378	2.65666	2.82808	2.53202	3.09376	3.164	2.98022	2.84035	2.91882
323	C15H17NO5S	17	15	1	5	1	8	0.333	1.133	15	0.067	0.549951	0	0	0	0	0	0	0	0	0.621542
323	C15H17NO7	17	15	1	7	0	8	0.467	1.133	15	0	14.8647	15.6477	16.7816	15.5803	12.9712	16.9989	16.4857	16.7065	15.3346	16.4377
323	C16H21NO6	21	16	1	6	0	7	0.375	1.312	16	0	12.3403	12.0353	14.2207	12.7016	10.2834	13.7119	12.4396	13.747	13.1246	13.9502
323	C17H25NO5	25	17	1	5	0	6	0.294	1.471	17	0	2.86211	3.14067	3.23688	3.21791	2.11388	3.46618	3.0384	3.7095	2.97736	3.8504
323	C17H9NO6	9	17	1	6	0	14	0.353	0.529	17	0	0.523326	0	0.625243	0	0.475036	0	0	0.550069	0.515783	0.51861
323	C18H13NO5	13	18	1	5	0	13	0.278	0.722	18	0	0.800289	0.771028	1.03325	0.711007	0.734787	0.936272	0.792615	0.871286	0.817867	1.03417
323	C19H17NO4	17	19	1	4	0	12	0.211	0.895	19	0	0.633726	0.607667	0.694562	0.681025	0.394698	0.860102	0.840965	0.700905	0	0.847371
324	C11H16O9S	16	11	0	9	1	4	0.818	1.455		0.091	0	0	0	0	0.38542	0	0	0	0	0
324	C12H20O8S	20	12	0	8	1	3	0.667	1.667		0.083	0.813085	1.03443	0.954772	1.30846	0.934363	1.2234	1.06422	1.44887	1.09647	1.3274
324	C13H12N2O6S	12	13	2	6	1	9	0.462	0.923	6.5	0.077	0.416935	0	0	0	0	0	0	0	0	0
324	C13H12N2O8	12	13	2	8	0	9	0.615	0.923	6.5	0	0.672404	0.821608	0.740409	0.744858	0.513925	0.984098	0.695639	0.670529	0.767435	0
324	C13H24O7S	24	13	0	7	1	2	0.538	1.846		0.077	0.469941	0	0.794364	1.0529	0.675988	0.879463	1.10637	1.43031	1.18294	1.35567
324	C13H8O10	8	13	0	10	0	10	0.769	0.615		0	0.593756	0.848205	0.772557	0.761209	0.542681	0.648619	0	0.798477	0.615828	0.715968
324	C13H8O8S	8	13	0	8	1	10	0.615	0.615		0.077	0	0.638115	0	0	0.544049	0	0	0	0.50774	0.557735
324	C14H12O7S	12	14	0	7	1	9	0.5	0.857		0.071	0.831152	1.05147	1.03694	0.909777	0.95627	1.58117	1.11545	1.13063	1.11668	1.40727
324	C14H12O9	12	14	0	9	0	9	0.643	0.857		0	5.81448	6.51309	6.41238	7.0862	6.31374	7.71663	8.39365	6.90517	7.12348	7.37277
324	C14H16N2O5S	16	14	2	5	1	8	0.357	1.143	7	0.071	0.686571	0.661998	0.599648	0.883205	0.56962	0.72634	0.854312	0.905888	0.688267	0.557129
324	C14H16N2O7	16	14	2	7	0	8	0.5	1.143	7	0	10.6757	11.5552	12.4831	11.2951	9.38507	12.3579	11.3357	12.209	11.1572	11.9839
324	C15H16O6S	16	15	0	6	1	8	0.4	1.067		0.067	0.975742	1.37139	1.18342	1.30164	1.03205	1.71198	1.41214	1.95538	1.38956	2.12501
324	C15H16O8	16	15	0	8	0	8	0.533	1.067		0	25.1186	27.1945	27.4597	29.5702	24.5554	30.2333	32.2339	29.404	28.6217	30.2417
324	C15H20N2O6	20	15	2	6	0	7	0.4	1.333	7.5	0	22.5864	21.9778	25.8363	23.006	17.865	24.2748	22.793	26.052	22.2073	25.3651
324	C16H24N2O5	24	16	2	5	0	6	0.312	1.5	8	0	2.5066	2.18037	2.71682	2.50382	1.83824	2.7615	2.30302	2.71251	2.27673	2.5355
324	C17H12N2O5	12	17	2	5	0	13	0.294	0.706	8.5	0	0.644563	0.777273	0.715402	0	0.392498	0.638625	0.802248	0.880032	0.623695	0.666816
324	C17H8O7	8	17	0	7	0	14	0.412	0.471		0	1.61074	1.34546	2.11803	1.75415	1.13522	2.36599	1.34023	2.07471	1.76351	2.0488
324	C18H12O6	12	18	0	6	0	13	0.333	0.667		0	2.93253	3.10257	4.24877	3.91314	2.90644	4.27573	3.33272	4.18696	3.56814	4.1602
324	C18H16N2O4	16	18	2	4	0	12	0.222	0.889	9	0	0.641635	0.605728	1.04909	0.654907	0.514843	0.713264	0.791922	1.06899	0.666934	0.958089
324	C19H16O3S	16	19	0	3	1	12	0.158	0.842		0.053	0.414496	0	0	0	0	0	0	0	0	0
324	C19H16O5	16	19	0	5	0	12	0.263	0.842		0	3.0146	3.19807	3.80576	3.77957	2.74758	4.08492	2.9724	3.89261	3.58386	4.08893
324	C19H20N2O3	20	19	2	3	0	11	0.158	1.053	9.5	0	0	0	0	0	0	0	0	0.719601	0	0
324	C20H20O4	20	20	0	4	0	11	0.2	1		0	1.42611	1.50645	1.65645	1.77461	1.37443	2.25213	1.88816	2.65152	1.69278	2.20613
324	C21H24O3	24	21	0	3	0	10	0.143	1.143		0	0.885385	0.975776	1.15771	0.655596	0.671427	1.07798	0.84606	1.28446	0.942631	1.26596
324	C21H8O2S	8	21	0	2	1	18	0.095	0.381		0.048	0	0	0.655375	0	0	0	0	0.701685	0	0
324	C23H16O2	16	23	0	2	0	16	0.087	0.696		0	0	0.758861	0	0	0	0	0	0	0	0
324	C24H20O	20	24	0	1	0	15	0.042	0.833		0	0.624543	0	0	0	0	0	0	0.764684	0	0.540853
325	C13H11NO7S	11	13	1	7	1	9	0.538	0.846	13	0.077	0.415075	0	0	0	0	0	0	0	0	0
325	C13H11NO9	11	13	1	9	0	9	0.692	0.846	13	0	0.42509	0	0.604233	0	0.474066	0	0	0	0.583088	0
325	C14H15NO6S	15	14	1	6	1	8	0.429	1.071	14	0.071	0.719392	0.587072	0	0.726238	0.511729	0.701072	0.804029	0.658725	0.779892	0.913336
325	C14H15NO8	15	14	1	8	0	8	0.571	1.071	14	0	6.80323	7.81193	7.34425	7.14629	6.37957	7.43976	7.36242	7.41977	7.14605	7.02877
325	C15H19NO5S	19	15	1	5	1	7	0.333	1.267	15	0.067	0	0.730318	0	0	0	0	0	0.713425	0.616783	0.54403
325	C15H19NO7	19	15	1	7	0	7	0.467	1.267	15	0	20.617	23.1566	24.4874	22.3519	19.5596	25.8754	24.0096	24.27	21.9738	23.9494
325	C16H23NO6	23	16	1	6	0	6	0.375	1.438	16	0	8.11232	7.95381	9.38497	8.19308	6.35401	8.98479	8.35413	9.50418	8.85747	8.99023
325	C17H11NO6	11	17	1	6	0	13	0.353	0.647	17	0	1.01394	1.06455	1.18783	1.06188	0.975531	1.33124	1.11889	1.01342	1.07299	1.37175
325	C17H27NO5	27	17	1	5	0	5	0.294	1.588	17	0	1.00174	1.06456	1.39935	1.17638	0.809377	1.49668	1.33956	1.51	1.1022	1.4283
325	C18H15NO5	15	18	1	5	0	12	0.278	0.833	18	0	0.982678	0.992246	1.21499	1.38491	0.968231	1.21967	1.09245	1.3164	1.33352	1.22304
325	C19H19NO4	19	19	1	4	0	11	0.211	1	19	0	0.630986	0.856511	0.875589	0.740217	0.496214	0.820343	0	0.825804	0.676585	0.843906
326	C12H22O8S	22	12	0	8	1	2	0.667	1.833		0.083	0	0	0	0.619029	0	0	0.750449	0.979078	0.685671	0.842171
326	C13H10O10	10	13	0	10	0	9	0.769	0.769		0	0.978859	1.10012	0.932863	1.18603	1.15456	1.25518	1.04216	0.828572	1.20672	1.19119
326	C13H10O8S	10	13	0	8	1	9	0.615	0.769		0.077	0.642794	0.673803	0.599174	1.00679	0.719974	1.09514	0.861175	0.621721	0.683415	0.929418
326	C13H14N2O6S	14	13	2	6	1	8	0.462	1.077	6.5	0.077	0.501632	0.887307	0.78996	0.60403	0.501315	0.730435	0.695899	0.805372	0.759221	0.837864
326	C13H14N2O8	14	13	2	8	0	8	0.615	1.077	6.5	0	1.52497	1.86681	1.74958	1.50088	1.43303	1.78148	1.78924	1.63078	1.60539	1.56973
326	C13H26O7S	26	13	0	7	1	1	0.538	2		0.077	0	0	0.868569	0	0	0.792	0	1.39742	5.30448	4.35707
326	C14H14O7S	14	14	0	7	1	8	0.5	1		0.071	1.14396	1.66354	1.47948	1.69988	1.4869	1.73993	1.85866	1.69177	1.89848	1.94825
326	C14H14O9	14	14	0	9	0	8	0.643	1		0	10.4102	11.4463	11.3743	12.2331	10.5685	12.9367	13.8152	11.8592	12.0378	11.9841
326	C14H18N2O5S	18	14	2	5	1	7	0.357	1.286	7	0.071	0.692625	0.840927	0.645629	0.72466	0.728199	0.68889	0.938042	0.933994	0.760909	0.966912
326	C14H18N2O7	18	14	2	7	0	7	0.5	1.286	7	0	11.9107	13.4653	13.7981	12.7565	10.1229	13.5769	12.8764	13.5564	12.4331	13.2328
326	C15H18O6S	18	15	0	6	1	7	0.4	1.2		0.067	1.32958	1.72084	1.71386	2.17966	1.71606	2.34625	2.21732	2.15586	1.94677	2.29606
326	C15H22N2O6	22	15	2	6	0	6	0.4	1.467	7.5	0	7.46374	7.78476	8.87063	7.78431	5.97794	7.93233	7.7328	8.76708	7.36177	8.40535
326	C16H22O5S	22	16	0	5	1	6	0.312	1.375		0.062	0	0	0	0	0	0	0	0	0	1.83151
326	C16H26N2O5	26	16	2	5	0	5	0.312	1.625	8	0	0.523625	0	0	0.619039	0	0	0	0	0	0
326	C16H6O8	6	16	0	8	0	14	0.5	0.375		0	0.464992	0	0.815677	0.602661	0.429641	0.751203	0.814069	0.870337	0.658148	0.690381
326	C17H10O7	10	17	0	7	0	13	0.412	0.588		0	3.23362	3.42746	4.30332	3.70076	3.32841	4.35292	3.98418	5.57947	4.83731	5.38695
326	C17H14N2O5	14	17	2	5	0	12	0.294	0.824	8.5	0	1.08047	1.01282	1.20439	1.07631	0.929058	1.40138	1.04548	1.24162	1.08433	1.38415
326	C18H14O6	14	18	0	6	0	12	0.333	0.778		0	3.99758	3.80126	5.15219	5.12373	3.80865	5.56247	4.83043	5.17639	5.03046	5.46561
326	C18H18N2O4	18	18	2	4	0	11	0.222	1	9	0	0.982777	0.933697	1.0572	1.24942	0.836392	1.44063	1.19093	1.33377	1.06692	1.26494
326	C19H22N2O3	22	19	2	3	0	10	0.158	1.158	9.5	0	0.433257	0	0	0.609836	0	0.69467	0	0.718535	0.613245	0.832346
326	C20H22O4	22	20	0	4	0	10	0.2	1.1		0	2.15119	2.15194	2.59417	2.52587	1.63938	2.78637	2.18262	3.28293	2.69468	2.84788
326	C20H6O3S	6	20	0	3	1	18	0.15	0.3		0.05	0	0	0	0	0	0	0	0.723155	0	0
326	C21H10O2S	10	21	0	2	1	17	0.095	0.476		0.048	0	0	0.742442	0	0	0.630407	0	0	0	0
326	C21H10O4	10	21	0	4	0	17	0.19	0.476		0	0	0	0	0	0	0	0	0	0.484372	0
326	C21H26O3	26	21	0	3	0	9	0.143	1.238		0	0.869947	0	0	1.09609	0	1.43756	0	0	0	0
326	C22H14OS	14	22	0	1	1	16	0.045	0.636		0.045	0	0	0	0	0	0	0	0	0.47118	0.550899
326	C23H18O2	18	23	0	2	0	15	0.087	0.783		0	0.627663	0	0	0	0	0	0.85458	0	0.644124	0
327	C13H13NO7S	13	13	1	7	1	8	0.538	1	13	0.077	0.505634	0	0	0	0	0.862132	0	0.583402	0.515358	0.682508
327	C13H13NO9	13	13	1	9	0	8	0.692	1	13	0	0.925228	1.14389	1.1252	1.27066	1.08526	1.23916	1.18279	1.01898	1.20122	1.21835
327	C14H17NO6S	17	14	1	6	1	7	0.429	1.214	14	0.071	0.721051	0.89765	1.18022	1.04031	0.89445	1.03603	1.07784	1.22119	0.976063	1.0254
327	C14H17NO8	17	14	1	8	0	7	0.571	1.214	14	0	10.3321	11.6865	11.4774	11.2737	9.6848	11.7058	11.5146	11.1804	10.5915	11.3059
327	C15H21NO5S	21	15	1	5	1	6	0.333	1.4	15	0.067	0	0	0	0	0	0.658242	0	0.617224	0.61138	0.558081
327	C15H21NO7	21	15	1	7	0	6	0.467	1.4	15	0	13.3645	14.6987	15.3873	15.0138	12.3873	16.6055	15.0979	15.8266	14.2929	15.4942
327	C16H25NO6	25	16	1	6	0	5	0.375	1.562	16	0	2.35058	2.46173	2.83152	2.68955	2.04118	2.925	2.58935	3.11069	2.47918	2.83079
327	C16H9NO7	9	16	1	7	0	13	0.438	0.562	16	0	0.765009	0.711431	0.867968	0.78134	0.741976	0.760567	0.838171	0.855223	0.73125	0.785128
327	C17H13NO6	13	17	1	6	0	12	0.353	0.765	17	0	1.38829	1.46175	1.89404	1.72045	1.33908	1.51385	1.70177	1.93058	1.63693	1.57598
327	C18H17NO5	17	18	1	5	0	11	0.278	0.944	18	0	1.50651	1.29123	1.81831	1.28566	1.16653	1.70159	1.63732	1.81522	1.52127	1.83407
327	C20H25NO3	25	20	1	3	0	9	0.15	1.25	20	0	0	0	0	0	0	0	0	0.582758	0	0
328	C12H8O9S	8	12	0	9	1	9	0.75	0.667		0.083	0	0	0	0.632209	0	0	0	0	0	0
328	C13H12O10	12	13	0	10	0	8	0.769	0.923		0	1.56912	1.65694	1.9942	1.91684	1.64319	1.94947	2.36303	2.11501	1.91104	2.01853
328	C13H12O8S	12	13	0	8	1	8	0.615	0.923		0.077	0.901875	1.14672	0.981704	1.31576	0.881751	1.44933	1.13912	1.5117	1.31474	1.3856
328	C13H16N2O6S	16	13	2	6	1	7	0.462	1.231	6.5	0.077	0.94633	1.10307	1.07674	0.917767	0.858474	1.16619	0.926734	1.05094	0.970554	1.06422
328	C13H16N2O8	16	13	2	8	0	7	0.615	1.231	6.5	0	2.06541	2.47138	2.27573	2.23988	2.05587	2.7343	2.51675	2.53137	2.18955	2.44745
328	C14H16O7S	16	14	0	7	1	7	0.5	1.143		0.071	1.68049	2.07575	1.93275	2.29712	2.47402	2.73429	2.09032	2.25159	2.31981	2.24343
328	C14H16O9	16	14	0	9	0	7	0.643	1.143		0	17.5537	20.865	20.0062	20.3677	18.6834	22.0347	22.582	19.7515	20.8601	21.0199
328	C14H20N2O5S	20	14	2	5	1	6	0.357	1.429	7	0.071	0.533092	0.650159	0	0.885741	0.524319	0.783401	0.807736	0.933595	0.679145	0.761898
328	C14H20N2O7	20	14	2	7	0	6	0.5	1.429	7	0	4.86138	5.31849	5.60118	5.97449	4.69261	5.66738	5.6472	6.05178	4.97229	5.85911
328	C15H20O6S	20	15	0	6	1	6	0.4	1.333		0.067	2.40929	2.28039	2.85451	3.08221	3.1533	3.8115	2.90516	3.56429	2.95317	3.40852
328	C15H24N2O6	24	15	2	6	0	5	0.4	1.6	7.5	0	1.16468	1.25519	1.65696	1.26739	0.90687	1.73558	1.46722	1.72652	1.45288	1.71252
328	C16H12N2O6	12	16	2	6	0	12	0.375	0.75	8	0	1.00348	0.844555	0.940981	0.862565	0.829714	1.07078	1.22094	1.07944	0.922265	0.948084
328	C16H24O5S	24	16	0	5	1	5	0.312	1.5		0.062	0	1.36774	0	2.94864	3.0547	2.59119	1.70026	3.46617	2.16709	3.65923
328	C16H8O8	8	16	0	8	0	13	0.5	0.5		0	1.8114	2.15897	2.15282	2.29439	1.94996	2.41728	2.35476	2.25821	2.34226	2.47202
328	C17H12O7	12	17	0	7	0	12	0.412	0.706		0	4.7715	5.10566	6.0356	5.76185	5.09067	6.28291	5.88189	8.13618	7.26764	8.37607
328	C17H16N2O5	16	17	2	5	0	11	0.294	0.941	8.5	0	2.22758	2.20126	2.78877	2.67876	1.86506	3.21442	2.61427	2.98882	2.33778	2.99558
328	C18H20N2O4	20	18	2	4	0	10	0.222	1.111	9	0	1.56522	1.50552	1.86131	1.95774	1.29352	2.16031	2.02422	3.36805	1.86052	1.97675
328	C19H24N2O3	24	19	2	3	0	9	0.158	1.263	9.5	0	0	0	0.823097	0	0	0	0	0.681341	0	0
328	C20H24O4	24	20	0	4	0	9	0.2	1.2		0	3.1713	3.36767	3.88058	3.51292	2.80454	4.3932	3.80596	5.15014	4.02225	4.76778
328	C20H8O5	8	20	0	5	0	17	0.25	0.4		0	0.519408	0	0	0	0	0	0	0	0	0
328	C21H12O2S	12	21	0	2	1	16	0.095	0.571		0.048	0	0	0.638731	0	0	0	0	0.834804	0	0
328	C21H12O4	12	21	0	4	0	16	0.19	0.571		0	0.525029	0	0.785213	0.667998	0	0	0	0	0	0.615952
328	C21H28O3	28	21	0	3	0	8	0.143	1.333		0	0.796384	0.740889	1.12749	1.02478	0.692319	1.35087	0.958155	1.4136	1.12273	1.18038
328	C25H12O	12	25	0	1	0	20	0.04	0.48		0	0.455912	0	0.690896	0	0	0	0	0.662434	0.547755	0
329	C13H15NO7S	15	13	1	7	1	7	0.538	1.154	13	0.077	0.761297	0.840571	0.952539	0.814982	0.745349	0.755438	1.0186	0.858141	0.841517	0.975848
329	C13H15NO9	15	13	1	9	0	7	0.692	1.154	13	0	1.71771	1.94899	1.82999	1.7057	1.70172	2.16658	2.05244	1.79825	1.83704	1.90804
329	C14H19NO6S	19	14	1	6	1	6	0.429	1.357	14	0.071	0.914679	1.0036	0.993272	1.09645	0.874541	1.10477	1.3971	1.32356	1.1902	1.11903
329	C14H19NO8	19	14	1	8	0	6	0.571	1.357	14	0	6.87005	7.89968	7.70489	7.65382	6.78164	8.38206	7.50841	7.57941	7.92806	7.89934
329	C15H23NO5S	23	15	1	5	1	5	0.333	1.533	15	0.067	0	0	0	0	0	0	0	0	0.51558	0.523283
329	C15H23NO7	23	15	1	7	0	5	0.467	1.533	15	0	3.19289	3.42235	3.97217	3.39583	3.0347	4.05478	3.90526	3.941	3.64728	4.1239
329	C16H11NO7	11	16	1	7	0	12	0.438	0.688	16	0	1.32987	1.42786	1.62134	1.18844	1.18222	1.43408	1.41445	1.7452	1.26656	1.57498
329	C16H27NO6	27	16	1	6	0	4	0.375	1.688	16	0	0	0.661874	0.742482	0.684151	0.432201	0.628498	0.975641	1.21351	0.798296	0.924245
329	C17H15NO6	15	17	1	6	0	11	0.353	0.882	17	0	1.96195	2.4442	2.24013	2.35858	1.91353	2.51898	2.77968	2.74233	2.64109	2.49426
329	C18H19NO5	19	18	1	5	0	10	0.278	1.056	18	0	2.12608	2.22048	2.51738	2.3654	1.88249	2.75905	2.33673	2.87758	2.50409	2.90475
329	C19H23NO4	23	19	1	4	0	9	0.211	1.211	19	0	0.998702	0.980414	1.58563	1.02762	0.954891	1.56951	1.15497	1.40312	0.899923	1.45701
330	C12H10O9S	10	12	0	9	1	8	0.75	0.833		0.083	0	0	0	0	0.544116	0	0	0	0.573227	0
330	C13H14O10	14	13	0	10	0	7	0.769	1.077		0	3.04448	3.35424	3.16343	3.8321	3.41094	3.54707	4.04753	3.37096	3.46995	3.49231
330	C13H14O8S	14	13	0	8	1	7	0.615	1.077		0.077	1.18245	1.43343	1.28635	1.72763	1.40873	1.77891	1.73523	1.447	1.59795	1.65129
330	C13H18N2O6S	18	13	2	6	1	6	0.462	1.385	6.5	0.077	0.856649	0.773158	1.02341	0.868268	0.64638	0.981015	1.00469	1.01341	1.05106	0.964291
330	C13H18N2O8	18	13	2	8	0	6	0.615	1.385	6.5	0	1.28894	1.89045	1.73152	1.47003	1.41786	1.87894	1.48814	1.5796	1.48116	1.59722
330	C14H18O7S	18	14	0	7	1	6	0.5	1.286		0.071	2.599	2.99682	3.00624	3.20785	4.36045	4.19647	2.9484	3.73692	3.26782	3.57097
330	C14H18O9	18	14	0	9	0	6	0.643	1.286		0	19.1482	22.4368	22.2015	22.5924	19.6477	24.3741	24.5128	21.9794	22.6212	22.8488
330	C14H22N2O7	22	14	2	7	0	5	0.5	1.571	7	0	1.23228	1.59442	1.74152	1.67176	1.47904	1.8651	1.59888	2.38976	1.63277	1.6599
330	C15H10N2O7	10	15	2	7	0	12	0.467	0.667	7.5	0	0	0.63912	0	0	0.432506	0.646307	0	0.584794	0.609728	0.650895
330	C15H22O6S	22	15	0	6	1	5	0.4	1.467		0.067	2.40558	3.27239	3.10914	3.64674	3.94048	5.05516	3.3236	4.42112	3.95733	4.78767
330	C15H26N2O6	26	15	2	6	0	4	0.4	1.733	7.5	0	0	0	0	0	0	0	0	0.579176	0	0
330	C15H6O9	6	15	0	9	0	13	0.6	0.4		0	0	0.554874	0	0	0	0.770948	0	0	0.545152	0.593127
330	C16H10O6S	10	16	0	6	1	12	0.375	0.625		0.062	0	0	0.768313	0.768761	0.464687	0.621296	0	0.665673	0.589512	0
330	C16H10O8	10	16	0	8	0	12	0.5	0.625		0	4.02923	4.37466	4.54677	4.96066	4.4481	5.32907	5.38961	4.73669	5.21505	5.10719
330	C16H14N2O6	14	16	2	6	0	11	0.375	0.875	8	0	2.43097	2.42112	2.88334	2.58632	2.39568	2.86382	2.90874	2.80611	2.57606	3.04496
330	C17H14O5S	14	17	0	5	1	11	0.294	0.824		0.059	0	0	0	0	0.419953	0	0	0.671977	0	0
330	C17H14O7	14	17	0	7	0	11	0.412	0.824		0	7.07335	6.82479	7.77932	8.47719	6.88763	8.48067	9.11508	9.10174	8.06742	9.25133
330	C17H18N2O5	18	17	2	5	0	10	0.294	1.059	8.5	0	4.2129	4.48381	5.30133	5.24962	4.20707	6.12929	5.25079	6.6779	5.00843	5.6627
330	C18H22N2O4	22	18	2	4	0	9	0.222	1.222	9	0	1.79988	1.68582	1.9173	1.95935	1.20971	2.32368	1.77491	2.32214	1.60357	2.27317
330	C20H10O5	10	20	0	5	0	16	0.25	0.5		0	0.68666	0.588303	1.26277	0.844411	0.677418	0.817891	0.838573	0.886781	0.868013	0.840159
330	C21H14O2S	14	21	0	2	1	15	0.095	0.667		0.048	0.491031	0	0.898364	0	0	0.724792	0	0.824464	0.665318	0
330	C21H14O4	14	21	0	4	0	15	0.19	0.667		0	0.639771	0.756787	0.817624	0.627018	0.525179	0.868678	0.719162	0.862919	0.682165	0.665033
330	C21H30O3	30	21	0	3	0	7	0.143	1.429		0	0.63148	0	0.836934	0.731303	0.55144	1.18724	0	1.25807	0.95057	0.792248
330	C25H14O	14	25	0	1	0	19	0.04	0.56		0	0.568701	0	0	0.654961	0	0	0	0	0.540952	0
331	C13H17NO7S	17	13	1	7	1	6	0.538	1.308	13	0.077	0.896312	0.943112	1.24076	0.995831	0.779765	0.985759	1.35026	1.26017	1.14101	0.96256
331	C13H17NO9	17	13	1	9	0	6	0.692	1.308	13	0	1.6124	1.78551	1.64447	1.94312	1.50377	1.69595	1.6957	1.68846	1.68453	1.73867
331	C14H21NO6S	21	14	1	6	1	5	0.429	1.5	14	0.071	0.954932	1.33396	1.32579	1.25617	1.07193	1.24583	1.33952	1.32581	1.41726	1.49287
331	C14H21NO8	21	14	1	8	0	5	0.571	1.5	14	0	2.19075	2.71864	2.47762	2.51285	2.05066	2.8501	2.58492	2.46017	2.46163	2.78699
331	C15H25NO7	25	15	1	7	0	4	0.467	1.667	15	0	0.622781	0.736444	0.86135	0.968583	0.644193	1.00655	0.902357	1.16936	0.865887	0.93246
331	C15H9NO8	9	15	1	8	0	12	0.533	0.6	15	0	0.636445	0	0.716282	0.565801	0.499471	0	0	0.732438	0.621064	0.663298
331	C16H13NO7	13	16	1	7	0	11	0.438	0.812	16	0	2.08328	2.19614	2.14178	2.08214	1.98127	2.31919	2.48905	2.4111	2.43468	2.3126
331	C16H29NO4S	29	16	1	4	1	3	0.25	1.812	16	0.062	1.06045	1.24939	2.11607	1.90087	0.84825	1.12735	1.94694	1.35301	0.957973	1.04922
331	C17H17NO6	17	17	1	6	0	10	0.353	1	17	0	3.67764	4.20835	4.14105	4.25476	3.39277	4.57209	4.43112	4.82965	4.2	5.02374
331	C18H21NO5	21	18	1	5	0	9	0.278	1.167	18	0	3.40605	3.0897	3.74663	3.66595	2.64411	3.97809	3.60472	3.90679	3.6722	3.65958
331	C19H25NO4	25	19	1	4	0	8	0.211	1.316	19	0	0.890461	0.987461	1.55874	1.40747	0.756493	1.37741	1.31391	1.59565	1.36674	1.36629
332	C12H12O9S	12	12	0	9	1	7	0.75	1		0.083	0	0.560899	0	0.627942	0.435193	0	0	0	0.625664	0
332	C13H16O10	16	13	0	10	0	6	0.769	1.231		0	2.93136	3.38721	3.14083	3.27352	3.14087	3.76277	3.64451	3.23598	3.19167	3.48517
332	C13H16O8S	16	13	0	8	1	6	0.615	1.231		0.077	1.91339	1.7215	1.88468	2.37122	1.82432	2.34086	2.07929	2.09698	2.13832	2.39383
332	C13H20N2O8	20	13	2	8	0	5	0.615	1.538	6.5	0	0.559864	0.759062	0	0.820137	0.508699	0.748141	0	0.831368	0.615287	0.743922
332	C14H20O7S	20	14	0	7	1	5	0.5	1.429		0.071	3.32995	3.82921	3.58384	3.82418	3.39286	4.92923	3.64121	4.59376	3.71498	4.45115
332	C14H20O9	20	14	0	9	0	5	0.643	1.429		0	10.1919	11.2942	10.9293	11.2852	10.4376	12.4081	12.1632	11.4569	11.5713	11.6014
332	C14H24N2O7	24	14	2	7	0	4	0.5	1.714	7	0	0	0	0	0.681116	0	0	0	0.787617	0.480534	0.598291
332	C15H12N2O7	12	15	2	7	0	11	0.467	0.8	7.5	0	1.11622	1.1349	1.68461	1.381	1.17153	1.406	1.50245	1.43799	1.22309	1.44505
332	C15H24O6S	24	15	0	6	1	4	0.4	1.6		0.067	1.80203	2.3395	2.18336	3.01456	2.35935	3.04875	2.74869	3.24925	2.77168	3.28116
332	C15H8O7S	8	15	0	7	1	12	0.467	0.533		0.067	0.464601	0	0	0	0	0	0	0	0	0
332	C15H8O9	8	15	0	9	0	12	0.6	0.533		0	1.40929	1.46094	1.75463	1.73606	1.58694	2.09617	1.79169	1.64881	1.69024	1.83218
332	C16H12O6S	12	16	0	6	1	11	0.375	0.75		0.062	0.61554	0.707894	0.831452	0.595232	0.715485	0.749669	0.750003	0.712021	0.641387	0.677547
332	C16H12O8	12	16	0	8	0	11	0.5	0.75		0	5.99892	6.61765	6.95644	7.37069	6.38384	7.29292	8.56	7.88743	7.82956	7.94884
332	C16H16N2O6	16	16	2	6	0	10	0.375	1	8	0	7.57374	8.39659	8.77993	8.17214	6.97546	9.85976	9.22113	9.11262	8.38656	9.2319
332	C17H16O5S	16	17	0	5	1	10	0.294	0.941		0.059	0.492695	0	0	0.634423	0	0	0	0	0	0.540212
332	C17H20N2O5	20	17	2	5	0	9	0.294	1.176	8.5	0	6.40924	6.77045	7.39088	6.94544	5.15312	7.29909	7.76004	7.83971	6.63023	7.76696
332	C18H24N2O4	24	18	2	4	0	8	0.222	1.333	9	0	1.27449	1.21812	1.52171	1.10705	0.838296	1.58067	1.4752	1.57325	1.36684	1.3701
332	C19H8O6	8	19	0	6	0	16	0.316	0.421		0	0.631171	0.579658	0.840026	0.701545	0.448433	0	0	0.816771	0.812641	0.657882
332	C20H12O3S	12	20	0	3	1	15	0.15	0.6		0.05	0.61603	0.664582	0	0	0	0	0	0	0	0
332	C20H12O5	12	20	0	5	0	15	0.25	0.6		0	1.0283	1.03463	1.68461	1.23107	0.873893	1.56373	1.04462	1.48837	1.29159	1.39589
332	C21H16O2S	16	21	0	2	1	14	0.095	0.762		0.048	0	0	0	0	0	0	0.681831	0	0	0
332	C21H16O4	16	21	0	4	0	14	0.19	0.762		0	0.678071	0.608997	0.915062	0.862388	0.819573	0.938189	0.724807	1.04882	0.904733	0.86436
333	C12H15NO8S	15	12	1	8	1	6	0.667	1.25	12	0.083	0	0	0	0	0.418396	0	0	0	0	0
333	C13H19NO7S	19	13	1	7	1	5	0.538	1.462	13	0.077	0.812985	0.806237	1.11383	1.00563	0.895897	1.14376	0.818326	1.26177	0.872274	1.10228
333	C13H19NO9	19	13	1	9	0	5	0.692	1.462	13	0	0.819826	0.893548	0.897329	0.827077	0.635238	1.42614	1.02658	0.922329	0.900912	1.12318
333	C14H23NO6S	23	14	1	6	1	4	0.429	1.643	14	0.071	0.88284	1.06885	1.02309	1.62716	1.32684	1.80393	1.45797	1.68741	1.45903	1.9847
333	C14H23NO8	23	14	1	8	0	4	0.571	1.643	14	0	0.822272	0.813064	0.801586	0.723494	0.5024	0.834451	1.0894	1.05294	0.739768	1.0052
333	C15H11NO8	11	15	1	8	0	11	0.533	0.733	15	0	1.10557	1.22095	1.10096	1.27073	1.13601	1.31226	1.33565	0.979338	1.27261	1.13054
333	C16H15NO5S	15	16	1	5	1	10	0.312	0.938	16	0.062	0	0	0	0	0.39329	0	0	0	0	0
333	C16H15NO7	15	16	1	7	0	10	0.438	0.938	16	0	4.09596	4.86067	4.79296	4.92288	4.25482	5.41564	5.4297	5.19853	4.66288	5.28943
333	C17H19NO6	19	17	1	6	0	9	0.353	1.118	17	0	6.29601	6.9561	7.20238	6.83653	5.11669	7.80397	7.2445	7.84514	6.75162	7.61959
333	C18H23NO5	23	18	1	5	0	8	0.278	1.278	18	0	3.99827	4.09945	4.71009	3.89519	2.95654	4.3446	3.93225	4.92805	4.30803	5.19604
333	C19H11NO5	11	19	1	5	0	15	0.263	0.579	19	0	0	0	0	0	0	0.784428	0	0	0	0.62359
333	C19H27NO4	27	19	1	4	0	7	0.211	1.421	19	0	1.05088	0.843082	1.09955	0.98247	0.819672	1.02066	1.3208	1.65692	1.02445	1.03654
334	C12H14O9S	14	12	0	9	1	6	0.75	1.167		0.083	0	0	0	0.638762	0.478743	0.689146	0.746971	0.565111	0.611847	0.560411
334	C13H18O10	18	13	0	10	0	5	0.769	1.385		0	1.23952	1.29133	1.28331	1.7554	1.51044	1.57477	1.7457	2.09328	1.85218	1.8361
334	C13H18O8S	18	13	0	8	1	5	0.615	1.385		0.077	2.15978	2.54572	2.42084	3.04752	2.16779	2.75354	2.56384	3.13283	2.57201	2.84879
334	C14H10N2O8	10	14	2	8	0	11	0.571	0.714	7	0	0	0	0	0	0	0	0	0	0	0.534603
334	C14H22O7S	22	14	0	7	1	4	0.5	1.571		0.071	3.10936	3.54569	3.24971	4.25241	3.14288	4.68636	4.10427	4.80354	4.17337	4.86187
334	C15H10O7S	10	15	0	7	1	11	0.467	0.667		0.067	0.71392	0.699934	0.742394	0	0.541282	0.798403	0.766389	0.684776	0.546712	0.839388
334	C15H10O9	10	15	0	9	0	11	0.6	0.667		0	3.01362	3.39016	3.707	4.27694	3.86414	3.75687	4.62986	3.64199	4.05658	4.1048
334	C15H14N2O7	14	15	2	7	0	10	0.467	0.933	7.5	0	3.54507	3.74759	4.08713	4.06704	3.48434	3.94462	3.90924	4.32884	4.02963	3.79265
334	C15H26O6S	26	15	0	6	1	3	0.4	1.733		0.067	1.09298	1.26678	1.12326	1.69408	1.35797	1.62094	1.64488	1.63053	1.68262	1.73165
334	C16H14O6S	14	16	0	6	1	10	0.375	0.875		0.062	0.671916	0.595917	0	0.616615	0.642628	0.693765	0.893661	0.784559	0.909438	0.988714
334	C16H14O8	14	16	0	8	0	10	0.5	0.875		0	10.3875	11.087	11.3068	13.3354	10.8906	13.5656	15.1253	14.2152	13.6288	14.0399
334	C16H18N2O6	18	16	2	6	0	9	0.375	1.125	8	0	16.5226	17.5152	19.2067	17.5335	13.4105	19.6472	17.2145	18.5219	16.4408	18.6806
334	C17H18O5S	18	17	0	5	1	9	0.294	1.059		0.059	0.523182	0	0	0	0	0	0	0	0	0.637843
334	C17H22N2O5	22	17	2	5	0	8	0.294	1.294	8.5	0	6.10073	6.32868	7.20251	6.66765	4.66759	6.88078	6.36534	7.62783	6.27559	7.29035
334	C18H26N2O4	26	18	2	4	0	7	0.222	1.444	9	0	0.570329	0.576493	0.708834	0	0.473279	0.663006	0.744926	0.694744	0.600915	0.667965
334	C19H10O4S	10	19	0	4	1	15	0.211	0.526		0.053	0	0	0.809562	0	0	0	0	0	0	0
334	C19H10O6	10	19	0	6	0	15	0.316	0.526		0	1.47691	1.4257	1.9321	1.6668	1.29314	1.76558	1.35314	2.08134	1.55122	1.55958
334	C20H14O5	14	20	0	5	0	14	0.25	0.7		0	1.28543	1.1856	1.59341	1.6191	1.06033	1.46474	1.19283	1.73792	1.46475	1.65544
334	C21H18O4	18	21	0	4	0	13	0.19	0.857		0	0.617214	0.568982	0.748124	0.754968	0.643547	0.866127	0.94904	1.01794	0.734823	0.918056
334	C22H22O3	22	22	0	3	0	12	0.136	1		0	0	0	0	0	0	0	0	0	0	0.53093
334	C25H18O	18	25	0	1	0	17	0.04	0.72		0	0	0.697902	1.05323	0.580506	0.4048	0.767642	0	0.975508	0.685413	0.59975
335	C13H21NO7S	21	13	1	7	1	4	0.538	1.615	13	0.077	0	0.769634	0	0	0.414931	0	0.779762	0.681941	0.516232	0.778681
335	C13H21NO9	21	13	1	9	0	4	0.692	1.615	13	0	0.579704	0	0	0.890033	0.471767	0.712758	0	0	0.540378	0.696956
335	C14H9NO9	9	14	1	9	0	11	0.643	0.643	14	0	0	0	0.61284	0	0	0	0	0	0.504151	0
335	C15H13NO8	13	15	1	8	0	10	0.533	0.867	15	0	2.12276	2.4708	2.5796	2.61422	2.12223	2.67827	3.08627	2.43816	2.36549	2.59081
335	C16H17NO7	17	16	1	7	0	9	0.438	1.062	16	0	8.51971	9.49375	10.1637	9.11571	7.74996	10.2726	9.6645	9.39943	9.18196	9.68452
335	C17H21NO6	21	17	1	6	0	8	0.353	1.235	17	0	10.1766	10.3996	11.7299	10.337	8.53879	11.5714	11.357	12.0726	10.3678	11.7689
335	C18H25NO5	25	18	1	5	0	7	0.278	1.389	18	0	3.19739	3.1611	3.58425	3.44838	2.64083	3.80319	3.47965	3.87021	3.5042	3.84931
335	C19H13NO5	13	19	1	5	0	14	0.263	0.684	19	0	0.554788	0.715745	0.674297	0	0.45647	0	0	0.860279	0.775917	0.666226
335	C19H29NO4	29	19	1	4	0	6	0.211	1.526	19	0	0.452956	0	0	0	0.47246	0	0	0.8477	0.59429	0.620155
336	C12H16O9S	16	12	0	9	1	5	0.75	1.333		0.083	0.601291	0.771107	0.983461	0.677525	0.556989	0	0.77163	0.711243	0.685064	0.727176
336	C13H20O10	20	13	0	10	0	4	0.769	1.538		0	0.697524	0.826364	0.867714	0.894249	0.773375	1.29189	0.698087	1.29268	0.837234	0.961304
336	C13H20O8S	20	13	0	8	1	4	0.615	1.538		0.077	2.15999	2.30175	2.58402	2.8188	2.27571	3.27086	2.99055	3.00316	2.84848	2.83427
336	C14H12N2O8	12	14	2	8	0	10	0.571	0.857	7	0	0.707777	0.871377	0.594042	0.752491	0.587575	0.911011	1.29971	0.814668	0.710894	0.762203
336	C14H24O7S	24	14	0	7	1	3	0.5	1.714		0.071	1.11565	1.21789	1.36932	1.6698	1.38919	1.60274	1.68482	1.64274	1.68621	1.84495
336	C14H24O9	24	14	0	9	0	3	0.643	1.714		0	0.938829	1.07397	1.24071	1.051	0.775661	1.27419	0.926181	1.40407	1.27183	1.16163
336	C14H8O10	8	14	0	10	0	11	0.714	0.571		0	0.761015	1.11625	0.730511	0.942623	0.835906	1.09105	1.284	0.876981	1.00118	0.84884
336	C14H8O8S	8	14	0	8	1	11	0.571	0.571		0.071	0	0	0	0	0	0	0	0	0	0.657424
336	C15H12O7S	12	15	0	7	1	10	0.467	0.8		0.067	0.620827	0.872056	0.86699	0.913321	0.878362	0.868689	1.04517	0.846487	0.842279	0.937944
336	C15H12O9	12	15	0	9	0	10	0.6	0.8		0	5.71015	6.31798	6.52253	6.96775	6.39881	7.67509	7.97214	6.85373	6.86424	7.09885
336	C15H16N2O5S	16	15	2	5	1	9	0.333	1.067	7.5	0.067	0.529	0	0	0	0	0.74674	0	0.673788	0.47844	0
336	C15H16N2O7	16	15	2	7	0	9	0.467	1.067	7.5	0	11.8961	12.8662	13.6736	12.1471	10.4014	14.1076	12.7852	13.0592	12.021	13.4896
336	C15H28O6S	28	15	0	6	1	2	0.4	1.867		0.067	0	0	0.64836	0	0.515686	0	0	1.01623	2.12979	1.29375
336	C16H16O6S	16	16	0	6	1	9	0.375	1		0.062	0.805471	0.683799	0	0.994424	0.751459	1.00873	0.891461	0.987043	0.943912	1.02705
336	C16H16O8	16	16	0	8	0	9	0.5	1		0	19.2426	21.0187	21.5163	21.8735	18.7279	22.2081	23.6938	22.0651	22.3164	22.9872
336	C16H20N2O4S	20	16	2	4	1	8	0.25	1.25	8	0.062	0	0	0	0	0	0	0	0.628379	0	0
336	C16H20N2O6	20	16	2	6	0	8	0.375	1.25	8	0	20.3524	20.6258	23.2998	21.0666	16.5806	22.5282	20.7452	22.9137	20.0884	21.6697
336	C17H24N2O5	24	17	2	5	0	7	0.294	1.412	8.5	0	3.55701	3.45316	4.08455	3.43761	2.96229	3.90181	3.50954	4.41929	3.7334	4.39264
336	C18H8O7	8	18	0	7	0	15	0.389	0.444		0	0.860663	0.959365	1.53508	1.16411	0.897992	1.30803	1.21376	1.42792	1.20107	1.18374
336	C19H12O6	12	19	0	6	0	14	0.316	0.632		0	2.17562	2.02345	2.49685	2.53256	1.79547	2.33985	2.39388	2.7804	2.21287	2.6106
336	C19H16N2O4	16	19	2	4	0	13	0.211	0.842	9.5	0	0	0.60775	0	0	0	0	0	0.677439	0.56772	0.551131
336	C19H28O3S	28	19	0	3	1	6	0.158	1.474		0.053	0	0.614919	0	0	0	0	0	0	0	0
336	C20H16O3S	16	20	0	3	1	13	0.15	0.8		0.05	0.781049	0	0	0	0	0	0	0	0.794558	1.11369
336	C20H16O5	16	20	0	5	0	13	0.25	0.8		0	1.56699	1.38637	2.08957	2.08823	1.32072	2.10595	1.70961	1.96892	1.867	2.43117
336	C21H20O4	20	21	0	4	0	12	0.19	0.952		0	0.88119	0.846148	0.992761	1.0544	0.562475	0.998737	1.0237	1.18263	0.883279	0.996333
336	C22H24O3	24	22	0	3	0	11	0.136	1.091		0	0.429852	0	0	0.566116	0	0	0	0	0	0
336	C24H16O2	16	24	0	2	0	17	0.083	0.667		0	0	0	0	0.752498	0.632774	0	0	0.818654	0	0.793548
336	C25H20O	20	25	0	1	0	16	0.04	0.8		0	0.641355	0.631287	0.826277	0	0.593975	0	0.71958	0.790151	0.688445	0.679257
336	C26H24	24	26	0	0	0	15	0	0.923		0	0	0	0	0	0	0	0	0.61513	0	0
337	C14H11NO9	11	14	1	9	0	10	0.643	0.786	14	0	0.626304	0.677774	0	0.735581	0.652032	0	0.674252	0.657016	0.589161	0
337	C15H15NO6S	15	15	1	6	1	9	0.4	1	15	0.067	0.497351	0.575801	0	0	0.421274	0	0	0.588069	0.661033	0.535881
337	C15H15NO8	15	15	1	8	0	9	0.533	1	15	0	6.20263	6.85833	6.96282	6.48266	5.97162	6.81346	6.63681	7.06072	6.87783	6.79418
337	C16H19NO7	19	16	1	7	0	8	0.438	1.188	16	0	16.179	16.9371	18.624	16.8796	14.0097	18.2072	18.3652	17.9389	17.2137	18.8579
337	C17H23NO6	23	17	1	6	0	7	0.353	1.353	17	0	9.74694	9.70135	10.7927	10.5444	7.61867	10.6606	10.7953	11.2136	9.76614	11.1595
337	C18H11NO6	11	18	1	6	0	14	0.333	0.611	18	0	0.463158	0.568297	0.848549	0.691967	0.561647	0.845744	0	0.788287	0.71662	0.888292
337	C19H15NO5	15	19	1	5	0	13	0.263	0.789	19	0	0.659036	0.678462	0.827832	0.897785	0.531065	0.869601	0.722191	0.974589	0.712694	0.869861
337	C20H19NO4	19	20	1	4	0	12	0.2	0.95	20	0	0.428973	0	0	0	0	0	0	0	0	0.588735
338	C12H18O9S	18	12	0	9	1	4	0.75	1.5		0.083	0.422719	0	0	0.579992	0.583653	0.729695	0	0.82688	0.729648	0.711438
338	C13H22O10	22	13	0	10	0	3	0.769	1.692		0	0	0	0	0	0.40859	0	0	0.779153	0.510674	0.833114
338	C13H22O8S	22	13	0	8	1	3	0.615	1.692		0.077	0.994227	1.21199	1.19024	1.81317	1.28164	1.63532	1.59585	1.67881	1.47306	1.56497
338	C14H10O10	10	14	0	10	0	10	0.714	0.714		0	1.25555	1.61305	1.81544	1.77636	1.68062	1.97232	2.22722	1.53162	1.78524	1.64853
338	C14H10O8S	10	14	0	8	1	10	0.571	0.714		0.071	0.555575	0.669701	0.778652	0.685276	0.625645	0.729687	0.707444	0.599802	0.567933	0.771652
338	C14H14N2O6S	14	14	2	6	1	9	0.429	1	7	0.071	0	0.572507	0	0.637578	0	0	0	0.722128	0	0
338	C14H14N2O8	14	14	2	8	0	9	0.571	1	7	0	2.35362	2.84221	2.81294	2.77271	2.50414	2.88642	2.96273	2.86554	2.64432	2.88367
338	C15H14O7S	14	15	0	7	1	9	0.467	0.933		0.067	0.785646	0.960282	1.03375	1.31976	1.10908	1.20674	1.14627	1.35726	1.22151	1.20917
338	C15H14O9	14	15	0	9	0	9	0.6	0.933		0	10.4192	11.6332	11.5931	12.6054	11.6359	12.6921	14.0151	12.3276	13.1711	12.3788
338	C15H18N2O5S	18	15	2	5	1	8	0.333	1.2	7.5	0.067	0.800305	0.876388	1.02732	1.12554	0.765342	0.797409	1.02067	1.106	0.768955	0.926514
338	C15H18N2O7	18	15	2	7	0	8	0.467	1.2	7.5	0	21.6812	23.0271	24.3747	22.1791	17.9831	22.7255	22.9536	22.7655	20.9331	23.1447
338	C16H18O6S	18	16	0	6	1	8	0.375	1.125		0.062	0.879435	0.842282	0	1.25774	0.832903	1.25599	0.875216	1.37384	1.02555	1.35727
338	C16H22N2O6	22	16	2	6	0	7	0.375	1.375	8	0	12.4277	12.6918	14.6113	12.5945	10.3139	13.9478	12.7326	14.1203	12.8567	13.8241
338	C17H26N2O5	26	17	2	5	0	6	0.294	1.529	8.5	0	0.904357	0.718833	0.940874	0.940861	0.60101	0.901294	0	1.21076	0.902599	1.14836
338	C17H6O8	6	17	0	8	0	15	0.471	0.353		0	0	0	0	0	0.396026	0	0	0	0	0
338	C18H10O7	10	18	0	7	0	14	0.389	0.556		0	1.96871	1.9582	2.68146	2.39243	2.00199	3.01875	2.25366	2.51018	2.49159	2.76077
338	C18H14N2O5	14	18	2	5	0	13	0.278	0.778	9	0	0.449098	0.724279	0.739363	0	0.52294	0.650831	0	0.722133	0.56345	0.708369
338	C19H14O6	14	19	0	6	0	13	0.316	0.737		0	2.846	2.85858	3.43601	3.02351	2.40554	3.32961	3.24205	3.44631	3.22153	3.69726
338	C19H18N2O4	18	19	2	4	0	12	0.211	0.947	9.5	0	0.642046	0.660847	0.852979	0.780701	0.541204	0.684691	0.67771	1.09142	0.665083	0.93635
338	C20H18O3S	18	20	0	3	1	12	0.15	0.9		0.05	0	0	0	0	0	0	0	0.759261	0	0.734178
338	C20H18O5	18	20	0	5	0	12	0.25	0.9		0	1.87884	1.74948	2.29276	2.47559	1.70436	2.6956	2.06029	2.5261	2.06263	2.56905
338	C21H22O4	22	21	0	4	0	11	0.19	1.048		0	1.18131	0.954155	1.37245	1.32386	0.816932	1.28601	1.33802	1.47462	1.05869	1.47649
338	C21H6O3S	6	21	0	3	1	19	0.143	0.286		0.048	0.474978	0	0	0	0	0	0	0	0	0
338	C22H26O3	26	22	0	3	0	10	0.136	1.182		0	0.563409	0	0.71794	0	0	0.808963	0	0.686346	0.673513	0.903789
338	C24H18O2	18	24	0	2	0	16	0.083	0.75		0	0	0	0	0.658032	0	1.0544	1.00166	0	0	1.02054
339	C14H13NO7S	13	14	1	7	1	9	0.5	0.929	14	0.071	0.527839	0	0	0	0.513899	0	0	0	0	0
339	C14H13NO9	13	14	1	9	0	9	0.643	0.929	14	0	1.17555	1.8219	1.47832	1.62929	1.29908	1.52311	1.56127	1.27387	1.51135	1.51716
339	C15H17NO6S	17	15	1	6	1	8	0.4	1.133	15	0.067	0.587435	0.711434	0	0.588643	0.600181	0.792925	1.0051	0.709343	0.790403	0
339	C15H17NO8	17	15	1	8	0	8	0.533	1.133	15	0	13.8346	15.0493	15.1716	14.8408	12.4906	15.536	15.2582	14.375	14.411	14.8172
339	C15H33NO5S	33	15	1	5	1	0	0.333	2.2	15	0.067	0	0	0	0	0	0	0	0.594334	0.59895	0.558566
339	C16H21NO7	21	16	1	7	0	7	0.438	1.312	16	0	17.4922	18.8254	19.6189	18.003	15.2515	18.3799	18.0217	18.862	18.0764	19.7037
339	C17H25NO6	25	17	1	6	0	6	0.353	1.471	17	0	4.44827	4.93777	5.3311	5.17991	3.82444	5.60728	5.39418	5.87296	5.43617	5.91939
339	C17H9NO7	9	17	1	7	0	14	0.412	0.529	17	0	0	0	0	0	0	0.698664	0	0	0.515269	0
339	C18H13NO6	13	18	1	6	0	13	0.333	0.722	18	0	0.934245	0.729169	0.991012	1.03162	0.761325	1.34846	0.966261	1.11011	1.15088	1.12511
339	C19H17NO5	17	19	1	5	0	12	0.263	0.895	19	0	0.736909	0.832171	0.898842	0.731081	0.692853	1.09224	0.972877	0.94371	0.958853	1.07411
339	C20H21NO4	21	20	1	4	0	11	0.2	1.05	20	0	0.43553	0	0.665194	0	0	0.819865	0	0	0	0.621852
340	C12H20O9S	20	12	0	9	1	3	0.75	1.667		0.083	0	0	0	0	0.510801	0	0	0.616336	0.538409	0.6447
340	C13H24O8S	24	13	0	8	1	2	0.615	1.846		0.077	0	0	0.778579	0.771763	0.417907	0	0.717659	0.687611	0.686646	0.86838
340	C13H8O9S	8	13	0	9	1	10	0.692	0.615		0.077	0	0	0	0	0.400776	0	0	0	0	0
340	C14H12O10	12	14	0	10	0	9	0.714	0.857		0	2.65277	3.07436	3.01041	2.98015	3.09413	3.3822	3.78115	2.93741	3.26892	3.24277
340	C14H12O8S	12	14	0	8	1	9	0.571	0.857		0.071	0.798551	0.869794	0.826797	1.37181	0.851801	1.16007	1.13994	0.888811	0.804547	1.03059
340	C14H16N2O6S	16	14	2	6	1	8	0.429	1.143	7	0.071	0.776575	0.782831	0.841095	0.879093	0.677879	0.845382	0.862275	1.18848	0.87137	1.12216
340	C14H16N2O8	16	14	2	8	0	8	0.571	1.143	7	0	5.13222	5.41262	5.59132	5.28362	4.6937	5.48429	5.98272	5.21011	4.74003	5.22144
340	C14H28O7S	28	14	0	7	1	1	0.5	2		0.071	0	0	0	0	0	0	0	0	1.81019	0.931063
340	C14H32N2O5S	32	14	2	5	1	0	0.357	2.286	7	0.071	0	0	1.05261	0	0	0	0	0	0	0
340	C15H16O7S	16	15	0	7	1	8	0.467	1.067		0.067	1.29972	1.52325	1.67567	2.07376	1.57125	1.91258	1.86554	1.98936	2.12349	2.26696
340	C15H16O9	16	15	0	9	0	8	0.6	1.067		0	20.6185	22.8963	21.9284	23.7495	20.8611	23.4398	25.5455	22.9143	23.4668	22.2797
340	C15H20N2O5S	20	15	2	5	1	7	0.333	1.333	7.5	0.067	0.637854	0.831606	0.936847	0.902268	0.653231	0.719392	0	0	0.857898	0.912008
340	C15H20N2O7	20	15	2	7	0	7	0.467	1.333	7.5	0	16.914	18.1052	18.9102	17.9159	14.5066	18.6631	17.5459	18.353	16.5672	18.2683
340	C15H32O6S	32	15	0	6	1	0	0.4	2.133		0.067	0	0	0	0	0	0	0	0.675356	6.63562	2.06173
340	C15H32O8	32	15	0	8	0	0	0.533	2.133		0	0	0	2.33592	0	0.990594	0	0	0	0	0
340	C16H20O6S	20	16	0	6	1	7	0.375	1.25		0.062	0	1.35	0	1.56673	1.23161	1.74331	1.6639	1.63533	1.50024	2.07524
340	C16H24N2O6	24	16	2	6	0	6	0.375	1.5	8	0	2.8931	2.8943	3.61921	3.28002	2.48608	3.45916	3.32499	3.9372	3.63502	3.58198
340	C17H12N2O6	12	17	2	6	0	13	0.353	0.706	8.5	0	0	0.620831	0.790362	0.748926	0.606665	0.884623	0.78831	0.617328	0.709661	0.725197
340	C17H8O8	8	17	0	8	0	14	0.471	0.471		0	1.00859	1.18015	1.5299	1.30366	1.10927	1.53556	1.31762	1.54383	1.35649	1.59347
340	C18H12O5S	12	18	0	5	1	13	0.278	0.667		0.056	0	0	0	0	0	0	0	0.615004	0	0
340	C18H12O7	12	18	0	7	0	13	0.389	0.667		0	3.21743	3.99929	4.30801	3.96151	3.53237	4.40401	4.30014	4.56304	4.43906	4.6561
340	C18H16N2O5	16	18	2	5	0	12	0.278	0.889	9	0	0.920675	0.983715	1.20122	1.12035	1.1604	1.4417	1.42093	1.62605	1.22062	1.42388
340	C19H16O4S	16	19	0	4	1	12	0.211	0.842		0.053	0	0	0	0	0	0	0	0.620644	0	0
340	C19H16O6	16	19	0	6	0	12	0.316	0.842		0	4.48354	4.32671	5.33408	6.14503	4.85804	6.43223	5.33812	5.81474	5.33296	5.75728
340	C19H20N2O4	20	19	2	4	0	11	0.211	1.053	9.5	0	0.737016	0.762035	0.950428	0.856612	0.708471	1.2278	1.03996	1.25612	0.836566	0.924302
340	C21H8O3S	8	21	0	3	1	18	0.143	0.381		0.048	0	0	0.670314	0	0	0	0	0.80859	0.581074	0
340	C23H16O3	16	23	0	3	0	16	0.13	0.696		0	0	0	0	0	0.409005	0	0	0	0	0
340	C24H20O2	20	24	0	2	0	15	0.083	0.833		0	0.532838	0.564566	0	0	0.425899	0	0	0.613693	0	0.594934
341	C14H15NO7S	15	14	1	7	1	8	0.5	1.071	14	0.071	0.632091	0.827626	0.968415	0.892171	0.658799	0.74626	0.84754	0.779565	0.523921	0.843299
341	C14H15NO9	15	14	1	9	0	8	0.643	1.071	14	0	2.92837	4.09764	3.69651	3.7054	3.27317	3.50852	3.80444	3.56871	3.53631	3.5231
341	C15H19NO6S	19	15	1	6	1	7	0.4	1.267	15	0.067	0.80257	0.978375	0.726193	0.719076	0.86377	1.02865	0.813662	0.987083	0.737291	0.971733
341	C15H19NO8	19	15	1	8	0	7	0.533	1.267	15	0	16.4608	17.8543	17.527	17.2836	15.1641	18.5525	18.1542	17.3984	16.8009	17.9342
341	C16H23NO7	23	16	1	7	0	6	0.438	1.438	16	0	9.20027	8.76324	9.94726	9.31277	7.77243	10.0887	9.36784	9.75033	9.29045	10.1277
341	C17H11NO7	11	17	1	7	0	13	0.412	0.647	17	0	0.96669	1.13935	1.1592	1.1341	0.805791	1.09866	0.887207	1.20056	1.08485	1.18434
341	C17H27NO6	27	17	1	6	0	5	0.353	1.588	17	0	1.44638	1.37196	1.7487	1.78086	1.19885	1.73885	1.67893	1.99482	1.69464	1.77919
341	C18H15NO6	15	18	1	6	0	12	0.333	0.833	18	0	1.29006	1.40742	1.63294	1.37604	1.19245	0	1.45744	1.33316	1.44083	1.44489
341	C19H19NO5	19	19	1	5	0	11	0.263	1	19	0	1.04974	1.04523	1.34141	1.54233	0.942291	1.09867	1.08638	1.51217	1.20501	1.45227
341	C20H23NO4	23	20	1	4	0	10	0.2	1.15	20	0	0.539782	0	0.916983	0.625038	0.54651	0.843992	0.788053	0.631405	0.682273	0.642066
342	C12H22O9S	22	12	0	9	1	2	0.75	1.833		0.083	0	0	0	0	0	0	0	0.701482	0	0
342	C13H10O9S	10	13	0	9	1	9	0.692	0.769		0.077	0.488093	0.587637	0	0	0.629673	0	0	0.738595	0	0.691635
342	C13H14N2O7S	14	13	2	7	1	8	0.538	1.077	6.5	0.077	0.472712	0	0	0	0.459859	0	0	0.649763	0.512525	0
342	C13H14N2O9	14	13	2	9	0	8	0.692	1.077	6.5	0	0	0	0	0.591765	0	0	0	0	0.585239	0
342	C14H14O10	14	14	0	10	0	8	0.714	1		0	4.78855	5.74026	5.48869	5.62735	5.4535	5.7554	6.49207	5.57105	5.93061	5.95907
342	C14H14O8S	14	14	0	8	1	8	0.571	1		0.071	1.08109	1.09103	0.996417	1.18535	1.31762	1.54814	1.54187	1.32799	1.37918	1.39339
342	C14H18N2O6S	18	14	2	6	1	7	0.429	1.286	7	0.071	1.05277	1.1422	1.28009	1.2685	1.07933	1.24653	1.08487	1.35849	0.915396	1.52244
342	C14H18N2O8	18	14	2	8	0	7	0.571	1.286	7	0	4.63615	5.07999	5.4201	5.25662	4.41269	4.89057	4.90206	5.0778	4.94239	5.20694
342	C15H18O7S	18	15	0	7	1	7	0.467	1.2		0.067	2.64516	2.65442	2.4605	3.084	2.59399	3.05931	2.79801	3.02787	2.75034	3.17174
342	C15H18O9	18	15	0	9	0	7	0.6	1.2		0	35.6557	40.0529	37.5227	39.4951	35.3378	39.8382	40.884	37.6592	38.3622	38.9155
342	C15H22N2O7	22	15	2	7	0	6	0.467	1.467	7.5	0	5.24967	5.68025	6.14036	5.43654	4.42	6.45098	5.53675	6.40906	5.67008	6.25895
342	C16H10N2O7	10	16	2	7	0	13	0.438	0.625	8	0	0.445357	0	0	0	0.55618	0	0	0	0.588044	0
342	C16H22O6S	22	16	0	6	1	6	0.375	1.375		0.062	1.5217	1.67629	1.45587	1.74282	1.88186	2.11292	2.06251	2.44445	2.20458	2.31391
342	C16H26N2O6	26	16	2	6	0	5	0.375	1.625	8	0	0.588247	0.57197	0	0	0.538389	0	0	1.08735	0.58076	0.828074
342	C17H10O6S	10	17	0	6	1	13	0.353	0.588		0.059	0	0	0	0	0	0	0	0	0.484727	0
342	C17H10O8	10	17	0	8	0	13	0.471	0.588		0	2.77998	2.77447	3.33366	3.21757	3.12353	3.28706	3.22278	3.46277	3.5207	3.32658
342	C17H14N2O6	14	17	2	6	0	12	0.353	0.824	8.5	0	1.14753	1.16061	1.34369	1.353	1.0985	1.38041	1.43196	1.37971	1.41624	1.56299
342	C17H26O5S	26	17	0	5	1	5	0.294	1.529		0.059	0	0.74181	0	3.29392	1.35141	1.78976	1.35759	2.49617	0.944601	2.33603
342	C18H14O7	14	18	0	7	0	12	0.389	0.778		0	4.71821	5.19458	5.80881	5.56193	4.93857	5.86005	5.94333	6.80684	6.36183	6.78495
342	C18H18N2O5	18	18	2	5	0	11	0.278	1	9	0	1.87925	1.27794	2.19184	1.95954	1.67735	2.36991	1.87079	2.39937	2.07431	2.20822
342	C19H18O6	18	19	0	6	0	11	0.316	0.947		0	6.66035	6.67339	8.0896	8.51691	6.77918	8.23606	8.28373	8.54119	7.68245	8.26957
342	C19H22N2O4	22	19	2	4	0	10	0.211	1.158	9.5	0	0.980482	1.04671	1.18364	1.46614	0.796766	0.930305	0.97827	1.63563	1.09733	1.39586
342	C20H22O5	22	20	0	5	0	10	0.25	1.1		0	5.18324	4.62981	6.0489	6.77228	5.2417	7.44817	6.30696	7.31602	6.29895	6.79971
342	C21H10O3S	10	21	0	3	1	17	0.143	0.476		0.048	0.680063	0	0.719177	0.773721	0	0.77217	0.783633	0.903681	0.537509	0
342	C21H10O5	10	21	0	5	0	17	0.238	0.476		0	0	0	0.731326	0	0	0	0	0.691531	0.554355	0
342	C21H26O4	26	21	0	4	0	9	0.19	1.238		0	2.00626	1.89457	2.60199	2.33437	1.62257	2.74078	2.43441	2.98545	2.38651	3.14471
342	C22H30O3	30	22	0	3	0	8	0.136	1.364		0	0.445619	0	0.71027	0.717181	0	0.797202	0	1.09133	0.630176	0.610548
342	C23H18O3	18	23	0	3	0	15	0.13	0.783		0	0	0	0	0	0	0	0	0.66469	0	0
343	C13H13NO8S	13	13	1	8	1	8	0.615	1	13	0.077	0	0	0	0	0	0	0	0	0.646553	0
343	C14H17NO7S	17	14	1	7	1	7	0.5	1.214	14	0.071	0.8145	1.13822	0.920818	0.87881	0.947954	1.04046	1.18087	1.14051	1.10192	1.32838
343	C14H17NO9	17	14	1	9	0	7	0.643	1.214	14	0	4.66752	5.76221	5.08298	5.3767	4.75972	5.33697	5.6658	4.48391	4.87063	5.07433
343	C15H21NO6S	21	15	1	6	1	6	0.4	1.4	15	0.067	0.889728	0.863339	0.951548	0.827703	0.71423	1.00661	0.867668	0.852453	0.957064	1.07337
343	C15H21NO8	21	15	1	8	0	6	0.533	1.4	15	0	8.2001	8.99267	9.57025	9.04589	7.98443	9.92895	9.8177	9.23614	9.03014	9.62649
343	C16H25NO7	25	16	1	7	0	5	0.438	1.562	16	0	2.46748	2.34078	2.77647	2.8688	2.11386	2.93328	2.92213	3.211	2.67859	2.88674
343	C16H9NO8	9	16	1	8	0	13	0.5	0.562	16	0	0.432516	0	0.698592	0	0.496473	0	0	0.634654	0.688664	0
343	C17H13NO7	13	17	1	7	0	12	0.412	0.765	17	0	1.42215	1.4554	1.74182	1.5753	1.34237	1.8222	1.74862	1.76703	1.52641	1.59261
343	C17H29NO6	29	17	1	6	0	4	0.353	1.706	17	0	0	0	0.600367	0	0	0	0	0	0	0
343	C18H17NO6	17	18	1	6	0	11	0.333	0.944	18	0	1.88131	2.16752	2.57068	2.45716	1.78335	2.7763	2.19323	2.88746	2.15977	2.64586
343	C19H21NO5	21	19	1	5	0	10	0.263	1.105	19	0	1.81586	1.60411	1.88473	1.87108	1.27299	1.96071	2.0577	2.20327	1.71283	1.80155
343	C20H25NO4	25	20	1	4	0	9	0.2	1.25	20	0	0.740753	0.590847	1.06445	0.827712	0.474346	0.889666	0	0.873347	0.812208	0.995337
343	C21H29NO3	29	21	1	3	0	8	0.143	1.381	21	0	0.431559	0.799234	1.3417	0	0.436232	0	0.936276	0.979428	0.555051	0.585475
344	C11H20O10S	20	11	0	10	1	2	0.909	1.818		0.091	0	0	0	0	0.606132	0.754371	0	0.889387	0.737634	0.840596
344	C13H12O11	12	13	0	11	0	8	0.846	0.923		0	0.44923	0	0	0.701069	0.589238	0	0	0	0	0.565605
344	C13H12O9S	12	13	0	9	1	8	0.692	0.923		0.077	0	0.714068	0.720879	0.705155	0.455939	0	0.846314	0.923854	0.654528	0.702328
344	C13H16N2O7S	16	13	2	7	1	7	0.538	1.231	6.5	0.077	0.660739	0	0.951322	0	0.763167	0	0.84632	0.84795	0.587716	0.71278
344	C13H16N2O9	16	13	2	9	0	7	0.692	1.231	6.5	0	0	0.674855	0.708384	0	0.555918	0.721671	0.735171	0.749831	0.741566	0.787136
344	C13H28O8S	28	13	0	8	1	0	0.615	2.154		0.077	0	0	0	0	0	0	0	0	0.680371	0
344	C14H16O10	16	14	0	10	0	7	0.714	1.143		0	7.84069	8.75268	8.42142	8.92062	8.4885	8.95037	9.86411	7.92093	8.83261	8.85972
344	C14H16O8S	16	14	0	8	1	7	0.571	1.143		0.071	1.66063	1.92617	1.57189	2.08247	1.81996	2.23014	2.18015	2.10528	1.96673	2.0364
344	C14H20N2O6S	20	14	2	6	1	6	0.429	1.429	7	0.071	0.923048	0.920756	0.917387	0.910297	0.922489	1.08831	1.06946	1.11281	1.01333	0.985005
344	C14H20N2O8	20	14	2	8	0	6	0.571	1.429	7	0	2.00451	2.67104	2.55796	2.37961	1.98796	2.47944	2.61485	2.64628	2.4294	2.56978
344	C15H20O7S	20	15	0	7	1	6	0.467	1.333		0.067	3.47577	4.3954	3.88842	5.24053	4.56991	4.91854	4.80318	5.23189	4.55183	5.75777
344	C15H20O9	20	15	0	9	0	6	0.6	1.333		0	30.779	33.7013	34.6648	35.5263	32.2411	35.899	36.2828	33.2891	34.122	34.4324
344	C15H24N2O7	24	15	2	7	0	5	0.467	1.6	7.5	0	0.836107	0.766606	0.998137	1.07659	0.82389	1.10678	0.907488	1.10553	0.98526	1.32605
344	C16H12N2O7	12	16	2	7	0	12	0.438	0.75	8	0	0.737427	0.954856	1.05743	1.13178	0	0.962885	1.07606	1.07502	1.04027	0.956733
344	C16H24O6S	24	16	0	6	1	5	0.375	1.5		0.062	1.65477	1.96847	1.78055	2.11246	2.28742	2.78876	2.18842	3.14219	2.5956	3.14741
344	C16H8O9	8	16	0	9	0	13	0.562	0.5		0	1.02073	1.11651	1.34467	1.48274	1.4228	1.41761	1.42149	1.58418	1.45802	1.47106
344	C17H12O6S	12	17	0	6	1	12	0.353	0.706		0.059	0	0	0	0	0	0	0	0	0.527633	0.559767
344	C17H12O8	12	17	0	8	0	12	0.471	0.706		0	4.64808	4.83467	5.64902	5.61672	4.87668	6.0573	6.17501	6.14414	5.49063	5.98389
344	C17H16N2O6	16	17	2	6	0	11	0.353	0.941	8.5	0	3.15143	3.13487	3.45398	3.56678	2.81879	3.53972	3.42803	3.89533	3.55462	4.07406
344	C18H16O7	16	18	0	7	0	11	0.389	0.889		0	6.89502	7.0938	7.59827	8.08647	7.00579	8.50102	8.84598	9.07186	8.59005	8.88922
344	C18H20N2O5	20	18	2	5	0	10	0.278	1.111	9	0	3.43669	3.25219	3.69121	3.96478	3.00139	3.80749	3.43795	4.57953	3.45805	4.47225
344	C19H20O6	20	19	0	6	0	10	0.316	1.053		0	12.9286	12.6816	14.0748	14.3835	11.0595	15.7337	14.7565	16.7624	14.0073	16.1157
344	C19H24N2O4	24	19	2	4	0	9	0.211	1.263	9.5	0	0.631442	0.718861	0.95098	1.08681	0.643118	1.01599	0	1.32962	0.960556	1.18472
344	C20H8O4S	8	20	0	4	1	17	0.2	0.4		0.05	0	0	0.815197	0	0	0	0	0.74286	0.615784	0.614455
344	C20H8O6	8	20	0	6	0	17	0.3	0.4		0	0	0	0	0	0	0.643951	0	0	0	0
344	C21H12O5	12	21	0	5	0	16	0.238	0.571		0	0.668066	0.63836	1.02742	0.895299	0.569155	0.719745	0.800868	0.815132	0.666886	0.896513
344	C22H16O2S	16	22	0	2	1	15	0.091	0.727		0.045	0.640225	0	0.848075	0.755595	0	0	0	0.773367	0	0.859646
344	C22H32O3	32	22	0	3	0	7	0.136	1.455		0	0.521055	0	0	0	0.409625	0	0	2.29492	0.69498	0.581299
344	C23H20OS	20	23	0	1	1	14	0.043	0.87		0.043	0	0	0	0	0	0	0	0	0	0.541958
344	C26H16O	16	26	0	1	0	19	0.038	0.615		0	0	0	0	0	0	0	0	0.594368	0	0
344	C26H32	32	26	0	0	0	11	0	1.231		0	0	0	0	0	0	0	0	0.651403	0	0
345	C13H15NO10	15	13	1	10	0	7	0.769	1.154	13	0	0.459109	0	0	0.663044	0	0	0	0	0.501363	0.693854
345	C13H15NO8S	15	13	1	8	1	7	0.615	1.154	13	0.077	0	0.706007	0	0	0	0.691413	0	0.632955	0.55751	0.55129
345	C14H19NO7S	19	14	1	7	1	6	0.5	1.357	14	0.071	1.39892	1.20258	1.53345	1.70506	1.51694	1.49009	1.52578	1.44113	1.50643	1.87675
345	C14H19NO9	19	14	1	9	0	6	0.643	1.357	14	0	2.5009	3.07496	2.78818	3.14711	2.63446	3.43829	3.53065	2.88245	2.97528	3.1549
345	C15H23NO6S	23	15	1	6	1	5	0.4	1.533	15	0.067	0.76294	0.961123	0.879658	1.11216	0.888806	1.15308	1.27373	1.27937	1.21783	1.33232
345	C15H23NO8	23	15	1	8	0	5	0.533	1.533	15	0	1.92842	2.12684	2.43377	2.40292	1.9698	2.23645	2.42823	2.79229	2.37787	2.30936
345	C16H11NO8	11	16	1	8	0	12	0.5	0.688	16	0	0.981764	0.916777	1.08972	1.3016	0.808911	1.02765	0.966292	1.16267	1.06734	1.10802
345	C16H27NO7	27	16	1	7	0	4	0.438	1.688	16	0	0.510409	0	0.602784	0	0	0.689892	0	0.784132	0.793911	0.847491
345	C17H15NO7	15	17	1	7	0	11	0.412	0.882	17	0	2.19414	2.45288	3.15973	2.34021	2.28751	2.74888	3.17364	3.07338	2.87421	2.87223
345	C18H19NO6	19	18	1	6	0	10	0.333	1.056	18	0	3.64782	3.60701	4.26012	3.80953	2.97409	4.16772	3.72238	4.43116	3.84672	4.27328
345	C19H23NO5	23	19	1	5	0	9	0.263	1.211	19	0	2.43056	2.30283	2.65671	2.37021	1.84198	2.57346	2.22163	3.084	2.66759	2.66823
345	C20H27NO4	27	20	1	4	0	8	0.2	1.35	20	0	0.732174	0.722395	0.959696	0.670216	0.479333	1.09231	1.05143	1.1322	0.682177	0.942124
346	C13H14O11	14	13	0	11	0	7	0.846	1.077		0	0.686838	0.734776	0.691865	0.747001	0.765641	0.767727	1.04082	0.758402	0.636235	0.755425
346	C13H14O9S	14	13	0	9	1	7	0.692	1.077		0.077	0.64434	0.867103	0.690434	0.87035	0.693969	0.86852	0.887101	0.688787	0.890026	0.974182
346	C13H18N2O7S	18	13	2	7	1	6	0.538	1.385	6.5	0.077	0.752784	1.03422	1.08129	1.04618	0.811293	0.896996	0.924297	0.854538	1.09554	1.03379
346	C13H18N2O9	18	13	2	9	0	6	0.692	1.385	6.5	0	0	0	0	0	0	0	0	0.589018	0	0
346	C14H18O10	18	14	0	10	0	6	0.714	1.286		0	6.84053	7.61244	6.89545	7.48157	7.12285	7.45487	7.74218	6.90288	7.75479	7.25246
346	C14H18O8S	18	14	0	8	1	6	0.571	1.286		0.071	2.91913	3.25516	3.03411	3.34624	2.64916	3.47536	3.04486	3.43418	3.36395	3.48439
346	C14H22N2O8	22	14	2	8	0	5	0.571	1.571	7	0	0.807498	0.818686	1.14989	1.25609	0.838689	1.28249	1.0557	2.77652	1.57842	1.9371
346	C15H22O7S	22	15	0	7	1	5	0.467	1.467		0.067	3.64401	4.43657	4.366	4.9355	4.08439	5.13426	5.03156	5.30113	4.6958	5.48764
346	C15H22O9	22	15	0	9	0	5	0.6	1.467		0	14.0073	15.0938	15.2412	15.6814	14.3173	16.2633	16.3038	16.3702	16.1367	15.9291
346	C15H26N2O7	26	15	2	7	0	4	0.467	1.733	7.5	0	0	0	0	0	0	0	0	0.661956	0	0
346	C16H10O7S	10	16	0	7	1	12	0.438	0.625		0.062	0	0	0	0.580029	0.435588	0	0	0	0.486313	0.532974
346	C16H10O9	10	16	0	9	0	12	0.562	0.625		0	2.66512	2.58669	2.77116	3.56704	3.01435	3.35533	3.31262	3.41827	3.47624	3.35165
346	C16H14N2O7	14	16	2	7	0	11	0.438	0.875	8	0	2.40722	2.49666	2.51536	2.66201	2.24196	2.85982	2.66141	2.81894	2.59134	2.97805
346	C16H26O6S	26	16	0	6	1	4	0.375	1.625		0.062	1.0571	1.08812	1.0863	1.8306	1.2258	1.78724	1.57717	1.85365	1.69409	1.75276
346	C17H14O6S	14	17	0	6	1	11	0.353	0.824		0.059	0	0	0	0	0.531913	0	0	0	0	0.673083
346	C17H14O8	14	17	0	8	0	11	0.471	0.824		0	7.48139	7.84708	8.45027	8.98086	7.7656	9.47386	10.2214	9.17292	9.10236	9.45971
346	C17H18N2O6	18	17	2	6	0	10	0.353	1.059	8.5	0	8.98196	8.76384	9.6164	9.49881	8.07967	9.86166	9.20989	12.4348	9.61444	10.8165
346	C18H18O5S	18	18	0	5	1	10	0.278	1		0.056	0	0	0	0	0.428291	0	0	0	0	0
346	C18H18O7	18	18	0	7	0	10	0.389	1		0	13.7416	14.0679	16.0072	15.7359	12.6228	16.0787	17.0178	18.0144	16.2804	17.9741
346	C18H22N2O5	22	18	2	5	0	9	0.278	1.222	9	0	3.941	3.81995	4.52035	3.94324	3.46356	4.28174	3.93079	4.99352	3.88277	4.38647
346	C19H22O6	22	19	0	6	0	9	0.316	1.158		0	24.6519	25.429	28.0342	29.6384	22.6146	31.4427	28.4025	33.5652	28.157	31.6601
346	C19H26N2O4	26	19	2	4	0	8	0.211	1.368	9.5	0	0.650218	0	0	0	0	0.753127	0	0.854554	0.54922	0.532996
346	C20H10O4S	10	20	0	4	1	16	0.2	0.5		0.05	0	0	0	0.839682	0	0	0	0	0	0.797208
346	C20H10O6	10	20	0	6	0	16	0.3	0.5		0	0.935955	0.886885	1.27349	0.905789	0.618191	1.08165	0	1.32458	1.11013	1.0172
346	C21H14O5	14	21	0	5	0	15	0.238	0.667		0	0.862201	0.717728	1.0227	1.00461	0.666583	1.24478	1.15817	1.00503	0.937197	1.03932
346	C21H30O4	30	21	0	4	0	7	0.19	1.429		0	1.89336	1.70134	2.05379	2.2286	1.52984	2.45665	2.53912	3.51111	2.41842	3.11817
346	C22H18O2S	18	22	0	2	1	14	0.091	0.818		0.045	0	0	0.793693	0	0	0	0	0	0	0
346	C22H18O4	18	22	0	4	0	14	0.182	0.818		0	0	0	0.701521	0	0.420534	0	0	0.595982	0.591043	0
346	C24H26O2	26	24	0	2	0	12	0.083	1.083		0	0	0	0	0	0	0	0	0.694114	0	0
346	C26H18O	18	26	0	1	0	18	0.038	0.692		0	0.490973	0	0	0	0	0	0	0.656979	0.521701	0
347	C13H17NO10	17	13	1	10	0	6	0.769	1.308	13	0	0	0	0	0	0.420171	0	0	0.650487	0.502161	0
347	C13H17NO8S	17	13	1	8	1	6	0.615	1.308	13	0.077	0.704043	1.06913	0.728448	1.09675	0.702742	0.83481	0.739325	0.819543	0.709348	0.772757
347	C14H21NO7S	21	14	1	7	1	5	0.5	1.5	14	0.071	0.759244	1.48454	0.807766	1.16286	0.987601	1.44421	1.28972	1.33667	1.14507	1.32642
347	C14H21NO9	21	14	1	9	0	5	0.643	1.5	14	0	1.28093	1.07118	1.4437	1.30393	0.956561	1.24954	1.46823	1.20076	1.37303	1.36944
347	C15H25NO6S	25	15	1	6	1	4	0.4	1.667	15	0.067	1.00739	1.09438	1.02499	1.71897	1.29802	1.84432	1.9773	2.25424	1.601	1.83768
347	C15H25NO8	25	15	1	8	0	4	0.533	1.667	15	0	0.498409	0	0	0.726025	0.434786	0.668625	0	0.850053	0.682968	0.898739
347	C15H9NO9	9	15	1	9	0	12	0.6	0.6	15	0	0	0	0	0	0.466272	0	0	0	0.487555	0
347	C16H13NO6S	13	16	1	6	1	11	0.375	0.812	16	0.062	0	0	0	0	0	0	0	0	0	0.552459
347	C16H13NO8	13	16	1	8	0	11	0.5	0.812	16	0	1.82116	1.85969	2.07534	2.14694	1.74721	2.49371	2.05993	1.99036	2.22537	2.10436
347	C16H29NO5S	29	16	1	5	1	3	0.312	1.812	16	0.062	0.81054	0.912942	1.12789	1.20512	0.588628	0.955626	0.978174	1.07282	0.817728	1.0241
347	C17H17NO7	17	17	1	7	0	10	0.412	1	17	0	4.91804	5.32069	5.64945	5.2682	4.67976	5.70071	5.3193	5.92713	5.41911	5.83679
347	C19H25NO5	25	19	1	5	0	8	0.263	1.316	19	0	2.55973	2.74235	3.05713	2.71396	2.12886	3.20468	3.08965	3.48208	2.86098	3.00768
347	C20H13NO5	13	20	1	5	0	15	0.25	0.65	20	0	0	0	0	0	0	0	0	0.672364	0	0
347	C20H29NO4	29	20	1	4	0	7	0.2	1.45	20	0	0.441508	0.582808	0.893525	0.754655	0.47405	0.771737	0	0.911718	0.607735	0.905505
347	C21H17NO2S	17	21	1	2	1	14	0.095	0.81	21	0.048	0	0	0	0.587332	0	0	0	0	0	0
348	C13H16O11	16	13	0	11	0	6	0.846	1.231		0	0.621112	0.701258	0	0.679126	0.650799	0.746467	0	0	0.573024	0.639537
348	C13H16O9S	16	13	0	9	1	6	0.692	1.231		0.077	0.955708	1.13542	1.45527	1.1773	1.07443	1.29199	1.15681	1.26256	1.16876	1.19995
348	C14H20O10	20	14	0	10	0	5	0.714	1.429		0	2.90567	2.95801	3.31163	3.11753	3.03647	3.35254	3.53109	2.93061	3.27884	2.95618
348	C14H20O8S	20	14	0	8	1	5	0.571	1.429		0.071	3.20851	3.49005	3.37451	3.65455	3.15881	3.82343	3.40548	3.84552	3.33499	3.81401
348	C14H24N2O8	24	14	2	8	0	4	0.571	1.714	7	0	0	0	0	0	0	0	0	0	0	0.532779
348	C15H12N2O8	12	15	2	8	0	11	0.533	0.8	7.5	0	0.889278	1.13132	0.955809	1.03419	1.07717	1.06578	1.25019	0.934383	0.929006	1.17722
348	C15H24O7S	24	15	0	7	1	4	0.467	1.6		0.067	2.58914	2.77793	3.10013	3.3765	3.16977	3.6203	3.70629	3.9463	3.87402	4.26382
348	C15H8O10	8	15	0	10	0	12	0.667	0.533		0	0.575678	0.63952	0.876489	0.780661	0.819241	0.683365	0.818799	0.77725	0.795928	0.782092
348	C16H12O7S	12	16	0	7	1	11	0.438	0.75		0.062	0.558095	0.646344	0.84148	0.757493	0.593276	0.895731	0	0.748082	0.680264	0.640454
348	C16H12O9	12	16	0	9	0	11	0.562	0.75		0	4.96112	5.12436	5.64958	6.23333	5.8631	5.84857	6.84995	6.10759	5.90884	6.1122
348	C16H16N2O7	16	16	2	7	0	10	0.438	1	8	0	7.20807	7.32347	7.81033	7.69992	6.56794	7.92912	8.15899	8.27686	7.24744	8.55052
348	C16H28O6S	28	16	0	6	1	3	0.375	1.75		0.062	0	0	0	0	0.514543	0	0	0	0	0.530783
348	C17H16O6S	16	17	0	6	1	10	0.353	0.941		0.059	0.448927	0.631001	0.895075	0.673674	0	0.798788	0.856822	0	0.728556	0.811595
348	C17H16O8	16	17	0	8	0	10	0.471	0.941		0	13.5151	14.1554	15.2072	15.7361	13.4118	15.7958	17.7982	16.9857	16.5322	16.8339
348	C17H20N2O6	20	17	2	6	0	9	0.353	1.176	8.5	0	13.2416	12.7148	14.6241	14.3077	10.607	14.4047	12.6414	15.4052	13.334	14.9363
348	C18H20O7	20	18	0	7	0	9	0.389	1.111		0	33.7181	32.9815	37.3406	36.1157	30.4593	38.017	37.3148	40.5029	35.8474	39.0736
348	C18H24N2O5	24	18	2	5	0	8	0.278	1.333	9	0	3.28082	3.10262	3.67462	3.30291	2.64023	3.54337	3.55755	3.87736	3.2519	3.70832
348	C19H12N2O5	12	19	2	5	0	15	0.263	0.632	9.5	0	0	0	0	0	0	0.70261	0	0	0	0
348	C19H8O7	8	19	0	7	0	16	0.368	0.421		0	0.652857	0.735017	0.807181	0.785434	0.473673	0	0	0.7746	0.696546	0.688691
348	C20H12O4S	12	20	0	4	1	15	0.2	0.6		0.05	0	0.798796	0	0	0.411591	0	0	0	0	0
348	C20H12O6	12	20	0	6	0	15	0.3	0.6		0	1.42952	1.40007	1.96973	1.68774	1.31546	1.95832	1.39564	1.91625	1.74373	1.78495
348	C21H16O5	16	21	0	5	0	14	0.238	0.762		0	1.33379	1.34005	1.4224	1.53918	0.959395	1.55361	1.08988	1.9083	1.46411	1.71367
348	C22H20O4	20	22	0	4	0	13	0.182	0.909		0	0.579599	0.596563	0.859358	0.951053	0.852578	1.16197	0.874187	1.33815	1.04861	1.18767
348	C23H24O3	24	23	0	3	0	12	0.13	1.043		0	0	0	0	0	0	0	0	0.745451	0	0
348	C25H16O2	16	25	0	2	0	18	0.08	0.64		0	0	0	0	0	0.471856	0	0	0.712293	0.637601	0.595299
348	C26H20O	20	26	0	1	0	17	0.038	0.769		0	0.798922	0.594519	0	0.722072	0.469577	0.640297	0.720477	0.941689	0.859954	0.862608
349	C13H19NO10	19	13	1	10	0	5	0.769	1.462	13	0	0	0	0	0.635652	0	0	0	0	0	0
349	C13H19NO8S	19	13	1	8	1	5	0.615	1.462	13	0.077	0.664694	0.635559	0.755884	0	0.733068	0	0.817305	0.723706	0.496781	0.894064
349	C14H23NO7S	23	14	1	7	1	4	0.5	1.643	14	0.071	0.587032	0.986165	0	0.933469	0.520343	1.1598	0.836318	0.998184	0.855577	0.991158
349	C14H23NO9	23	14	1	9	0	4	0.643	1.643	14	0	0.699381	0.597709	0.76911	1.04933	0.567364	1.1498	0.787562	1.08238	0.889268	1.01635
349	C15H11NO9	11	15	1	9	0	11	0.6	0.733	15	0	0.631474	0	0	0.79784	0.643133	1.14363	0.723088	0.767456	0.666346	0.750882
349	C16H15NO6S	15	16	1	6	1	10	0.375	0.938	16	0.062	0	0.639649	0	0	0	0	0	0.628897	0	0
349	C16H15NO8	15	16	1	8	0	10	0.5	0.938	16	0	4.15234	4.77525	5.19242	4.17535	3.69757	4.91309	4.60888	4.74466	4.30536	4.57856
349	C17H19NO7	19	17	1	7	0	9	0.412	1.118	17	0	11.6317	11.1652	12.8637	11.4292	9.66493	12.0042	11.7821	12.5519	11.2498	12.1147
[truncated: 5,398 more rows]
