# Supplementary material for: Bacterioplankton drawdown of coral mass-spawned organic matter
Source: ISME J. 2018 Jun 8;12(9):2238–51. doi: 10.1038/s41396-018-0197-7 (PMC6092384; doi:10.1038/s41396-018-0197-7)
Supplement: Supplementary file 7 — Table S2 [file 41396_2018_197_MOESM7_ESM.xlsx]

## Sheet: Sheet1
Supplementary Table 2. Weighted-means of spectral peak-height data for molecular formulas detected by FT-ICR-MS analysis of microcosm samples.
					Element (atoms formula-1)					Element ratio
Sample	Treatment	No. of formulas	Mass	Double Bond Equivalent	C	H	O	N	S	O/C	H/C	N/C	S/C
Spawn_T0	Spawn	4702	427	9.3	20.6	24.9	9.2	0.41	0.07	0.458	1.198	0.0246	0.0042
Spawn_T66_A	Spawn	5434	423	9.3	20.6	25.1	8.9	0.45	0.09	0.442	1.21	0.0266	0.0052
Spawn_T66_B	Spawn	5695	431	9.4	20.8	25.3	9.3	0.41	0.08	0.455	1.206	0.0243	0.0049
Spawn_T66_C	Spawn	5778	426	9.3	20.7	25.1	9.1	0.43	0.09	0.448	1.206	0.0257	0.0052
PRE_Spawn_TO	NonSpawn	4865	422	9.4	20.5	24.6	9	0.45	0.07	0.449	1.194	0.0267	0.004
PRE_Spawn_T66_B	NonSpawn	5541	431	9.4	20.8	25.2	9.3	0.43	0.07	0.455	1.201	0.0253	0.004
PRE_Spawn_T66_C	NonSpawn	4848	428	9.3	20.5	24.8	9.3	0.43	0.07	0.462	1.199	0.0255	0.004
Post_Spawn_T0	NonSpawn	5065	427	9.4	20.6	24.9	9.2	0.42	0.08	0.456	1.199	0.0249	0.0045
Post_Spawn_T66_A	NonSpawn	5505	435	9.4	20.8	25.1	9.6	0.4	0.08	0.468	1.198	0.0233	0.0045
Post_Spawn_T66_B	NonSpawn	5000	424	9.3	20.5	24.8	9.1	0.43	0.08	0.453	1.2	0.0258	0.0047
