# Supplementary material for: Bacterioplankton drawdown of coral mass-spawned organic matter
Source: ISME J. 2018 Jun 8;12(9):2238–51. doi: 10.1038/s41396-018-0197-7 (PMC6092384; doi:10.1038/s41396-018-0197-7)
Supplement: Supplementary file 8 — Table S3 [file 41396_2018_197_MOESM8_ESM.xlsx]

## Sheet: _08_data_table_pivot2
Supplementary Table 3. Molecular formulas unique to microcosm Spawn samples. The listed molecular formulas were found in all of the microcosm Spawn samples (all replicates) but were not found in any of the Non-spawn samples.
Mass	Formula	Element						Double bond equivalents	Element ratio					Spectral peak-heights for molecular formulas unique to microcosm Spawn samples
nm	mf	h	c	n	o	p	s	DBE	oc	hc	cn	sc	ai	PRE_Spawn_T60_B	PRE_Spawn_T60_C	PRE_Spawn_TO	Post_Spawn_T0	Post_Spawn_T60_A	Post_Spawn_T60_B	Spawn_T0	Spawn_T60_A	Spawn_T60_B	Spawn_T60_C
201	C11H7NO3	7	11	1	3	0	0	9	0.273	0.636	11	0	8.4	0.899554	1.0092	1.24141	1.06822	0	1.19746	1.29484	0.990293	0.98911	1.0053
201	C12H11NO2	11	12	1	2	0	0	8	0.167	0.917	12	0	10.3	1.62663	1.88263	2.24354	2.04548	1.35521	2.23735	1.82126	2.4026	1.98758	2.37961
201	C13H15NO	15	13	1	1	0	0	7	0.077	1.154	13	0	12.3	0.966962	1.13232	1.23248	1.11371	0.64262	0.996253	1.07109	1.18272	0.915133	1.11744
201	C8H11NO3S	11	8	1	3	0	1	4	0.375	1.375	8	0.125	3	0.591088	0.658936	0.995788	1.01676	0	0.810436	1.01551	0.592506	0.436746	0.560252
201	C8H11NO5	11	8	1	5	0	0	4	0.625	1.375	8	0	1	1.46862	1.49213	1.87306	1.8959	0	1.81839	1.6378	1.68161	1.54765	1.63177
202	C11H10N2O2	10	11	2	2	0	0	8	0.182	0.909	5.5	0	9.1	1.39851	1.57977	2.08848	1.80797	1.06876	1.97573	2.03571	1.99287	1.55129	1.88924
202	C11H6O4	6	11	0	4	0	0	9	0.364	0.545		0	7.6	3.71189	4.05445	4.75369	4.27602	3.22229	4.77839	4.74385	4.44257	4.11392	4.5291
202	C12H14N2O	14	12	2	1	0	0	7	0.083	1.167	6	0	11.1	0.466644	0.672911	0.598766	0.71008	0	0.572479	0.679979	0.821058	0.711867	0.822632
202	C14H18O	18	14	0	1	0	0	6	0.071	1.286		0	13.3	2.55276	2.11317	2.92591	2.78831	1.73365	3.30954	2.70675	3.91484	2.48561	3.58401
202	C7H6O5S	6	7	0	5	0	1	5	0.714	0.857		0.143	-1	0.422256	0	0.63762	0	0.411626	0	0.737416	0.595315	0.418701	0.478978
202	C8H10O4S	10	8	0	4	0	1	4	0.5	1.25		0.125	2.3	0.537594	0.714349	1.36287	1.02527	0	1.06222	1.782	0.91487	0.826692	0.812186
202	C8H14N2O4	14	8	2	4	0	0	3	0.5	1.75	4	0	1	0	0	0	0.520112	0	0	0.602503	0	0	0
203	C10H5NO4	5	10	1	4	0	0	9	0.4	0.5	10	0	6.4	0.472622	0	0.726392	0	0.339607	0.642875	0.657451	0.633096	0.521235	0.655944
203	C11H9NO3	9	11	1	3	0	0	8	0.273	0.818	11	0	8.3	2.68903	2.69023	3.13884	3.07317	2.15134	3.12641	3.40423	3.82732	2.93479	3.50903
203	C12H13NO2	13	12	1	2	0	0	7	0.167	1.083	12	0	10.2	2.82873	3.14928	3.48038	2.84418	2.28327	3.50343	2.94805	3.44876	2.63215	3.46479
203	C13H17NO	17	13	1	1	0	0	6	0.077	1.308	13	0	12.2	1.16282	1.42526	1.47219	1.42224	0.861499	1.44751	1.20102	1.30138	1.21916	1.32881
203	C7H9NO6	9	7	1	6	0	0	4	0.857	1.286	7	0	-999	0.398741	0.575192	0.595453	0.634255	0	0	0	0	0	0
203	C8H13NO5	13	8	1	5	0	0	3	0.625	1.625	8	0	0.5	0.64273	0.974735	0.705848	0.741591	0.681639	1.00258	0.77976	1.12967	0.781906	1.04799
204	C10H4O5	4	10	0	5	0	0	9	0.5	0.4		0	5.6	1.70819	1.92285	2.58792	2.11429	1.38167	2.48085	2.03776	2.24015	2.27279	1.89905
204	C10H8N2O3	8	10	2	3	0	0	8	0.3	0.8	5	0	7	1.43929	1.69912	1.96056	1.68972	1.01556	1.82029	1.88074	2.14865	1.60181	1.88799
204	C11H8O2S	8	11	0	2	0	1	8	0.182	0.727		0.091	8.5	0.444163	0	0	0.651115	0.393697	0.810026	0	0.630021	0	0.526893
204	C12H16N2O	16	12	2	1	0	0	6	0.083	1.333	6	0	11	0.385607	0.545002	0.633672	0.615165	0.437976	0.570539	0	0.606982	0	0.854417
204	C14H20O	20	14	0	1	0	0	5	0.071	1.429		0	13.2	1.51598	1.73118	2.04309	1.65564	1.2712	2.07997	2.24229	2.7029	1.76296	2.43243
204	C7H8O7	8	7	0	7	0	0	4	1	1.143		0	-999	0.418946	0.551312	0	0	0	0	0.716118	0.513669	0	0.521823
204	C8H12O4S	12	8	0	4	0	1	3	0.5	1.5		0.125	2	0	0	0	0.575809	0	0	0	0.712976	0	0.577896
204	C8H12O6	12	8	0	6	0	0	3	0.75	1.5		0	0	1.50352	1.86419	2.4393	2.07953	1.43874	2.24425	2.61666	2.29119	1.94151	2.35009
205	C10H7NO4	7	10	1	4	0	0	8	0.4	0.7	10	0	6.2	2.18102	2.59404	2.68795	2.62268	2.07098	3.04022	2.81747	2.86201	2.66583	2.84106
205	C11H11NO3	11	11	1	3	0	0	7	0.273	1	11	0	8.1	4.13195	4.69287	5.16667	4.79802	3.38113	5.39083	5.11902	5.33094	4.65855	5.62533
205	C12H15NO2	15	12	1	2	0	0	6	0.167	1.25	12	0	10.1	3.42074	3.71746	4.14488	3.44184	2.501	4.37672	3.60751	3.78885	3.39408	4.38774
205	C13H19NO	19	13	1	1	0	0	5	0.077	1.462	13	0	12.1	0.601564	0	0.695293	0.70733	0	0.664787	0.668384	0	0.501991	0.838433
206	C10H10N2O3	10	10	2	3	0	0	7	0.3	1	5	0	6.8	2.19469	2.31028	2.58362	2.39096	1.46749	2.81169	2.64226	2.8872	2.26436	2.90066
206	C10H6O3S	6	10	0	3	0	1	8	0.3	0.6		0.1	6.5	0.450868	0	0	0	0	0.609574	0	0.630587	0	0
206	C11H10O2S	10	11	0	2	0	1	7	0.182	0.909		0.091	8.4	0.368867	0	0	0.524086	0.42975	0.607266	0	0.768652	0.528095	0.51075
206	C11H14N2O2	14	11	2	2	0	0	6	0.182	1.273	5.5	0	8.9	2.15854	2.45625	2.56933	2.1504	1.4611	2.55624	2.53317	2.58024	1.96284	2.78084
206	C7H10O5S	10	7	0	5	0	1	3	0.714	1.429		0.143	-3	0.438168	0	0	0	0	0.661126	0.684493	0	0.475034	0.560216
206	C7H10O7	10	7	0	7	0	0	3	1	1.429		0	-999	0.422415	0.494557	0.53157	0.622648	0	0.567159	0.693893	0.562465	0.494405	0.689414
206	C8H14O4S	14	8	0	4	0	1	2	0.5	1.75		0.125	1.7	0	0	0	0	0	0	0	0	0	0.564211
206	C8H14O6	14	8	0	6	0	0	2	0.75	1.75		0	-0.5	0.462225	0	0.568814	0	0.468324	0.631695	0	0.54241	0	0.570816
206	C9H6N2O4	6	9	2	4	0	0	8	0.444	0.667	4.5	0	4.7	0.714884	0.84648	0.765133	0.807164	0.538054	1.10547	0.971051	0.80727	0.879446	0.850718
207	C10H9NO2S	9	10	1	2	0	1	7	0.2	0.9	10	0.1	7.2	0	0	0	0	0	0.623417	0	0	0	0
207	C10H9NO4	9	10	1	4	0	0	7	0.4	0.9	10	0	6	3.16868	3.58376	3.97481	3.47318	2.68542	4.00892	3.94633	3.94663	3.38733	4.08294
207	C12H17NO2	17	12	1	2	0	0	5	0.167	1.417	12	0	10	1.70182	2.01049	2.13417	1.95821	1.32505	2.46544	2.00096	2.27725	1.88703	2.37773
207	C9H5NO5	5	9	1	5	0	0	8	0.556	0.556	9	0	4	0.834797	0.939241	1.12114	0.986732	0.70102	1.08123	1.21669	1.11107	0.799148	1.07807
208	C10H12N2O3	12	10	2	3	0	0	6	0.3	1.2	5	0	6.6	2.33633	2.48693	2.73509	2.80871	1.79251	2.95479	2.6753	2.92763	2.56137	3.06718
208	C11H12O2S	12	11	0	2	0	1	6	0.182	1.091		0.091	8.2	0	0	0	0.516493	0	0	0	0	0.427719	0.545304
208	C11H16N2O2	16	11	2	2	0	0	5	0.182	1.455	5.5	0	8.7	1.2495	0.985278	1.2485	1.39051	0.861019	1.58097	1.54147	1.38057	1.19948	1.61176
208	C14H8O2	8	14	0	2	0	0	11	0.143	0.571		0	12.7	0.469298	0	0.721891	0.634222	0	0.782299	0.62973	0.674662	0.531875	0.596845
208	C15H12O	12	15	0	1	0	0	10	0.067	0.8		0	14.6	0.553558	0	0.834251	0.534212	0	0	0.686443	0.697369	0.5869	0.659907
208	C6H8O6S	8	6	0	6	0	1	3	1	1.333		0.167	4	0	0	0	0	0	0.58167	0	0	0	0.492919
208	C7H12O5S	12	7	0	5	0	1	2	0.714	1.714		0.143	-4	0	0	0	0	0	0	0	0.522509	0	0.45098
208	C7H12O7	12	7	0	7	0	0	2	1	1.714		0	-999	0	0	0.69456	0	0.361153	0	0	0.594359	0	0.566811
208	C9H4O6	4	9	0	6	0	0	8	0.667	0.444		0	3.3	2.13997	1.84848	2.91944	2.35415	1.84774	2.96172	2.48936	2.52785	2.24301	2.2665
208	C9H8N2O4	8	9	2	4	0	0	7	0.444	0.889	4.5	0	4.3	0.782038	0.872731	1.28673	1.08554	0.629003	1.06391	1.23239	1.26654	1.14783	1.14996
209	C10H11NO4	11	10	1	4	0	0	6	0.4	1.1	10	0	5.8	4.89687	5.4459	6.22558	5.69349	3.81936	5.87094	6.12887	6.37444	5.27841	5.9006
209	C9H7NO3S	7	9	1	3	0	1	7	0.333	0.778	9	0.111	5	0	0	0	0.650403	0.475845	0.559159	0	0.578359	0	0.666048
209	C9H7NO5	7	9	1	5	0	0	7	0.556	0.778	9	0	3.7	1.0099	1.36111	1.54967	1.5033	1.09588	1.51903	1.71625	1.60432	1.50577	1.54907
210	C10H10O3S	10	10	0	3	0	1	6	0.3	1		0.1	6.2	0.68678	0.938204	0.919093	1.09269	0	2.34078	1.17784	1.48564	1.17168	1.3681
210	C10H14N2O3	14	10	2	3	0	0	5	0.3	1.4	5	0	6.4	1.94018	1.61451	2.14416	1.94252	1.20818	2.19766	1.99226	2.27193	1.791	2.15895
210	C10H14N2OS	14	10	2	1	0	1	5	0.1	1.4	5	0.1	7.7	0	0	0	0	0	0	0	3.45999	8.05665	6.08249
210	C11H18N2O2	18	11	2	2	0	0	4	0.182	1.636	5.5	0	8.6	0.473809	0	0.554859	0	0	0	0.839422	0.879346	0.428552	0.552823
210	C13H6O3	6	13	0	3	0	0	11	0.231	0.462		0	10.7	0.479549	0	0.627385	0	0.438409	0	0	0.506587	0.496493	0.555742
210	C14H10O2	10	14	0	2	0	0	10	0.143	0.714		0	12.6	1.67348	1.44228	2.2199	1.57417	1.35746	1.98376	1.86624	1.9305	1.43221	1.89411
210	C15H14O	14	15	0	1	0	0	9	0.067	0.933		0	14.5	0.897064	0.919105	1.09201	0.857914	0.620894	0.990421	0.872065	1.07957	0.861741	0.966223
210	C7H14O5S	14	7	0	5	0	1	1	0.714	2		0.143	-5	0	0	0	0	0	0	0	0	0.588156	0
210	C9H10N2O4	10	9	2	4	0	0	6	0.444	1.111	4.5	0	4	1.44439	1.5388	1.8805	1.63925	1.29446	1.73523	1.70839	1.99414	1.5928	1.82836
210	C9H6O4S	6	9	0	4	0	1	7	0.444	0.667		0.111	4.2	0.367324	0.717885	0.570669	0.695036	0	0.89809	0.712259	0.78653	0.642761	0.702299
211	C13H9NO2	9	13	1	2	0	0	10	0.154	0.692	13	0	11.5	0.621079	0.830429	0.986255	0.875289	0	0.916937	0.679921	0.809398	0.880828	0.93273
211	C14H13NO	13	14	1	1	0	0	9	0.071	0.929	14	0	13.4	0.452436	0	0	0.550725	0	0	0	0.514041	0.429251	0.596909
211	C9H9NO3S	9	9	1	3	0	1	6	0.333	1	9	0.111	4.8	0	0	0	0.523465	0	0.616281	0	0.649786	0.473188	0.483689
211	C9H9NO5	9	9	1	5	0	0	6	0.556	1	9	0	3.3	2.3881	2.5333	3.01875	2.82505	1.92214	3.16945	3.1356	2.78573	2.48332	2.90187
212	C10H12O3S	12	10	0	3	0	1	5	0.3	1.2		0.1	6	0.676028	0.791034	0.799937	0.873922	0.795044	1.04697	0.767517	0.914974	0.898232	1.04272
212	C11H20N2O2	20	11	2	2	0	0	3	0.182	1.818	5.5	0	8.4	0	0	0	0	0	0	0	0.521994	0	0
212	C12H4O4	4	12	0	4	0	0	11	0.333	0.333		0	8.8	0.400168	0	0	0	0	0	0	0	0	0
212	C12H8N2O2	8	12	2	2	0	0	10	0.167	0.667	6	0	10.4	0.468431	0.622554	0.898364	0	0.474809	0.774204	0	0.651275	0.627173	0.734553
212	C13H12N2O	12	13	2	1	0	0	9	0.077	0.923	6.5	0	12.3	0	0	0.596295	0	0	0	0	0.594424	0	0.515794
212	C13H8O3	8	13	0	3	0	0	10	0.231	0.615		0	10.6	2.70365	2.85935	3.63467	3.328	2.26497	3.72652	3.24964	3.4507	2.85614	3.81132
212	C14H12O2	12	14	0	2	0	0	9	0.143	0.857		0	12.5	2.81893	2.74407	3.44318	2.92796	2.11752	3.75806	3.02155	3.5992	2.85726	3.74249
212	C8H8N2O5	8	8	2	5	0	0	6	0.625	1	4	0	-1	0	0.53678	0.695258	0.579004	0.412383	0.622818	0.611119	0.828621	0.534808	0.53131
212	C9H12N2O4	12	9	2	4	0	0	5	0.444	1.333	4.5	0	3.7	1.51863	1.70318	1.97267	1.93024	1.30952	2.14841	1.9935	1.95171	1.91396	1.9451
212	C9H8O4S	8	9	0	4	0	1	6	0.444	0.889		0.111	4	0.57687	0.833495	0.870319	0.829796	0.740035	1.13468	1.28692	0.898234	0.994246	1.04272
213	C10H15NO4	15	10	1	4	0	0	4	0.4	1.5	10	0	5.4	2.17415	2.37641	2.60288	2.46454	1.76236	3.09712	2.95213	2.94948	2.41481	2.97683
213	C12H7NO3	7	12	1	3	0	0	10	0.25	0.583	12	0	9.5	0.932227	1.03881	1.27778	0.815482	0.851876	1.40706	0.972464	1.28342	0.729222	1.31893
213	C13H11NO2	11	13	1	2	0	0	9	0.154	0.846	13	0	11.4	1.25388	1.17591	1.33887	1.35574	1.01462	1.50362	1.43112	1.53171	1.16859	1.46918
213	C14H15NO	15	14	1	1	0	0	8	0.071	1.071	14	0	13.3	0.55391	0.588106	0.80583	0.722968	0	0.808056	0	0.690553	0.536771	0.70229
213	C8H7NO4S	7	8	1	4	0	1	6	0.5	0.875	8	0.125	2	0	0.50182	0	0	0	0	0	0	0	0.6158
213	C8H7NO6	7	8	1	6	0	0	6	0.75	0.875	8	0	-1	0.506041	0.523136	0.54181	0.565542	0.384763	0.643013	0.851189	0.602709	0.733152	0.652209
213	C9H11NO3S	11	9	1	3	0	1	5	0.333	1.222	9	0.111	4.5	0	0	0	0.524141	0	0.575303	0	0.61746	0.596851	0.657893
213	C9H11NO5	11	9	1	5	0	0	5	0.556	1.222	9	0	3	3.10028	3.02373	4.24202	3.42817	2.38959	3.78807	4.05787	3.73975	3.25367	3.58027
214	C10H14O3S	14	10	0	3	0	1	4	0.3	1.4		0.1	5.8	0	0	0	0	0.465562	0	0	0	0	0.640993
214	C11H6N2O3	6	11	2	3	0	0	10	0.273	0.545	5.5	0	8.3	0.461833	0.694683	0.613618	0	0.383507	0	0.796024	0.494973	0.531436	0.639457
214	C12H10N2O2	10	12	2	2	0	0	9	0.167	0.833	6	0	10.2	1.01868	1.00197	1.32958	1.23341	0.776324	1.30665	1.13981	1.56684	1.25197	1.39421
214	C12H6O4	6	12	0	4	0	0	10	0.333	0.5		0	8.6	2.8072	2.93983	3.99622	3.35593	2.20334	3.75498	3.28104	3.64296	3.08972	3.56674
214	C13H14N2O	14	13	2	1	0	0	8	0.077	1.077	6.5	0	12.2	0.423244	0.64489	0.704007	0.553103	0.454036	0.777662	0.707598	0	0.558106	0.70659
214	C14H14O2	14	14	0	2	0	0	8	0.143	1		0	12.4	3.89452	4.54687	5.41243	4.68349	3.15834	5.88015	5.32227	5.43565	4.34633	5.2947
214	C15H18O	18	15	0	1	0	0	7	0.067	1.2		0	14.4	1.55673	1.81436	2.55215	1.93365	1.12258	2.30075	2.0001	2.46087	1.66241	2.58356
214	C8H10N2O5	10	8	2	5	0	0	5	0.625	1.25	4	0	-2	0.518495	0.672174	0.657384	0.607623	0.420027	0.677059	0.718135	0.620276	0.505467	0.472007
214	C8H6O5S	6	8	0	5	0	1	6	0.625	0.75		0.125	1.5	0	0	0	0	0	0	0	0	0.544912	0
214	C8H6O7	6	8	0	7	0	0	6	0.875	0.75		0	-1	0.444004	0	0.701149	0	0	0.744961	0	0.573205	0	0.561416
214	C9H10O4S	10	9	0	4	0	1	5	0.444	1.111		0.111	3.8	0.529119	0.908523	0.870493	1.29031	0.991335	1.44053	1.02825	1.15447	1.00491	1.09341
214	C9H14N2O4	14	9	2	4	0	0	4	0.444	1.556	4.5	0	3.3	1.26658	1.12987	1.60253	1.03237	1.06232	1.53132	1.65219	2.42573	2.39179	1.9537
215	C11H5NO4	5	11	1	4	0	0	10	0.364	0.455	11	0	7.5	0.456581	0.644547	0	0	0	0	0	0	0.446791	0.618563
215	C12H9NO3	9	12	1	3	0	0	9	0.25	0.75	12	0	9.4	1.5284	1.91463	2.03554	1.93501	1.50307	2.30614	2.15629	2.32827	1.8404	2.03727
215	C13H13NO2	13	13	1	2	0	0	8	0.154	1	13	0	11.3	1.97827	1.99648	2.32493	1.97999	1.4985	2.62238	2.06952	2.07634	1.99032	2.29352
215	C14H17NO	17	14	1	1	0	0	7	0.071	1.214	14	0	13.2	0.828914	0.708665	0.867098	0.83865	0.453122	0.783816	0.661524	0	0.566949	0.84485
215	C8H9NO4S	9	8	1	4	0	1	5	0.5	1.125	8	0.125	1.5	0.506405	0.533535	0.641484	0.598933	0	0	0.728257	0	0.477392	0.59045
215	C8H9NO6	9	8	1	6	0	0	5	0.75	1.125	8	0	-2	0.616187	0.793928	0.806184	0.855687	0.434862	0.865568	0.669995	0.685412	0.806705	0.87496
215	C9H13NO5	13	9	1	5	0	0	4	0.556	1.444	9	0	2.7	2.28943	2.41461	3.05732	2.92523	2.02165	2.91322	3.19757	3.12451	2.59392	3.05671
216	C10H16O3S	16	10	0	3	0	1	3	0.3	1.6		0.1	5.7	0	0	0	0	0	0	0	0.52348	0	0
216	C11H4O5	4	11	0	5	0	0	10	0.455	0.364		0	6.7	0.845522	1.0695	1.52965	1.35676	0	1.30241	1.19642	1.15281	0.980204	1.1355
216	C11H8N2O3	8	11	2	3	0	0	9	0.273	0.727	5.5	0	8.2	1.00672	1.12441	1.27313	1.14123	0.767193	1.09774	1.18526	1.33977	1.29183	1.37116
216	C12H12N2O2	12	12	2	2	0	0	8	0.167	1	6	0	10.1	1.64905	1.74478	2.22418	2.12583	1.31362	2.33845	2.28439	2.5928	1.97685	2.5178
216	C12H8O2S	8	12	0	2	0	1	9	0.167	0.667		0.083	9.6	0	0	0	0	0	0.589919	0	0	0	0
216	C13H16N2O	16	13	2	1	0	0	7	0.077	1.231	6.5	0	12.1	0.497978	0.65512	0.744377	0.821782	0.359311	0.853257	0	0.746738	0.468408	0.759742
216	C15H20O	20	15	0	1	0	0	6	0.067	1.333		0	14.3	1.55722	1.68339	2.07341	1.82256	1.20908	2.0907	1.73978	2.79965	1.55573	2.27139
216	C8H12N2O3S	12	8	2	3	0	1	4	0.375	1.5	4	0.125	1.5	0	0	0	0	0	0	0	0.57917	0	0
216	C8H12N2O5	12	8	2	5	0	0	4	0.625	1.5	4	0	-3	0.458046	0	0	0	0	0.564816	0	0	0	0
216	C8H8O7	8	8	0	7	0	0	5	0.875	1		0	-2	0.814992	0.912955	0.97267	0.935252	0.648047	0.926545	0.735075	0.973144	0.995364	1.10048
216	C9H12O4S	12	9	0	4	0	1	4	0.444	1.333		0.111	3.5	0.50384	0	0.80404	0.765729	0.668818	0.912696	1.11667	1.12033	0.968694	0.874345
217	C11H7NO4	7	11	1	4	0	0	9	0.364	0.636	11	0	7.3	1.43119	1.48695	1.98123	1.83551	1.3296	1.97759	1.68483	1.91789	1.61749	1.88365
217	C12H11NO3	11	12	1	3	0	0	8	0.25	0.917	12	0	9.2	2.91173	3.26178	3.56893	3.31777	2.33025	3.88578	3.33971	3.92273	3.06276	3.9379
217	C13H15NO2	15	13	1	2	0	0	7	0.154	1.154	13	0	11.2	2.46918	2.43098	2.98658	2.44409	1.78062	2.89475	2.88188	2.87125	2.45411	3.0223
217	C14H19NO	19	14	1	1	0	0	6	0.071	1.357	14	0	13.2	0.391677	0.54496	0.710079	0.529079	0.337514	0.826135	0	0.642319	0.501536	0.777563
217	C8H11NO4S	11	8	1	4	0	1	4	0.5	1.375	8	0.125	1	0.665278	0.700821	0.840839	0.803723	0.610842	0.779007	0.971635	0.638507	0.526101	0.775719
217	C8H11NO6	11	8	1	6	0	0	4	0.75	1.375	8	0	-3	0.912442	1.11861	1.24062	0.885162	0.811474	1.54902	0.936306	1.47104	0.931355	1.29619
217	C9H15NO5	15	9	1	5	0	0	3	0.556	1.667	9	0	2.3	0.404682	0.661089	0.794394	0.686846	0	0.701872	0.868953	0.903864	0.546595	0.766809
218	C10H6N2O4	6	10	2	4	0	0	9	0.4	0.6	5	0	6	0.378916	0	0.529482	0	0.342878	0	0	0	0.447915	0
218	C11H10N2O3	10	11	2	3	0	0	8	0.273	0.909	5.5	0	8	1.84688	2.15405	2.67219	2.21306	1.67152	2.49311	2.53975	2.45556	2.01727	2.31871
218	C11H6O3S	6	11	0	3	0	1	9	0.273	0.545		0.091	7.6	0.397356	0	0.707222	0	0	0	0	0	0.475989	0
218	C11H6O5	6	11	0	5	0	0	9	0.455	0.545		0	6.5	5.1489	5.39541	6.53139	6.25639	4.96333	7.28514	7.39491	6.65155	6.45977	7.14801
218	C12H10O2S	10	12	0	2	0	1	8	0.167	0.833		0.083	9.4	0.402118	0.513584	0	0	0	0	0	0	0.535366	0
218	C12H14N2O2	14	12	2	2	0	0	7	0.167	1.167	6	0	10	2.41545	2.28024	2.94871	2.68602	1.67745	3.23561	2.60008	2.99324	2.36427	3.26073
218	C15H22O	22	15	0	1	0	0	5	0.067	1.467		0	14.2	0.852117	0.764429	1.58538	0.934231	0.651586	1.20931	1.36955	1.70507	0.9934	1.52171
218	C7H6O6S	6	7	0	6	0	1	5	0.857	0.857		0.143	-999	0.381114	0.533877	0.570925	0.537088	0	0	0.677847	0.519006	0	0.537143
218	C8H10O5S	10	8	0	5	0	1	4	0.625	1.25		0.125	0.5	0.513244	0.679677	0.56771	0.717174	0	0.891923	0.656567	0	0.471778	0.795077
218	C8H10O7	10	8	0	7	0	0	4	0.875	1.25		0	-3	0.844546	0.796146	0.951236	0.921794	0.627734	1.25933	1.14022	0.993698	0.89907	0.933645
218	C9H14O4S	14	9	0	4	0	1	3	0.444	1.556		0.111	3.2	0	0	0	0	0	0.576263	0	0	0.559089	0.580465
218	C9H14O6	14	9	0	6	0	0	3	0.667	1.556		0	1.7	1.96704	2.31366	2.70649	2.9852	2.20791	2.96708	3.40583	2.87258	2.76181	3.20297
219	C10H5NO5	5	10	1	5	0	0	9	0.5	0.5	10	0	5.2	0.421902	0	0	0.519371	0.358971	0	0	0	0.475148	0.528542
219	C11H9NO4	9	11	1	4	0	0	8	0.364	0.818	11	0	7.2	2.60009	3.13764	3.43889	3.28233	2.41424	3.63957	3.71408	3.60318	3.03132	3.41681
219	C12H13NO3	13	12	1	3	0	0	7	0.25	1.083	12	0	9.1	4.24622	4.76242	5.39242	4.76936	3.18208	5.09995	4.99336	5.31897	4.50804	5.28241
219	C13H17NO2	17	13	1	2	0	0	6	0.154	1.308	13	0	11.1	2.26159	2.48009	2.68434	2.17422	1.47705	2.62853	2.5695	2.55369	2.35754	2.63641
219	C7H9NO5S	9	7	1	5	0	1	4	0.714	1.286	7	0.143	-999	0	0	0	0	0	0	0	0	0	0.521168
219	C9H17NO5	17	9	1	5	0	0	2	0.556	1.889	9	0	2	0	0	0	0	0	0	0.636942	0.665029	0	0
220	C10H20O5	20	10	0	5	0	0	1	0.5	2		0	4	0	0	0	0	0	0.623011	0	0.545365	0	0
220	C10H4O6	4	10	0	6	0	0	9	0.6	0.4		0	4.5	1.0414	1.05552	1.24063	1.20445	0.906201	1.1443	1.12577	1.24066	1.0824	1.34536
220	C10H8N2O4	8	10	2	4	0	0	8	0.4	0.8	5	0	5.8	1.29589	1.30278	1.66899	1.28861	1.01097	1.67406	1.47616	1.35237	1.38223	1.58931
220	C11H12N2O3	12	11	2	3	0	0	7	0.273	1.091	5.5	0	7.8	3.0573	3.02169	4.05768	3.33822	2.207	3.90426	3.61574	4.41069	4.09142	4.26481
220	C11H8O3S	8	11	0	3	0	1	8	0.273	0.727		0.091	7.4	0.606545	0.785748	0.805118	0.928783	0.679093	0.82441	1.00387	0.954587	0.829169	0.960687
220	C12H12O2S	12	12	0	2	0	1	7	0.167	1		0.083	9.3	0	0.506426	0	0.568441	0	0	0	0	0	0
220	C12H16N2O2	16	12	2	2	0	0	6	0.167	1.333	6	0	9.9	2.22593	2.32458	2.80367	2.13742	1.83769	2.77935	2.19514	2.68363	2.07567	2.45759
220	C15H8O2	8	15	0	2	0	0	12	0.133	0.533		0	13.7	0.441199	0	0.590579	0	0.372098	0	0	0	0	0.474162
220	C16H12O	12	16	0	1	0	0	11	0.062	0.75		0	15.6	0	0	0	0	0.363881	0	0	0	0	0.50289
220	C7H8O6S	8	7	0	6	0	1	4	0.857	1.143		0.143	-999	0	0	0.619875	0	0	0	0	0	0	0
220	C8H12O5S	12	8	0	5	0	1	3	0.625	1.5		0.125	0	0.527169	0	0.653994	0.768802	0.357775	0.726307	0.63116	0.769617	0.462798	0.716887
220	C8H12O7	12	8	0	7	0	0	3	0.875	1.5		0	-4	0.55147	0	0.738667	0.628584	0.566566	0.656866	0.869166	1.04243	0.669426	0.824577
220	C9H16O4S	16	9	0	4	0	1	2	0.444	1.778		0.111	3	0	0	0	0	0	0.659174	0	0.732159	0.415352	0.543677
221	C10H7NO3S	7	10	1	3	0	1	8	0.3	0.7	10	0.1	6.2	0	0.633812	0.574149	0.552259	0.344482	0	0	0.572384	0.438938	0
221	C10H7NO5	7	10	1	5	0	0	8	0.5	0.7	10	0	5	1.39066	1.41192	1.73544	1.58064	1.04703	1.6302	2.18027	1.69514	1.62817	1.57334
221	C11H11NO4	11	11	1	4	0	0	7	0.364	1	11	0	7	4.08894	4.94932	5.54963	5.18372	3.66323	5.79245	5.6826	5.68096	4.946	5.07595
221	C13H19NO2	19	13	1	2	0	0	5	0.154	1.462	13	0	11	1.26561	1.10088	1.65685	1.41776	0.889542	1.51517	1.48526	1.40475	1.26264	1.57764
221	C8H15NO6	15	8	1	6	0	0	2	0.75	1.875	8	0	-5	0	0	0	0	0	0	0	0	0	0.52609
222	C10H10N2O4	10	10	2	4	0	0	7	0.4	1	5	0	5.5	1.91136	2.05856	2.40425	1.97182	1.38074	2.2069	2.36952	2.28188	1.90162	2.28923
222	C10H6O4S	6	10	0	4	0	1	8	0.4	0.6		0.1	5.4	0.597636	0.828387	0.703305	0.906302	0.77017	1.01043	0.828267	0.845535	0.871006	0.896479
222	C11H10O3S	10	11	0	3	0	1	7	0.273	0.909		0.091	7.3	0.581273	0.592378	0.607022	0.856212	0.640981	0.960799	0.935287	0.881005	0.631251	0.850699
222	C11H14N2O3	14	11	2	3	0	0	6	0.273	1.273	5.5	0	7.7	3.15793	3.15812	3.30171	3.45136	2.17139	3.79962	3.82814	4.35899	3.07962	3.80272
222	C12H18N2O2	18	12	2	2	0	0	5	0.167	1.5	6	0	9.8	1.01821	1.21719	1.19955	1.03511	0.670882	1.21587	1.08363	1.09747	1.1015	1.34229
222	C15H10O2	10	15	0	2	0	0	11	0.133	0.667		0	13.6	0.949087	0.922176	1.12702	0.887561	0.957106	1.1824	1.08239	1.19923	0.983866	1.07222
222	C16H14O	14	16	0	1	0	0	10	0.062	0.875		0	15.5	0.670906	0	0.706163	0.567598	0	0.688421	0.622904	0	0.57047	0.814752
222	C7H10O6S	10	7	0	6	0	1	3	0.857	1.429		0.143	-999	0	0	0	0	0	0	0	0.610842	0	0.578787
222	C8H14O5S	14	8	0	5	0	1	2	0.625	1.75		0.125	-0.5	0	0.560661	0.544857	0.515974	0.428138	0	0.635094	0.663217	0.537342	0.620572
222	C8H14O7	14	8	0	7	0	0	2	0.875	1.75		0	-5	0.486755	0	0.689193	0.670504	0.358636	0.70881	0	0.641173	0.667467	0.604903
222	C9H6N2O5	6	9	2	5	0	0	8	0.556	0.667	4.5	0	3	0.500798	0.563218	0.571116	0	0	0.678418	0.633234	0	0.677433	0.552978
223	C10H9NO3S	9	10	1	3	0	1	7	0.3	0.9	10	0.1	6	0.372458	0	0	0	0.43419	0.794222	0.659271	0	0.574685	0.456507
223	C10H9NO5	9	10	1	5	0	0	7	0.5	0.9	10	0	4.8	2.64016	2.76796	3.01304	2.79712	2.32843	3.30565	3.11247	2.94287	2.84941	3.14153
223	C11H13NO4	13	11	1	4	0	0	6	0.364	1.182	11	0	6.8	5.8484	5.81424	7.22593	6.67621	4.37355	6.61729	7.29246	7.64073	6.12064	6.85552
223	C13H21NO2	21	13	1	2	0	0	4	0.154	1.615	13	0	10.9	0.590558	0	0	0	0.339011	0.60148	0	0.51339	0.481058	0.603064
223	C14H9NO2	9	14	1	2	0	0	11	0.143	0.643	14	0	12.5	0.364276	0	0.603633	0	0.434647	0	0	0	0	0.481855
223	C9H5NO4S	5	9	1	4	0	1	8	0.444	0.556	9	0.111	4	0	0	0	0	0.367998	0.593016	0	0	0	0
223	C9H5NO6	5	9	1	6	0	0	8	0.667	0.556	9	0	2.5	0	0	0	0	0.343005	0	0	0	0	0
224	C10H12N2O4	12	10	2	4	0	0	6	0.4	1.2	5	0	5.2	2.58643	3.02716	3.45463	3.11198	2.03263	3.69037	3.50089	3.75171	3.22112	4.18372
224	C10H8O4S	8	10	0	4	0	1	7	0.4	0.8		0.1	5.2	0.690209	0.768542	0.838006	0.877349	0.794372	1.03929	1.12289	1.05671	0.780335	0.921683
224	C11H12O3S	12	11	0	3	0	1	6	0.273	1.091		0.091	7.1	0.56565	0.671512	0.725288	0.935276	0.686867	0.990049	0.832204	1.02787	0.853048	0.663597
224	C11H16N2O3	16	11	2	3	0	0	5	0.273	1.455	5.5	0	7.5	1.68814	1.80142	2.23278	2.03999	1.41498	2.08995	2.26127	2.27194	1.92353	2.08891
224	C14H8O3	8	14	0	3	0	0	11	0.214	0.571		0	11.6	1.41607	1.7182	2.04342	1.87643	1.45607	2.02763	1.71295	1.66466	1.59505	2.0121
224	C15H12O2	12	15	0	2	0	0	10	0.133	0.8		0	13.5	1.76728	1.81029	2.25636	1.70878	1.45607	2.32617	2.20012	2.24741	1.85222	2.36666
224	C16H16O	16	16	0	1	0	0	9	0.062	1		0	15.5	0.699246	0.840675	0.838721	0.750421	0.393452	0.608604	0.802454	0.815714	0.833677	0.902635
224	C7H12O6S	12	7	0	6	0	1	2	0.857	1.714		0.143	-999	0	0	0	0	0	0	0	0	0	0.571115
224	C8H16O5S	16	8	0	5	0	1	1	0.625	2		0.125	-1	0	0	0.689562	0.699308	0	0	0.855551	0.956265	0.685725	0.75362
224	C9H4O5S	4	9	0	5	0	1	8	0.556	0.444		0.111	3.3	0	0	0	0	0	0.593599	0.612998	0	0.420141	0.511509
224	C9H4O7	4	9	0	7	0	0	8	0.778	0.444		0	2	0.522665	0	0.762801	0.619742	0.368116	0.719978	0.720225	0.590798	0.503522	0.702617
224	C9H8N2O5	8	9	2	5	0	0	7	0.556	0.889	4.5	0	2.5	0.529748	0.646957	0.76298	0.782962	0.454509	0.737675	0.733861	0.839581	0.602905	0.769904
225	C10H11NO3S	11	10	1	3	0	1	6	0.3	1.1	10	0.1	5.8	0.373445	0	0	0.535244	0	0	0	0.554839	0.414532	0.482328
225	C10H11NO5	11	10	1	5	0	0	6	0.5	1.1	10	0	4.5	4.79332	4.67513	5.73971	5.76847	3.61303	5.44315	6.05781	5.66242	4.9887	5.44712
225	C11H15NO4	15	11	1	4	0	0	5	0.364	1.364	11	0	6.7	4.75034	4.90978	5.53393	5.07334	3.67511	6.03561	5.95864	5.95413	5.08527	5.951
225	C13H7NO3	7	13	1	3	0	0	11	0.231	0.538	13	0	10.6	0.453064	0.546352	0.715828	0.586527	0.498109	0.628808	0.625402	0	0.487525	0.635336
225	C14H11NO2	11	14	1	2	0	0	10	0.143	0.786	14	0	12.5	0.728071	0.878537	0.993067	0.930172	0.679111	1.02006	1.2167	1.005	0.943735	1.00588
225	C15H15NO	15	15	1	1	0	0	9	0.067	1	15	0	14.4	0	0	0.540589	0	0	0	0	0.58948	0	0.679273
225	C9H7NO4S	7	9	1	4	0	1	7	0.444	0.778	9	0.111	3.7	0.423146	0.497411	0	0.620942	0.550606	0.785002	0.638418	0.655777	0.687415	0.737956
225	C9H7NO6	7	9	1	6	0	0	7	0.667	0.778	9	0	2	0.517786	0	0.810861	0.805798	0.496283	0.808662	0.669615	0.772627	0.632389	0.811388
226	C10H10O6	10	10	0	6	0	0	6	0.6	1		0	3.8	8.6268	8.61907	10.9873	10.1055	7.99269	10.7015	12.4658	11.1041	10.078	10.2082
226	C10H14N2O4	14	10	2	4	0	0	5	0.4	1.4	5	0	5	2.30704	2.57085	2.75154	2.49933	1.75691	2.75399	2.97366	3.39637	2.78318	3.27305
226	C11H14O3S	14	11	0	3	0	1	5	0.273	1.273		0.091	7	0	0	0	0	0	0.981216	0	0	0	0.83828
226	C13H10N2O2	10	13	2	2	0	0	10	0.154	0.769	6.5	0	11.3	0.737846	0.753719	1.0263	1.01026	0.564992	1.09278	0.668384	1.12103	0.616955	1.16227
226	C13H6O4	6	13	0	4	0	0	11	0.308	0.462		0	9.7	1.25	1.19947	1.4468	1.34044	0.874954	1.46519	1.36339	1.43793	1.33903	1.60532
226	C14H10O3	10	14	0	3	0	0	10	0.214	0.714		0	11.5	3.75778	3.92482	4.73223	4.15741	3.22501	4.7245	4.38682	4.68652	4.1038	4.83018
226	C14H14N2O	14	14	2	1	0	0	9	0.071	1	7	0	13.3	0	0	0	0.501347	0	0	0.616114	0.523191	0	0.552234
226	C15H14O2	14	15	0	2	0	0	9	0.133	0.933		0	13.5	2.5415	2.77616	2.98305	2.96343	1.91121	3.53804	2.85052	3.40565	2.80339	3.4955
226	C16H18O	18	16	0	1	0	0	8	0.062	1.125		0	15.4	1.22216	1.08249	1.62258	1.11248	0.717919	1.33015	1.30307	1.19794	1.18911	1.47382
226	C6H10O7S	10	6	0	7	0	1	2	1.167	1.667		0.167	1.5	0	0.507479	0	0	0.357056	0.635933	0	0.679818	0.569228	0.534105
226	C8H18O5S	18	8	0	5	0	1	0	0.625	2.25		0.125	-1.5	0	0	0	0	0	0	0	0	0.444578	0
226	C9H10N2O5	10	9	2	5	0	0	6	0.556	1.111	4.5	0	2	1.06683	1.30145	1.54469	1.46482	0.916724	1.38055	1.51587	1.53738	1.08664	1.50577
226	C9H6O5S	6	9	0	5	0	1	7	0.556	0.667		0.111	3	0	0	0	0	0.476887	0.664978	0	0.635067	0	0.497236
226	C9H6O7	6	9	0	7	0	0	7	0.778	0.667		0	1.5	1.86303	1.93035	2.7644	2.36098	1.53505	2.09074	3.1472	1.96964	1.8629	1.99061
227	C10H13NO3S	13	10	1	3	0	1	5	0.3	1.3	10	0.1	5.6	0	0	0	0	0	0	0	0.595961	0	0
227	C10H13NO5	13	10	1	5	0	0	5	0.5	1.3	10	0	4.2	3.95513	3.65472	5.07379	4.73806	3.37658	4.72759	5.16035	5.25139	4.57321	4.59791
227	C13H9NO3	9	13	1	3	0	0	10	0.231	0.692	13	0	10.4	1.2671	1.53064	1.38215	1.3885	0.893677	1.53291	1.67703	1.71905	1.36711	1.57522
227	C14H13NO2	13	14	1	2	0	0	9	0.143	0.929	14	0	12.4	1.30911	1.35944	1.50183	1.53161	0.92335	1.80375	1.20597	1.38789	1.39743	1.57952
227	C15H17NO	17	15	1	1	0	0	8	0.067	1.133	15	0	14.3	0	0	0	0	0.351813	0	0	0.629939	0.467467	0
227	C9H9NO4S	9	9	1	4	0	1	6	0.444	1	9	0.111	3.3	0	0	0.561862	0	0.385594	0.579196	0	0.550878	0	0
227	C9H9NO6	9	9	1	6	0	0	6	0.667	1	9	0	1.5	0.949846	1.04533	1.28033	1.26855	0.927002	1.13742	1.44398	1.34115	1.03555	1.17764
228	C12H4O5	4	12	0	5	0	0	11	0.417	0.333		0	7.7	0.52379	0	0.780876	0	0	0	0	0.559175	0	0
228	C12H8N2O3	8	12	2	3	0	0	10	0.25	0.667	6	0	9.3	0.864617	0.72611	0.968442	0.75829	0.643979	0.922757	0.922318	0.817074	0.904733	0.990844
228	C13H12N2O2	12	13	2	2	0	0	9	0.154	0.923	6.5	0	11.2	1.39069	1.64388	1.63046	1.56092	1.23788	1.78298	1.3411	1.88082	1.49345	1.69444
228	C13H8O2S	8	13	0	2	0	1	10	0.154	0.615		0.077	10.6	0	0.501186	0	0	0	0	0	0	0	0
228	C13H8O4	8	13	0	4	0	0	10	0.308	0.615		0	9.6	5.00045	5.05577	6.43141	5.40457	3.82395	6.28185	5.99173	6.28299	5.37278	6.11817
228	C16H20O	20	16	0	1	0	0	7	0.062	1.25		0	15.3	1.25051	0.962119	1.54614	1.30025	0.850774	1.65141	1.03017	1.72105	1.27279	1.59366
228	C9H12N2O5	12	9	2	5	0	0	5	0.556	1.333	4.5	0	1.5	0.962799	0.847184	1.19888	1.05934	0.69739	1.51868	1.1721	1.41077	1.17677	1.37982
228	C9H8O5S	8	9	0	5	0	1	6	0.556	0.889		0.111	2.7	0.66459	0.803187	0.865549	0.701555	0	1.30401	0.867155	0.876742	0.991483	0.936154
228	C9H8O7	8	9	0	7	0	0	6	0.778	0.889		0	1	1.13376	1.35672	1.33857	1.43485	1.07446	1.60909	1.67621	1.38723	1.57655	1.4935
229	C10H15NO5	15	10	1	5	0	0	4	0.5	1.5	10	0	4	1.61637	2.09203	2.23282	2.299	1.66746	2.51472	2.83898	2.85674	2.2408	2.39128
229	C12H7NO4	7	12	1	4	0	0	10	0.333	0.583	12	0	8.4	0.886362	1.00169	1.39146	1.06412	0.843705	1.19207	1.05517	1.15089	1.14927	1.32391
229	C13H11NO3	11	13	1	3	0	0	9	0.231	0.846	13	0	10.3	1.79173	2.17593	2.69941	2.26969	1.66654	2.40008	2.48032	2.71088	2.20936	2.56395
229	C14H15NO2	15	14	1	2	0	0	8	0.143	1.071	14	0	12.3	1.59586	1.79395	2.23997	1.74017	1.22602	2.07538	1.82084	2.16194	1.9303	2.22353
229	C15H19NO	19	15	1	1	0	0	7	0.067	1.267	15	0	14.2	0	0.562756	0	0.504784	0	0	0	0.675872	0.4658	0.473298
229	C9H11NO4S	11	9	1	4	0	1	5	0.444	1.222	9	0.111	3	0	0	0	0	0	0	0.694033	0.689462	0	0.544885
229	C9H11NO6	11	9	1	6	0	0	5	0.667	1.222	9	0	1	1.38435	1.46245	1.57974	1.70473	1.13792	1.66989	1.9977	1.83973	1.51929	1.53406
230	C10H14O4S	14	10	0	4	0	1	4	0.4	1.4		0.1	4.6	0.752531	0.740453	0.687474	0.735652	0.682797	1.30596	0.893624	0.842622	0.906156	1.06768
230	C10H18N2O4	18	10	2	4	0	0	3	0.4	1.8	5	0	4.5	0	0	0.527955	0	0	0.642323	0.699005	0.530692	0	0.61541
230	C11H18O3S	18	11	0	3	0	1	3	0.273	1.636		0.091	6.7	0	0	0	0	0	0	0	0.602956	0	0
230	C11H22N2O3	22	11	2	3	0	0	2	0.273	2	5.5	0	7	0	0	0	0.527285	0	0	0.646528	5.05783	0	0
230	C11H6N2O4	6	11	2	4	0	0	10	0.364	0.545	5.5	0	7.2	0.391799	0	0	0.532565	0.464476	0	0	0.517431	0	0.549351
230	C12H10N2O3	10	12	2	3	0	0	9	0.25	0.833	6	0	9.1	1.40878	1.56341	1.902	1.51869	1.2452	2.05385	1.82581	2.08173	1.61307	1.87696
230	C12H6O3S	6	12	0	3	0	1	10	0.25	0.5		0.083	8.6	0	0	0	0	0.339167	0	0	0.539144	0	0.564559
230	C13H10O2S	10	13	0	2	0	1	9	0.154	0.769		0.077	10.5	0	0	0	0	0	0	0	0	0	0.505568
230	C13H14N2O2	14	13	2	2	0	0	8	0.154	1.077	6.5	0	11.1	2.56107	2.53951	3.19745	2.91849	2.07466	3.41036	2.60925	3.54359	2.88877	3.45006
230	C14H14O3	14	14	0	3	0	0	8	0.214	1		0	11.4	6.34473	7.54411	8.3521	7.69307	5.77961	9.03029	7.88423	8.97736	7.32453	9.47578
230	C14H18N2O	18	14	2	1	0	0	7	0.071	1.286	7	0	13.1	0	0	0	0	0	0	0	0.625498	0	0
230	C16H22O	22	16	0	1	0	0	6	0.062	1.375		0	15.3	0.826291	1.27864	1.10137	0.879109	0.580999	1.33097	1.25559	1.19036	1.00751	1.26984
230	C8H6O6S	6	8	0	6	0	1	6	0.75	0.75		0.125	-1	0	0	0	0	0	0	0.61347	0	0	0
230	C9H10O7	10	9	0	7	0	0	5	0.778	1.111		0	0.5	1.87331	2.07431	2.42576	2.17021	1.60721	2.24851	2.73404	2.18648	2.39017	2.40665
230	C9H14N2O5	14	9	2	5	0	0	4	0.556	1.556	4.5	0	1	0.528814	0.563618	0.63049	0.590408	0.494035	0.830449	0.700451	0.700082	0.714829	0.766574
231	C10H17NO5	17	10	1	5	0	0	3	0.5	1.7	10	0	3.8	0.578892	0.519975	0.542258	0.872646	0.524173	0.800069	0.834549	0.526893	0.718349	0.716197
231	C11H5NO5	5	11	1	5	0	0	10	0.455	0.455	11	0	6.4	0.374102	0	0.650509	0	0	0.597707	0	0	0.599032	0.701756
231	C12H9NO4	9	12	1	4	0	0	9	0.333	0.75	12	0	8.3	2.014	2.35194	2.66299	2.53686	1.8802	2.72711	2.88033	2.87267	2.58895	2.88597
231	C13H13NO3	13	13	1	3	0	0	8	0.231	1	13	0	10.2	3.1873	3.27141	3.81339	3.5891	2.19884	3.69814	3.58526	3.69079	3.35819	4.03876
231	C14H17NO2	17	14	1	2	0	0	7	0.143	1.214	14	0	12.2	1.76977	1.94336	2.33931	2.11025	1.43831	2.40472	1.91921	2.17854	2.12572	2.27394
231	C8H9NO5S	9	8	1	5	0	1	5	0.625	1.125	8	0.125	-2	0	0	0	0	0.361202	0	0.616789	0	0	0
231	C9H13NO4S	13	9	1	4	0	1	4	0.444	1.444	9	0.111	2.7	0	0	0	0	0.36999	0	0	0	0.47382	0
231	C9H13NO6	13	9	1	6	0	0	4	0.667	1.444	9	0	0.5	0.936937	0.850625	0.862012	0.739754	0.734847	1.19094	0.868018	1.09755	0.829523	1.06123
232	C10H16O4S	16	10	0	4	0	1	3	0.4	1.6		0.1	4.4	0	0.55682	0	0.649809	0.521215	0.763342	0.647794	0.739225	0.687198	0.816372
232	C10H20N2O4	20	10	2	4	0	0	2	0.4	2	5	0	4.2	0	0	0	0	0	0	0	0.712044	0	0
232	C11H4O6	4	11	0	6	0	0	10	0.545	0.364		0	5.6	1.19046	0.908956	1.58192	1.32585	0.854002	1.4768	1.13414	1.26298	1.0589	1.34668
232	C11H8N2O4	8	11	2	4	0	0	9	0.364	0.727	5.5	0	7	1.04343	1.12893	1.17249	1.33948	0.866327	1.4668	1.18827	1.3611	1.19927	1.20565
232	C12H12N2O3	12	12	2	3	0	0	8	0.25	1	6	0	9	2.35008	2.98221	3.39898	2.61184	1.91582	3.52734	3.32743	3.28506	2.98425	3.56315
232	C12H8O3S	8	12	0	3	0	1	9	0.25	0.667		0.083	8.5	0.406229	0.621619	0.618012	0.615393	0.482412	0.900492	0.6261	0	0.580514	0.600991
232	C12H8O5	8	12	0	5	0	0	9	0.417	0.667		0	7.4	8.56433	8.761	10.6358	10.2528	7.87222	11.0616	11.0742	10.5897	10.123	11.0391
232	C13H16N2O2	16	13	2	2	0	0	7	0.154	1.231	6.5	0	11	2.28755	2.13095	2.84307	2.37673	1.72409	2.86255	2.75803	3.00661	2.45196	2.69549
232	C9H12O7	12	9	0	7	0	0	4	0.778	1.333		0	0	1.48354	1.52865	1.98491	1.92966	1.36893	1.9977	2.2126	1.82253	1.83095	2.02201
232	C9H16N2O5	16	9	2	5	0	0	3	0.556	1.778	4.5	0	0.5	0	0	0	0	0	0	0	0	0.468077	0
233	C11H7NO5	7	11	1	5	0	0	9	0.455	0.636	11	0	6.2	1.42054	1.45568	1.8313	1.57462	1.1763	1.88615	1.75727	1.80531	1.58896	1.90957
233	C12H11NO4	11	12	1	4	0	0	8	0.333	0.917	12	0	8.1	3.29283	3.82122	4.19498	3.98985	2.9393	4.37834	4.22658	4.19998	3.62435	4.2686
233	C13H15NO3	15	13	1	3	0	0	7	0.231	1.154	13	0	10.1	4.30493	4.50605	5.18818	4.52959	2.92652	5.08314	4.86457	5.33633	4.04323	5.00968
233	C14H19NO2	19	14	1	2	0	0	6	0.143	1.357	14	0	12.1	1.31894	1.28174	1.37258	1.55076	0.932987	1.39987	1.51678	1.61106	1.3537	1.49724
233	C7H7NO6S	7	7	1	6	0	1	5	0.857	1	7	0.143	5	0.455209	0	0	0.510285	0.354602	0	0	0	0.635833	0
233	C8H11NO5S	11	8	1	5	0	1	4	0.625	1.375	8	0.125	-3	0	0	0	0	0	0	0	0	0.457421	0
233	C9H15NO6	15	9	1	6	0	0	3	0.667	1.667	9	0	0	0	0	0	0	0	0	0	0	0	0.500536
234	C10H18O4S	18	10	0	4	0	1	2	0.4	1.8		0.1	4.2	0.427746	0.531097	0	0.76876	0.625546	0.670464	0.63543	0.851632	0.662799	0.653251
234	C10H6N2O5	6	10	2	5	0	0	9	0.5	0.6	5	0	4.7	0	0	0	0	0.364314	0.598521	0	0	0	0
234	C11H10N2O4	10	11	2	4	0	0	8	0.364	0.909	5.5	0	6.8	1.65062	1.88269	2.27862	2.15868	1.46071	2.55788	2.58865	2.4809	2.27567	2.41039
234	C11H22O5	22	11	0	5	0	0	1	0.455	2		0	5.2	0	0	0	0	0	0	0.909799	0	0	0
234	C11H6O4S	6	11	0	4	0	1	9	0.364	0.545		0.091	6.5	0.441178	0	0.620542	0.70572	0.499095	0.843969	0	0.491302	0	0.621296
234	C12H10O3S	10	12	0	3	0	1	8	0.25	0.833		0.083	8.4	0.599685	0.735046	0.629475	0.763989	0.57533	0.839738	1.03417	0.835719	0.981723	0.897818
234	C12H14N2O3	14	12	2	3	0	0	7	0.25	1.167	6	0	8.9	3.71487	3.6548	4.60943	3.75406	2.6298	4.33527	3.98694	4.49171	3.32004	4.39029
234	C13H18N2O2	18	13	2	2	0	0	6	0.154	1.385	6.5	0	10.9	1.5031	1.26743	1.67055	1.88403	1.00604	1.58224	1.35317	1.625	1.44692	1.64474
234	C16H10O2	10	16	0	2	0	0	12	0.125	0.625		0	14.6	0.61898	0.535019	0.568919	0.628201	0.466227	0.766835	0.911038	0.641136	0.690031	0.576132
234	C7H6O7S	6	7	0	7	0	1	5	1	0.857		0.143	3	0.601638	0.718674	0.706286	1.21514	0.937105	1.43528	1.01434	0.892072	0.714173	0.818241
234	C8H10O6S	10	8	0	6	0	1	4	0.75	1.25		0.125	-3	0.41248	0	0	0.503401	0.509366	0.586594	0	0.559092	0.449713	0
234	C8H10O8	10	8	0	8	0	0	4	1	1.25		0	-999	0	0	0	0	0	0	0	0.52528	0	0
234	C9H14O5S	14	9	0	5	0	1	3	0.556	1.556		0.111	1.7	0.664163	0.711172	0.779884	0.964009	0.71753	0.963232	0.754846	0.858593	0.857354	1.03362
234	C9H14O7	14	9	0	7	0	0	3	0.778	1.556		0	-0.5	0.861747	0.794048	0.984956	0.950379	0.706574	1.24061	1.09491	1.30146	0.960106	1.17833
235	C10H5NO6	5	10	1	6	0	0	9	0.6	0.5	10	0	4	0.435817	0.534862	0	0.546437	0.417621	0	0	0.572866	0.476678	0.470761
235	C11H9NO3S	9	11	1	3	0	1	8	0.273	0.818	11	0.091	7.2	0.388559	0	0	0	0	0	0	0	0	0.515926
235	C11H9NO5	9	11	1	5	0	0	8	0.455	0.818	11	0	6	2.26121	2.78308	2.95887	2.78908	2.09662	2.92723	3.08782	2.98412	2.77878	2.94624
235	C12H13NO2S	13	12	1	2	0	1	7	0.167	1.083	12	0.083	9.1	0	0	0	0	0	0	0	0	0.438779	0
235	C12H13NO4	13	12	1	4	0	0	7	0.333	1.083	12	0	8	5.09627	5.58517	6.14855	5.77131	4.16183	6.5374	6.50916	6.59602	5.44922	6.3321
235	C13H17NO3	17	13	1	3	0	0	6	0.231	1.308	13	0	10	3.64064	3.83898	4.61945	3.88902	2.88546	4.54919	4.37041	4.64289	3.78385	4.68526
235	C14H21NO2	21	14	1	2	0	0	5	0.143	1.5	14	0	12	0.652454	0.518494	0.778474	0.612374	0	0	0	0.687564	0.443131	0.50794
235	C15H9NO2	9	15	1	2	0	0	12	0.133	0.6	15	0	13.6	0.391978	0	0.605912	0	0	0	0	0	0	0
235	C8H13NO7	13	8	1	7	0	0	3	0.875	1.625	8	0	-999	0.466347	0	0	0	0	0	0	0.501762	0	0
236	C10H20O6	20	10	0	6	0	0	1	0.6	2		0	2.5	0	0	0	0	0	0	0	0.517694	0	0
236	C10H4O7	4	10	0	7	0	0	9	0.7	0.4		0	3.3	0.958	0.958123	1.08967	1.04275	0.822548	1.38222	0.98421	1.13045	0.909039	0.997089
236	C10H8N2O5	8	10	2	5	0	0	8	0.5	0.8	5	0	4.3	0.751136	0.730642	0.981775	0.717	0.628536	0.831694	0.960245	0.773436	0.606959	0.828105
236	C11H12N2O4	12	11	2	4	0	0	7	0.364	1.091	5.5	0	6.6	2.91772	3.36971	3.79489	3.23616	2.47371	3.71822	3.5027	3.62988	3.30547	3.56813
236	C11H8O4S	8	11	0	4	0	1	8	0.364	0.727		0.091	6.3	0.594582	0.960852	1.12682	0.861136	0.779181	0.942876	1.00652	0.996858	0.869454	0.899078
236	C12H12O3S	12	12	0	3	0	1	7	0.25	1		0.083	8.2	0.467338	0	0.617005	0.622101	0.56942	0.799378	0	0	0.674057	0.801682
236	C12H16N2O3	16	12	2	3	0	0	6	0.25	1.333	6	0	8.7	3.245	3.36152	3.67771	3.75546	2.58235	3.69822	3.76054	5.32577	3.67718	4.09045
236	C13H20N2O2	20	13	2	2	0	0	5	0.154	1.538	6.5	0	10.8	0.424843	0	0.582888	0	0.339003	0	0	0	0.540705	0.666495
236	C15H8O3	8	15	0	3	0	0	12	0.2	0.533		0	12.7	1.01271	0.925042	1.51767	1.27481	0.793561	1.33221	1.25445	1.37376	1.00618	1.17038
236	C16H12O2	12	16	0	2	0	0	11	0.125	0.75		0	14.6	0.994636	1.0983	1.37691	1.25913	0.922066	1.21987	1.278	1.44205	1.04773	1.41556
236	C17H16O	16	17	0	1	0	0	10	0.059	0.941		0	16.5	0.463919	0	0	0.61188	0	0.610868	0	0.619958	0	0.663115
236	C8H12O6S	12	8	0	6	0	1	3	0.75	1.5		0.125	-4	0.449753	0	0	0.627382	0	0	0	0.637857	0.559232	0.627473
236	C9H16O5S	16	9	0	5	0	1	2	0.556	1.778		0.111	1.3	0.380147	0.503672	0.678813	0.842736	0.589278	0.810535	0.839589	1.15365	0.681637	0.924273
236	C9H16O7	16	9	0	7	0	0	2	0.778	1.778		0	-1	0.37221	0	0	0.507099	0.394353	0	0	0	0	0
237	C10H7NO4S	7	10	1	4	0	1	8	0.4	0.7	10	0.1	5	0.536225	0	0	0.562999	0.381127	0	0	0	0	0
237	C10H7NO6	7	10	1	6	0	0	8	0.6	0.7	10	0	3.7	0.620242	0.6471	0.870683	0.688736	0.645896	1.08986	1.09373	0.753566	0.787774	0.970683
237	C11H11NO3S	11	11	1	3	0	1	7	0.273	1	11	0.091	7	0.441708	0.501727	0	0	0.358302	0	0	0	0.447231	0
237	C11H11NO5	11	11	1	5	0	0	7	0.455	1	11	0	5.8	4.07442	4.0873	5.04963	4.55419	3.34563	5.11861	5.36875	5.2648	4.47675	5.00974
237	C14H7NO3	7	14	1	3	0	0	12	0.214	0.5	14	0	11.6	0	0	0	0	0	0	0	0	0	0.497217
237	C15H11NO2	11	15	1	2	0	0	11	0.133	0.733	15	0	13.5	0.434137	0.50744	0.757073	0	0	0.738612	0.653874	0.659092	0	0.799855
238	C10H10N2O3S	10	10	2	3	0	1	7	0.3	1	5	0.1	5.5	0	0	0	0	0	0	0	0	0	0.492012
238	C10H10N2O5	10	10	2	5	0	0	7	0.5	1	5	0	4	1.16807	1.33161	1.28763	1.23941	1.02663	1.38303	1.59042	1.45336	1.27292	1.42174
238	C10H6O5S	6	10	0	5	0	1	8	0.5	0.6		0.1	4.2	0.455399	0	0.768525	0.668991	0.544339	0.849044	0.645422	0.748282	0.712551	0.513518
238	C11H10O4S	10	11	0	4	0	1	7	0.364	0.909		0.091	6.2	0.7751	0.782516	0.881422	0.911946	0.692245	1.13797	0.9764	1.098	0.916371	0.992823
238	C11H14N2O4	14	11	2	4	0	0	6	0.364	1.273	5.5	0	6.4	3.20693	3.56755	4.08932	3.65191	2.67185	3.80751	3.96388	4.22792	3.53796	4.20846
238	C12H14O3S	14	12	0	3	0	1	6	0.25	1.167		0.083	8.1	0	0.605169	0	0.696423	0	0.709778	0	0.665577	0.676617	0.619212
238	C12H18N2O3	18	12	2	3	0	0	5	0.25	1.5	6	0	8.6	1.54663	1.31729	1.71921	1.50655	1.08095	1.62771	1.48299	1.75038	1.47618	1.74496
238	C14H10N2O2	10	14	2	2	0	0	11	0.143	0.714	7	0	12.4	0.461995	0	0.54452	0	0	0	0.706578	0	0.543544	0.526117
238	C14H6O4	6	14	0	4	0	0	12	0.286	0.429		0	10.7	1.03325	0.909046	1.1951	0.938524	0.728993	1.11104	0.975161	1.24717	0.745118	1.10835
238	C15H10O3	10	15	0	3	0	0	11	0.2	0.667		0	12.6	2.29447	2.48437	2.91463	2.69372	2.06014	3.12426	2.69286	3.15125	2.73952	3.2941
238	C16H14O2	14	16	0	2	0	0	10	0.125	0.875		0	14.5	1.60964	1.50964	1.86712	1.95702	1.08461	2.13477	2.00446	2.2191	1.75018	2.09461
238	C17H18O	18	17	0	1	0	0	9	0.059	1.059		0	16.4	0.929213	0.860618	0.848555	1.21658	0.914333	1.38842	1.06896	1.13016	0.86247	1.13969
238	C8H14O8	14	8	0	8	0	0	2	1	1.75		0	-999	0	0	0	0	0	0	0	0.63624	0	0
238	C9H18O5S	18	9	0	5	0	1	1	0.556	2		0.111	1	0.500584	0.623586	0.759238	1.12526	0.597294	0.819038	0.684679	0.775135	0.65528	0.714152
239	C10H9NO4S	9	10	1	4	0	1	7	0.4	0.9	10	0.1	4.8	0.372988	0	0	0	0	0.762505	0	0.673388	0.59606	0.684981
239	C10H9NO6	9	10	1	6	0	0	7	0.6	0.9	10	0	3.3	1.20814	1.22181	1.37912	1.33552	1.09192	1.54386	1.48632	1.46598	1.4498	1.47645
239	C11H13NO3S	13	11	1	3	0	1	6	0.273	1.182	11	0.091	6.8	0.393626	0	0	0	0	0	0	0	0.457514	0
239	C14H9NO3	9	14	1	3	0	0	11	0.214	0.643	14	0	11.5	0.918482	0.749453	1.16011	0.999539	0.804102	1.23994	0.894609	0.974381	0.750751	1.17596
239	C15H13NO2	13	15	1	2	0	0	10	0.133	0.867	15	0	13.4	0.640057	0.848699	0.810705	0.961717	0.684956	1.1276	0.769821	0.930625	0.815042	1.00575
240	C10H12N2O3S	12	10	2	3	0	1	6	0.3	1.2	5	0.1	5.2	0.397429	0	0	0	0	0	0	0	0	0
240	C10H8O5S	8	10	0	5	0	1	7	0.5	0.8		0.1	4	0.577549	0.762772	0.76964	0.843156	0.912079	1.05722	0.882235	0.777498	0.879911	1.0371
240	C10H8O7	8	10	0	7	0	0	7	0.7	0.8		0	2.7	2.69016	3.24973	3.49773	3.98452	3.18499	3.82141	4.40192	3.81559	3.45153	3.45022
240	C11H12O4S	12	11	0	4	0	1	6	0.364	1.091		0.091	6	0.675243	0.761409	0.858243	1.00672	0.870994	1.21265	1.45742	1.15506	1.02758	1.31178
240	C11H16N2O4	16	11	2	4	0	0	5	0.364	1.455	5.5	0	6.2	2.13429	2.24158	2.62314	2.81916	1.66941	2.81807	2.383	2.97096	2.71486	2.82344
240	C13H8N2O3	8	13	2	3	0	0	11	0.231	0.615	6.5	0	10.4	0.584877	0.728327	0.685683	0.720147	0.397148	0.575556	0	0.644572	0	0.829715
240	C14H12N2O2	12	14	2	2	0	0	10	0.143	0.857	7	0	12.3	0.752666	0.751519	0.856815	0.915397	0.62129	0.797538	0.99091	0.947886	0.829378	1.10777
240	C14H8O4	8	14	0	4	0	0	11	0.286	0.571		0	10.6	3.11903	3.25655	4.15653	3.24169	2.7577	3.97837	3.79699	3.85272	3.45939	4.0856
240	C15H12O3	12	15	0	3	0	0	10	0.2	0.8		0	12.5	3.44533	3.59214	4.66242	4.02405	2.99326	4.90169	4.1259	4.87503	4.09724	5.28263
240	C15H16N2O	16	15	2	1	0	0	9	0.067	1.067	7.5	0	14.2	0	0	0	0	0	0.560169	0	0	0	0.502038
240	C16H16O2	16	16	0	2	0	0	9	0.125	1		0	14.4	1.97994	2.10584	2.95897	2.52612	1.62011	2.9104	2.64993	2.56522	2.46106	2.97337
240	C17H20O	20	17	0	1	0	0	8	0.059	1.176		0	16.4	0.740211	0.632834	1.03295	0.904835	0.514014	0.967199	0.847116	1.12954	0.808885	1.05186
240	C8H16O6S	16	8	0	6	0	1	1	0.75	2		0.125	-6	0	0	0	0	0	0	0	0.931642	0	0.784857
240	C9H20O7	20	9	0	7	0	0	0	0.778	2.222		0	-2	0	0	0	0	0	0.700206	0	0	0	0
240	C9H8N2O6	8	9	2	6	0	0	7	0.667	0.889	4.5	0	-1	0	0	0.544741	0	0	0	0	0	0	0
241	C10H11NO4S	11	10	1	4	0	1	6	0.4	1.1	10	0.1	4.5	0.463023	0	0.582814	0.653723	0.526125	0.792175	0.726275	0.821611	0.50991	0.78795
241	C10H11NO6	11	10	1	6	0	0	6	0.6	1.1	10	0	3	2.36584	2.54923	3.10047	2.7892	2.0118	3.13664	3.40199	2.6753	3.06637	2.89105
241	C11H15NO5	15	11	1	5	0	0	5	0.455	1.364	11	0	5.4	4.12529	4.41478	5.57705	5.14991	3.76567	5.8912	5.61677	6.00477	5.04954	5.63415
241	C13H7NO4	7	13	1	4	0	0	11	0.308	0.538	13	0	9.5	0.655234	0.836119	1.13908	0.932115	0.801166	1.018	1.25414	1.07852	0.914182	1.07338
241	C14H11NO3	11	14	1	3	0	0	10	0.214	0.786	14	0	11.4	1.43336	1.3037	1.70285	1.53524	0.993353	1.51159	1.54669	1.7584	1.40324	1.77636
241	C15H15NO2	15	15	1	2	0	0	9	0.133	1	15	0	13.3	1.0123	0.866133	1.18338	1.09261	0.804819	1.35155	1.35249	1.45807	1.07196	1.2098
241	C16H19NO	19	16	1	1	0	0	8	0.062	1.188	16	0	15.3	0	0	0.542624	0	0	0.570388	0	0	0	0.501599
241	C9H7NO5S	7	9	1	5	0	1	7	0.556	0.778	9	0.111	2	0.531896	0.494214	0.691065	0.765147	0.539135	0.732158	0.823997	0.793766	0.634841	0.71759
242	C10H10O5S	10	10	0	5	0	1	6	0.5	1		0.1	3.8	1.11343	1.29008	1.36204	1.76697	2.64726	3.0551	1.80539	1.62185	1.442	1.78376
242	C10H10O7	10	10	0	7	0	0	6	0.7	1		0	2.3	3.32814	3.4353	4.28948	4.00365	3.18685	4.15385	4.92591	4.25453	3.92209	4.09548
242	C10H14N2O3S	14	10	2	3	0	1	5	0.3	1.4	5	0.1	5	0	0	0	0	0	0	0	0.512359	0	0
242	C10H14N2O5	14	10	2	5	0	0	5	0.5	1.4	5	0	3.3	1.85492	1.71708	2.1566	1.90873	1.53706	2.08716	3.79869	6.04988	2.50041	2.4683
242	C12H6N2O4	6	12	2	4	0	0	11	0.333	0.5	6	0	8.3	0	0	0	0	0	0	0	0.532413	0	0
242	C13H10N2O3	10	13	2	3	0	0	10	0.231	0.769	6.5	0	10.2	0.836963	1.04862	1.13875	1.15124	0.932655	1.32811	1.20252	1.3129	1.06019	1.27189
242	C13H6O5	6	13	0	5	0	0	11	0.385	0.462		0	8.6	2.02296	2.10724	2.95759	2.76469	1.96069	3.11665	2.58056	2.68726	2.36677	2.45601
242	C14H14N2O2	14	14	2	2	0	0	9	0.143	1	7	0	12.2	1.72109	1.46948	1.75789	1.78878	1.33985	2.23258	1.95332	2.28152	1.92769	2.41546
242	C15H14O3	14	15	0	3	0	0	9	0.2	0.933		0	12.4	4.51022	4.54577	5.96864	5.10632	3.81682	6.14668	5.80521	5.86955	4.93277	6.02253
242	C15H18N2O	18	15	2	1	0	0	8	0.067	1.2	7.5	0	14.2	0	0	0	0	0	0	0	0.632691	0	0
242	C17H22O	22	17	0	1	0	0	7	0.059	1.294		0	16.3	0.826218	0.901626	0.989769	1.01154	0.558784	1.00764	0.729403	1.04142	0.864514	1.06665
242	C9H10N2O6	10	9	2	6	0	0	6	0.667	1.111	4.5	0	-2	0.422011	0	0.626604	0	0.370476	0	0	0	0.463749	0.617451
242	C9H6O6S	6	9	0	6	0	1	7	0.667	0.667		0.111	1.5	0	0.55102	0	0.685095	0.446482	0	0.679194	0	0.454623	0.516058
243	C10H13NO4S	13	10	1	4	0	1	5	0.4	1.3	10	0.1	4.2	0	0.530069	0.876896	0.624469	0.444561	0.687968	0	0.588628	0	0.701352
243	C10H13NO6	13	10	1	6	0	0	5	0.6	1.3	10	0	2.7	2.18319	2.20481	2.91332	2.56844	1.86576	2.76428	2.87809	2.85435	2.48022	2.77188
243	C11H17NO5	17	11	1	5	0	0	4	0.455	1.545	11	0	5.2	1.54379	2.11886	2.26952	2.08254	1.61468	2.44805	2.47729	2.80397	2.01194	2.35526
243	C13H9NO4	9	13	1	4	0	0	10	0.308	0.692	13	0	9.4	1.44952	1.40606	1.91011	1.67227	1.26181	2.33494	1.88558	2.07071	1.89178	2.1746
243	C15H17NO2	17	15	1	2	0	0	8	0.133	1.133	15	0	13.2	1.07145	1.17278	1.51712	1.26883	0.838179	1.43855	1.0414	1.40774	1.26066	1.48145
243	C9H9NO5S	9	9	1	5	0	1	6	0.556	1	9	0.111	1.5	0	0	0.530346	0.513724	0	0	0	0.49581	0.472333	0.482592
243	C9H9NO7	9	9	1	7	0	0	6	0.778	1	9	0	-2	0.382831	0	0	0	0	0	0	0.505755	0	0
244	C10H12O7	12	10	0	7	0	0	5	0.7	1.2		0	2	4.89127	5.30704	5.90009	6.03866	4.49064	6.50067	7.61676	6.39203	5.97269	5.80627
244	C10H16N2O5	16	10	2	5	0	0	4	0.5	1.6	5	0	3	0.87657	0.761157	0.884427	0.955364	0.424609	0.890357	0.981512	1.06269	0.959167	1.19021
244	C11H16O4S	16	11	0	4	0	1	4	0.364	1.455		0.091	5.7	0.95912	1.00228	1.04662	1.26136	1.01167	1.62709	1.54678	1.51053	1.28764	1.4612
244	C11H20N2O4	20	11	2	4	0	0	3	0.364	1.818	5.5	0	5.8	0	0	0	0.531984	0.373025	0	0	0.532968	0.442318	0
244	C12H4O6	4	12	0	6	0	0	11	0.5	0.333		0	6.7	0.677518	0.498203	0.919079	0.790098	0.564296	0.844957	0.914157	0.781581	0.807563	0.961612
244	C12H8N2O4	8	12	2	4	0	0	10	0.333	0.667	6	0	8.2	0.730517	0.59404	1.01197	0.668111	0.57822	0.874582	0.894737	0.741472	0.554895	0.53024
244	C13H12N2O3	12	13	2	3	0	0	9	0.231	0.923	6.5	0	10.1	2.04254	2.1107	2.5032	2.45807	1.67587	2.50039	2.236	2.75096	2.13998	2.50645
244	C13H8O3S	8	13	0	3	0	1	10	0.231	0.615		0.077	9.6	0.497519	0	0	0	0.338786	0.684531	0	0.594953	0.491165	0.687242
244	C13H8O5	8	13	0	5	0	0	10	0.385	0.615		0	8.5	5.70407	6.03826	7.51494	7.10452	5.1827	7.88565	7.13083	7.33876	6.74081	7.43836
244	C14H16N2O2	16	14	2	2	0	0	8	0.143	1.143	7	0	12.1	2.31803	2.66321	2.96765	2.88332	1.79091	3.19519	2.58227	3.03737	2.61724	3.3778
244	C15H16O3	16	15	0	3	0	0	8	0.2	1.067		0	12.3	6.07921	6.24289	7.45778	7.46163	5.02566	8.07032	7.26306	8.40218	6.87557	8.6059
244	C16H20O2	20	16	0	2	0	0	7	0.125	1.25		0	14.3	3.33209	3.35486	3.68504	3.66296	2.25928	3.67686	3.50454	4.6179	3.07205	4.11273
244	C17H24O	24	17	0	1	0	0	6	0.059	1.412		0	16.2	0.60474	0	0.552171	0.635232	0.410003	0.731856	0	0.776945	0.632664	0.66113
244	C9H12N2O4S	12	9	2	4	0	1	5	0.444	1.333	4.5	0.111	1.5	0	0	0	0	0	0	0	0.616169	0	0
244	C9H12N2O6	12	9	2	6	0	0	5	0.667	1.333	4.5	0	-3	0.413992	0.527194	0.59236	0.502337	0.475052	0	0.602809	1.17373	0.561072	0.712744
244	C9H8O6S	8	9	0	6	0	1	6	0.667	0.889		0.111	1	0.530246	0.643491	0.670778	0.881418	0.481441	0.92267	0.719124	0.837603	0.812055	0.867902
244	C9H8O8	8	9	0	8	0	0	6	0.889	0.889		0	-2	0	0	0.597718	0.604731	0.37211	0	0.689787	0.51639	0	0.505045
245	C10H15NO4S	15	10	1	4	0	1	4	0.4	1.5	10	0.1	4	0	0.498059	0	0	0	0	0	0	0.473223	0.520434
245	C10H15NO6	15	10	1	6	0	0	4	0.6	1.5	10	0	2.3	1.00897	1.05619	1.45858	1.14008	0.983383	1.41783	1.72283	1.61199	1.26632	1.42927
245	C11H19NO5	19	11	1	5	0	0	3	0.455	1.727	11	0	5	0.497299	0	0.677598	0.620435	0.376468	0.57261	0	0.978187	0.578503	0.556383
245	C12H7NO5	7	12	1	5	0	0	10	0.417	0.583	12	0	7.3	0.776454	0.804152	1.17848	0.970041	0.823607	1.0585	0.846008	1.12536	1.05296	1.13984
245	C13H11NO4	11	13	1	4	0	0	9	0.308	0.846	13	0	9.2	2.60918	2.7901	3.2935	3.07962	2.36703	3.23215	3.21037	3.41131	2.92496	3.20945
245	C14H15NO3	15	14	1	3	0	0	8	0.214	1.071	14	0	11.2	3.03903	3.17754	3.60504	3.17912	2.10044	3.49068	3.04674	3.73882	2.96314	3.62485
245	C15H19NO2	19	15	1	2	0	0	7	0.133	1.267	15	0	13.2	1.10812	1.357	1.3707	1.12509	0.788459	1.30626	1.0898	1.36537	1.08384	1.46798
245	C9H11NO5S	11	9	1	5	0	1	5	0.556	1.222	9	0.111	1	0.411083	0	0	0	0.380461	0	0	0.59664	0	0.514595
245	C9H11NO7	11	9	1	7	0	0	5	0.778	1.222	9	0	-3	0.438681	0	0.542907	0	0	0	0	0.570122	0	0.5487
246	C10H14O7	14	10	0	7	0	0	4	0.7	1.4		0	1.7	3.0664	3.61275	3.80228	3.96423	2.97876	4.24168	4.12772	3.94173	4.10411	4.09558
246	C10H18N2O5	18	10	2	5	0	0	3	0.5	1.8	5	0	2.7	0	0	0	0	0	0	0	0.682529	0.425241	0
246	C11H18O4S	18	11	0	4	0	1	3	0.364	1.636		0.091	5.5	0	0	0	0	0.436746	0.649967	0.634687	0.583745	0.472827	0.57469
246	C11H6N2O5	6	11	2	5	0	0	10	0.455	0.545	5.5	0	6	0	0	0	0.528118	0	0	0	0	0	0
246	C12H10N2O4	10	12	2	4	0	0	9	0.333	0.833	6	0	8	1.67037	1.78198	2.12098	1.98175	1.26369	2.17036	1.92864	1.856	1.4887	1.98541
246	C12H6O4S	6	12	0	4	0	1	10	0.333	0.5		0.083	7.6	0.408906	0	0	0.575822	0.490839	0.708826	0	0.515455	0.596352	0.611096
246	C12H6O6	6	12	0	6	0	0	10	0.5	0.5		0	6.5	2.84757	3.49951	4.39106	3.78977	2.74138	4.12011	3.64013	4.12603	3.71107	3.647
246	C13H10O3S	10	13	0	3	0	1	9	0.231	0.769		0.077	9.4	0.457509	0	0	0.545838	0.439256	0	0.736127	0	0.46314	0.533671
246	C13H14N2O3	14	13	2	3	0	0	8	0.231	1.077	6.5	0	10	3.64865	3.86103	4.67116	4.07055	2.96233	4.92955	4.03847	4.65509	4.06144	4.597
246	C14H18N2O2	18	14	2	2	0	0	7	0.143	1.286	7	0	12	2.12171	2.22671	2.68475	2.43904	1.7663	2.70281	2.61043	3.13024	2.51735	2.73386
246	C17H10O2	10	17	0	2	0	0	13	0.118	0.588		0	15.7	0	0	0	0	0	0	0	0	0	0.594506
246	C20H6	6	20	0	0	0	0	18	0	0.3		0	20.9	0	0	0	0	0	0	0	0	0.45191	0
246	C9H10O6S	10	9	0	6	0	1	5	0.667	1.111		0.111	0.5	0.597943	0.778258	0.87948	0.912483	0.636006	1.00275	1.20181	1.08197	0.80284	0.896528
246	C9H10O8	10	9	0	8	0	0	5	0.889	1.111		0	-3	0.498785	0.661277	0.850185	0.736998	0.580542	0.858866	0.801	0.721642	0.677628	0.943537
247	C10H17NO6	17	10	1	6	0	0	3	0.6	1.7	10	0	2	0	0	0	0.539055	0.399563	0	0	0.588418	0	0.486691
247	C11H5NO6	5	11	1	6	0	0	10	0.545	0.455	11	0	5.2	0	0	0.64693	0	0	0	0	0	0	0
247	C12H9NO3S	9	12	1	3	0	1	9	0.25	0.75	12	0.083	8.3	0	0	0	0	0	0	0	0	0.451093	0.55582
247	C12H9NO5	9	12	1	5	0	0	9	0.417	0.75	12	0	7.2	1.91658	2.04598	2.59761	2.30413	1.92609	2.89366	2.58071	2.42619	2.37475	2.54585
247	C13H13NO4	13	13	1	4	0	0	8	0.308	1	13	0	9.1	4.0922	4.24577	4.93413	4.61578	3.27459	5.15579	4.8616	5.27302	4.35568	5.10337
247	C15H21NO2	21	15	1	2	0	0	6	0.133	1.4	15	0	13.1	0.538133	0.601282	0.96919	0.841642	0.470778	0.902759	0.745253	0	0.679903	0.904548
247	C9H13NO5S	13	9	1	5	0	1	4	0.556	1.444	9	0.111	0.5	0	0	0	0	0.391117	0.567091	0	0	0.488292	0
247	C9H13NO7	13	9	1	7	0	0	4	0.778	1.444	9	0	-4	0	0.505785	0	0.506342	0	0	0	0	0	0
248	C10H16O5S	16	10	0	5	0	1	3	0.5	1.6		0.1	3	0.92502	1.1903	1.20287	1.32894	1.18339	1.92729	1.42955	1.74734	1.29785	1.46008
248	C10H16O7	16	10	0	7	0	0	3	0.7	1.6		0	1.3	1.11796	1.17632	1.4501	1.55656	1.06607	1.60105	1.34609	1.41983	1.44776	1.60387
248	C11H20O4S	20	11	0	4	0	1	2	0.364	1.818		0.091	5.3	0	0	0	0	0.360897	0	0.756855	0	0.498568	0
248	C11H4O7	4	11	0	7	0	0	10	0.636	0.364		0	4.5	0.648058	0.621427	0.882401	0.616774	0.626235	0.790833	0.778338	0.812534	0.657185	0.934067
248	C11H8N2O5	8	11	2	5	0	0	9	0.455	0.727	5.5	0	5.8	0.898154	1.19201	1.03138	0.980354	0.79902	1.43408	1.29815	0.908336	1.01822	1.09015
248	C12H12N2O4	12	12	2	4	0	0	8	0.333	1	6	0	7.8	3.30873	3.23901	3.78948	3.50769	2.62	3.76162	3.45839	3.97361	3.49102	3.83632
248	C12H8O4S	8	12	0	4	0	1	9	0.333	0.667		0.083	7.4	0.460976	0.535653	0.792728	0.701621	0.536761	0.761596	0.79404	0.654083	0.585596	0.82008
248	C13H12O3S	12	13	0	3	0	1	8	0.231	0.923		0.077	9.3	0.498589	0.562086	0	0.528692	0	0.79776	0	0.61961	0.512323	0.580429
248	C13H16N2O3	16	13	2	3	0	0	7	0.231	1.231	6.5	0	9.9	4.5592	5.20074	5.44006	5.00563	3.47365	5.89141	5.05171	5.75835	4.81613	6.05218
248	C14H20N2O2	20	14	2	2	0	0	6	0.143	1.429	7	0	11.9	0.962145	1.12482	1.32006	1.04885	0.653856	1.39484	1.16924	1.2985	1.1833	1.19953
248	C16H8O3	8	16	0	3	0	0	13	0.188	0.5		0	13.7	0.636825	0	0.971719	0.590878	0.611856	0.66561	0.719665	0.763807	0.602161	0.671988
248	C17H12O2	12	17	0	2	0	0	12	0.118	0.706		0	15.6	0.776527	0.783089	0.917773	0.671978	0.545664	0.723896	0	0.733311	0.563419	0.805334
248	C8H8O7S	8	8	0	7	0	1	5	0.875	1		0.125	-999	0	0	0	0.6379	0	0	0	0	0	0
248	C9H12O6S	12	9	0	6	0	1	4	0.667	1.333		0.111	0	0.564776	0.726814	0.959929	1.04884	0.636507	1.04667	0.901888	1.26601	1.07774	1.2917
248	C9H12O8	12	9	0	8	0	0	4	0.889	1.333		0	-4	0.497368	0.656898	0.66054	0.823269	0.445006	0.744669	0.679997	0.740272	0.634727	0.845275
249	C11H7NO4S	7	11	1	4	0	1	9	0.364	0.636	11	0.091	6.2	0	0	0	0	0	0	0.610199	0	0	0
249	C11H7NO6	7	11	1	6	0	0	9	0.545	0.636	11	0	5	0.931395	0.957394	1.19576	1.04206	0.919559	1.26561	1.19406	1.3224	0.973332	1.0361
249	C12H11NO3S	11	12	1	3	0	1	8	0.25	0.917	12	0.083	8.1	0	0	0	0	0	0	0	0	0	0.506719
249	C12H11NO5	11	12	1	5	0	0	8	0.417	0.917	12	0	7	3.383	4.01254	4.36829	3.93434	3.1669	4.45875	4.5278	4.20967	4.30183	4.7249
249	C13H15NO2S	15	13	1	2	0	1	7	0.154	1.154	13	0.077	10.1	0.413623	0	0	0	0	0	0	0	0	0
249	C13H15NO4	15	13	1	4	0	0	7	0.308	1.154	13	0	9	5.58501	6.32215	6.92632	6.60581	4.58753	7.53187	6.77729	6.87484	6.53207	7.35247
249	C14H19NO3	19	14	1	3	0	0	6	0.214	1.357	14	0	11	2.61416	2.77111	3.08642	3.321	2.30321	3.50466	3.14109	3.22316	2.90598	3.50207
249	C9H15NO7	15	9	1	7	0	0	3	0.778	1.667	9	0	-5	0	0	0	0	0	0	0	0.497823	0	0.50457
250	C10H18O5S	18	10	0	5	0	1	2	0.5	1.8		0.1	2.8	0.757041	0.66378	1.02574	0.940555	0.885803	1.44954	1.18914	1.53194	1.01267	1.55784
250	C10H18O7	18	10	0	7	0	0	2	0.7	1.8		0	1	0.58559	0	0.596302	0	0.404197	0	0.747836	0.720455	0.556178	0.736572
250	C10H6N2O6	6	10	2	6	0	0	9	0.6	0.6	5	0	3	0.399727	0	0	0	0.345307	0.573538	0	0	0	0
250	C11H10N2O5	10	11	2	5	0	0	8	0.455	0.909	5.5	0	5.5	1.14586	1.50447	1.84459	1.40261	1.20627	1.80579	1.70978	1.31514	1.34675	1.76062
250	C11H6O5S	6	11	0	5	0	1	9	0.455	0.545		0.091	5.4	0	0	0	0.652278	0.382511	0.619703	0	0	0.506763	0.568812
250	C11H6O7	6	11	0	7	0	0	9	0.636	0.545		0	4.2	2.82715	3.05353	3.83957	3.56773	3.00076	3.97251	3.96753	3.41546	3.46637	3.5746
250	C12H10O4S	10	12	0	4	0	1	8	0.333	0.833		0.083	7.3	0.608057	0.685264	0.802085	1.03937	0.640206	1.05097	0.93171	1.02608	0.805476	1.04474
250	C12H14N2O4	14	12	2	4	0	0	7	0.333	1.167	6	0	7.7	4.48892	5.29357	5.48014	5.16107	3.67273	5.87916	5.64349	5.78759	4.99811	5.77449
250	C13H14O3S	14	13	0	3	0	1	7	0.231	1.077		0.077	9.2	0.499375	0.622853	0	0.701689	0	0.723194	0	0.573273	0.552527	0.595852
250	C13H18N2O3	18	13	2	3	0	0	6	0.231	1.385	6.5	0	9.8	3.1896	3.51191	3.75811	3.46005	2.38997	3.98636	3.4783	3.87822	3.38776	3.7737
250	C15H6O4	6	15	0	4	0	0	13	0.267	0.4		0	11.7	0.408763	0	0.553427	0	0	0	0	0	0.52782	0.49277
250	C16H10O3	10	16	0	3	0	0	12	0.188	0.625		0	13.6	1.47215	1.53585	1.92105	1.76926	1.22316	1.92966	1.40979	2.0537	1.52137	2.03469
250	C17H14O2	14	17	0	2	0	0	11	0.118	0.824		0	15.5	1.02374	0.889898	1.21795	0.966452	0.754788	1.04328	0.907746	1.00222	1.12216	1.05703
250	C18H18O	18	18	0	1	0	0	10	0.056	1		0	17.5	0	0	0	0	0	0	0	0.525541	0	0
250	C9H14O6S	14	9	0	6	0	1	3	0.667	1.556		0.111	-0.5	0.660812	0.922978	1.02788	0.951457	0.729452	1.10406	0.960635	0.975037	0.940796	0.883741
250	C9H14O8	14	9	0	8	0	0	3	0.889	1.556		0	-5	0.401193	0	0	0.544774	0	0.681453	0	0	0.646857	0.560826
251	C11H9NO4S	9	11	1	4	0	1	8	0.364	0.818	11	0.091	6	0.386322	0.571896	0	0	0.395547	0	0	0	0.470017	0
251	C11H9NO6	9	11	1	6	0	0	8	0.545	0.818	11	0	4.8	1.43555	1.84692	2.0547	1.83403	1.58929	2.11667	2.05443	1.72424	1.73926	1.62915
251	C12H13NO3S	13	12	1	3	0	1	7	0.25	1.083	12	0.083	8	0.449335	0	0	0	0	0	0	0	0	0
251	C12H13NO5	13	12	1	5	0	0	7	0.417	1.083	12	0	6.8	5.63586	6.05755	7.68094	6.79398	4.89069	6.74096	7.37238	7.15867	6.52539	7.10182
251	C13H17NO4	17	13	1	4	0	0	6	0.308	1.308	13	0	8.9	5.46978	5.7356	6.49767	5.97073	4.10552	6.90408	6.14929	6.92265	6.05149	6.85849
251	C15H9NO3	9	15	1	3	0	0	12	0.2	0.6	15	0	12.5	0.520651	0	0.861071	0.563209	0.406275	0.620511	0.615646	0.670436	0.432118	0.75258
251	C16H13NO2	13	16	1	2	0	0	11	0.125	0.812	16	0	14.5	0.468142	0.557403	0	0	0.342366	0.695917	0	0.609444	0.571649	0.452094
252	C10H4O8	4	10	0	8	0	0	9	0.8	0.4		0	2	0.665996	0.855512	1.06511	0.814886	0.828789	0.988719	0.848317	0.802073	0.895375	0.790709
252	C11H12N2O5	12	11	2	5	0	0	7	0.455	1.091	5.5	0	5.2	2.30651	2.60204	2.61207	2.49921	1.90065	2.96155	2.36189	2.82151	2.55794	2.85326
252	C11H8O5S	8	11	0	5	0	1	8	0.455	0.727		0.091	5.2	0.568792	0.962944	0.904694	0.891215	0.745707	1.14338	0.627666	0.867377	0.760057	0.944026
252	C11H8O7	8	11	0	7	0	0	8	0.636	0.727		0	4	4.35415	4.9744	5.30586	5.21566	4.58943	5.88539	6.2518	5.73993	5.52821	5.57054
252	C12H12O4S	12	12	0	4	0	1	7	0.333	1		0.083	7.1	0.678942	0.850057	0.976506	0.922565	0.698917	1.06759	0.980545	0.90318	0.993075	0.9471
252	C12H16N2O4	16	12	2	4	0	0	6	0.333	1.333	6	0	7.5	4.83285	5.20086	6.16045	5.17205	3.69104	6.147	5.41548	6.69197	5.21154	5.79913
252	C13H16O3S	16	13	0	3	0	1	6	0.231	1.231		0.077	9.1	0	0.548909	0	0	0	0	0	0	0	0
252	C15H12N2O2	12	15	2	2	0	0	11	0.133	0.8	7.5	0	13.4	0.411508	0	0	0.550469	0	0	0	0	0.446047	0.548296
252	C15H8O4	8	15	0	4	0	0	12	0.267	0.533		0	11.6	1.68713	1.61981	2.2691	2.28522	1.59206	2.56298	2.06438	2.30571	2.12897	2.71561
252	C16H12O3	12	16	0	3	0	0	11	0.188	0.75		0	13.5	2.10526	2.13412	3.23658	2.54692	2.04399	3.07542	2.78584	3.10128	2.75559	3.30061
252	C17H16O2	16	17	0	2	0	0	10	0.118	0.941		0	15.5	1.26266	1.65597	1.73248	1.82521	1.33048	2.10748	1.66688	1.90991	1.51751	2.01386
252	C18H20O	20	18	0	1	0	0	9	0.056	1.111		0	17.4	0.453518	0	0	0	0.370925	0	0	0.777881	0.429485	0.692089
252	C8H12O7S	12	8	0	7	0	1	3	0.875	1.5		0.125	-999	0	0	0	0.525933	0.355629	0	0	0	0	0.455198
252	C9H16O6S	16	9	0	6	0	1	2	0.667	1.778		0.111	-1	0.503828	0.598702	0.778581	0.993442	0.745709	0.961792	1.19748	1.0792	1.07786	0.993187
253	C10H7NO5S	7	10	1	5	0	1	8	0.5	0.7	10	0.1	3.7	0	0	0	0	0	0.60385	0	0	0	0.514376
253	C10H7NO7	7	10	1	7	0	0	8	0.7	0.7	10	0	2	0	0	0	0.574356	0	0	0	0	0	0
253	C11H11NO4S	11	11	1	4	0	1	7	0.364	1	11	0.091	5.8	0.461849	0	0	0	0.414088	0	0.670269	0.683774	0.583783	0.785523
253	C11H11NO6	11	11	1	6	0	0	7	0.545	1	11	0	4.5	2.85557	3.11366	3.46812	3.12895	2.47039	3.52481	3.47015	3.32276	3.09476	3.31293
253	C12H15NO5	15	12	1	5	0	0	6	0.417	1.25	12	0	6.7	7.08373	6.89252	8.36125	7.9008	5.6668	8.6677	7.9245	8.63851	7.2217	8.25222
253	C13H19NO4	19	13	1	4	0	0	5	0.308	1.462	13	0	8.8	2.81748	2.9595	3.27949	3.09079	2.12802	3.5956	3.26024	3.35856	3.24973	3.55013
253	C14H7NO4	7	14	1	4	0	0	12	0.286	0.5	14	0	10.6	0.423504	0	0.639999	0	0	0.659058	0	0.562449	0.548409	0.700415
253	C15H11NO3	11	15	1	3	0	0	11	0.2	0.733	15	0	12.5	1.03946	1.23378	1.21449	0.996546	0.748018	1.3881	1.0153	1.3504	0.910009	1.13701
253	C16H15NO2	15	16	1	2	0	0	10	0.125	0.938	16	0	14.4	0.586409	0.642392	0.802201	0.770631	0.479141	0.759088	0.747128	0.689412	0.518091	0.645421
254	C10H10N2O4S	10	10	2	4	0	1	7	0.4	1	5	0.1	4	0	0	0	0	0	0.64448	0	0	0	0
254	C10H10N2O6	10	10	2	6	0	0	7	0.6	1	5	0	2	0.650427	0.781574	0.810814	0.95365	0.556087	0.768359	1.04757	0.64238	0.874668	0.804608
254	C10H6O6S	6	10	0	6	0	1	8	0.6	0.6		0.1	3	0	0	0	0	0	0	0	0	0.511383	0.683858
254	C10H6O8	6	10	0	8	0	0	8	0.8	0.6		0	1.5	0.57447	0.593653	0.71828	0.757036	0.496513	0.708341	0.938066	0.640721	0.537493	0.546827
254	C11H10O5S	10	11	0	5	0	1	7	0.455	0.909		0.091	5	0.951565	1.04828	1.11699	1.11108	1.0749	1.45046	1.22277	1.11906	1.14081	1.4277
254	C11H10O7	10	11	0	7	0	0	7	0.636	0.909		0	3.8	5.99741	6.46965	7.118	7.41016	5.68873	8.2307	8.91623	7.43458	7.32954	7.35018
254	C11H14N2O3S	14	11	2	3	0	1	6	0.273	1.273	5.5	0.091	6.4	0	0	0	0	0	0	0	0.520393	0	0
254	C11H14N2O5	14	11	2	5	0	0	6	0.455	1.273	5.5	0	5	2.60942	2.66214	3.31097	3.08947	2.42294	3.50792	3.24871	3.46733	2.75565	3.40514
254	C12H14O4S	14	12	0	4	0	1	6	0.333	1.167		0.083	7	0	0	0	0.808491	0.818346	0.89647	1.02443	0.903594	1.01392	1.06147
254	C12H18N2O4	18	12	2	4	0	0	5	0.333	1.5	6	0	7.3	2.39743	2.33746	2.83509	2.30438	1.88245	2.74157	2.55453	3.17297	2.62427	2.81154
254	C14H10N2O3	10	14	2	3	0	0	11	0.214	0.714	7	0	11.3	0.633576	0.643448	0.953364	0.802358	0.560425	1.09114	0.894682	1.09254	0.967314	0.921362
254	C14H6O5	6	14	0	5	0	0	12	0.357	0.429		0	9.7	1.40975	1.53939	1.89619	1.84505	1.22919	2.05831	1.74051	1.81121	1.59899	1.77305
254	C15H10O4	10	15	0	4	0	0	11	0.267	0.667		0	11.5	3.97517	3.86537	5.38026	4.70598	3.755	5.17144	4.73625	5.41118	4.81182	5.30761
254	C15H14N2O2	14	15	2	2	0	0	10	0.133	0.933	7.5	0	13.3	0.930564	0.982115	0.994451	0.814968	0.591467	0.931096	0.859148	1.23243	0.883653	1.25073
254	C16H14O3	14	16	0	3	0	0	10	0.188	0.875		0	13.5	3.21121	3.12188	3.59678	3.73008	2.3992	3.85417	3.51482	3.89164	3.3149	4.06634
254	C18H22O	22	18	0	1	0	0	8	0.056	1.222		0	17.4	0.440025	0.5101	0.85762	0.601661	0	0.922635	0	0.707357	0	0.783105
254	C9H18O6S	18	9	0	6	0	1	1	0.667	2		0.111	-1.5	0	0	0	0.58462	0.488526	0	0	1.08591	0.738227	0.751456
255	C10H9NO5S	9	10	1	5	0	1	7	0.5	0.9	10	0.1	3.3	0	0.543896	0	0	0	0	0	0.569826	0.60996	0.51614
255	C10H9NO7	9	10	1	7	0	0	7	0.7	0.9	10	0	1.5	0.627257	0.549694	0.531829	0.861688	0.557713	0.879198	0.720352	0.559219	0.629332	0.53688
255	C11H13NO4S	13	11	1	4	0	1	6	0.364	1.182	11	0.091	5.6	0.511491	0.730112	0	0	0.464588	0.602203	0.808778	0.571817	0.479696	0
255	C11H13NO6	13	11	1	6	0	0	6	0.545	1.182	11	0	4.2	4.19599	4.60344	5.35458	5.1449	3.90659	5.45155	5.528	5.15399	4.71528	5.30027
255	C12H17NO5	17	12	1	5	0	0	5	0.417	1.417	12	0	6.5	4.58676	4.48885	5.82617	5.29211	3.98876	6.32563	5.61725	5.90978	4.96234	5.94426
255	C14H9NO4	9	14	1	4	0	0	11	0.286	0.643	14	0	10.4	1.14698	1.30137	1.51824	1.42938	1.11966	1.82445	1.91493	1.69523	1.27448	1.73622
255	C15H13NO3	13	15	1	3	0	0	10	0.2	0.867	15	0	12.4	1.2945	1.05582	1.62257	1.458	1.01376	1.65671	1.52239	1.63755	1.40587	1.94883
255	C16H17NO2	17	16	1	2	0	0	9	0.125	1.062	16	0	14.3	0.712741	0.883247	0.951621	0.807172	0.692611	0.873816	0.855474	1.01502	0.731526	1.0781
256	C10H12N2O4S	12	10	2	4	0	1	6	0.4	1.2	5	0.1	3.7	0	0	0	0	0	0	0	0.528767	0.444358	0
256	C10H12N2O6	12	10	2	6	0	0	6	0.6	1.2	5	0	1.5	0.719122	0.86657	0.999536	0.820841	0.94029	1.2982	0.883614	1.37837	1.25599	1.83089
256	C10H8O6S	8	10	0	6	0	1	7	0.6	0.8		0.1	2.7	0.655131	0.558256	1.02133	0.883877	0.71843	0.983498	0.88857	0.952076	0.701518	0.893783
256	C10H8O8	8	10	0	8	0	0	7	0.8	0.8		0	1	0.626068	0.665006	0.872347	0.685221	0.647901	0.865776	0.955923	0.72335	0.666706	0.721726
256	C11H12O5S	12	11	0	5	0	1	6	0.455	1.091		0.091	4.8	1.14555	1.53947	1.44612	2.14908	4.20608	4.40209	1.54887	2.06588	1.89889	2.07791
256	C11H16N2O5	16	11	2	5	0	0	5	0.455	1.455	5.5	0	4.8	1.8592	1.95419	2.19209	2.17089	1.67799	2.50621	2.47528	2.54323	2.11114	2.47856
256	C13H4O6	4	13	0	6	0	0	12	0.462	0.308		0	7.7	0.398931	0	0.733012	0	0	0	0	0	0	0.552432
256	C13H8N2O4	8	13	2	4	0	0	11	0.308	0.615	6.5	0	9.3	0.681021	0.759479	0.709434	0.63854	0.585361	0.85462	0.798906	0.753517	0.802868	0.856301
256	C14H12N2O3	12	14	2	3	0	0	10	0.214	0.857	7	0	11.2	1.19538	1.37167	1.80339	1.78175	1.13476	1.60751	1.51582	1.71981	1.6232	1.67604
256	C14H8O3S	8	14	0	3	0	1	11	0.214	0.571		0.071	10.6	0	0	0	0	0.356655	0	0	0	0	0
256	C15H16N2O2	16	15	2	2	0	0	9	0.133	1.067	7.5	0	13.2	2.01453	1.98829	2.94521	2.49665	1.51548	2.93401	2.79758	4.08001	2.39413	3.6166
256	C17H20O2	20	17	0	2	0	0	8	0.118	1.176		0	15.3	2.07315	2.2434	2.87233	2.39442	1.78847	2.8186	2.42239	3.43825	2.45926	2.77352
256	C18H24O	24	18	0	1	0	0	7	0.056	1.333		0	17.3	0.373781	0	0	0	0	0	0	0.617612	0.523252	0.728799
257	C10H11NO5S	11	10	1	5	0	1	6	0.5	1.1	10	0.1	3	0.493973	0.732233	0.620876	0.737059	0.530155	0.79888	0	0.847705	0.733561	0.740201
257	C10H11NO7	11	10	1	7	0	0	6	0.7	1.1	10	0	1	0.569441	0.746899	0.910978	0.75103	0.712071	0.808114	0	0.802955	0.689485	1.03762
257	C11H15NO4S	15	11	1	4	0	1	5	0.364	1.364	11	0.091	5.4	0	0	0	0	0	0	0	0.578372	0.595998	0.597947
257	C11H15NO6	15	11	1	6	0	0	5	0.545	1.364	11	0	4	3.16051	3.73861	4.11138	4.10094	2.78184	4.09128	4.71821	4.25773	3.95622	4.09349
257	C12H19NO5	19	12	1	5	0	0	4	0.417	1.583	12	0	6.3	1.63552	1.54292	2.07853	2.07416	1.45891	2.35852	2.48029	2.48626	2.18417	2.27336
257	C13H7NO5	7	13	1	5	0	0	11	0.385	0.538	13	0	8.4	0.697663	0.68926	1.18464	0.941508	0.664594	0.972772	1.07043	0.968035	0.996618	1.08555
257	C14H11NO4	11	14	1	4	0	0	10	0.286	0.786	14	0	10.3	1.96377	1.87101	2.17142	1.95149	1.48903	2.47548	2.18113	2.34968	1.98315	2.52284
257	C15H15NO3	15	15	1	3	0	0	9	0.2	1	15	0	12.3	1.91492	1.87783	2.34791	2.07007	1.50821	2.48317	1.96378	2.46902	2.0292	2.43682
257	C16H19NO2	19	16	1	2	0	0	8	0.125	1.188	16	0	14.2	0.788033	0.745879	1.04817	0.846444	0.675782	1.21746	0.98242	1.155	0.880394	1.15007
258	C10H10O6S	10	10	0	6	0	1	6	0.6	1		0.1	2.3	0.793681	0.987038	0.774904	1.13169	0.918439	1.2929	1.16551	1.03836	1.1432	1.09788
258	C10H10O8	10	10	0	8	0	0	6	0.8	1		0	0.5	1.27213	1.24556	1.45121	1.39134	1.11063	1.0613	1.76879	1.4388	1.33074	1.47333
258	C10H14N2O4S	14	10	2	4	0	1	5	0.4	1.4	5	0.1	3.3	0.604891	0.785478	0.553757	0.508292	0.487962	0.651966	0.84652	0.620353	0.575542	0.66804
258	C10H14N2O6	14	10	2	6	0	0	5	0.6	1.4	5	0	1	0.877944	0.767403	0.925316	1.24891	0.747254	1.26751	1.14857	1.80675	5.99783	2.14682
258	C11H14O7	14	11	0	7	0	0	5	0.636	1.273		0	3.2	9.69035	10.0822	11.9227	11.7965	9.47962	13.0229	13.227	12.1658	11.5027	11.669
258	C12H18O4S	18	12	0	4	0	1	4	0.333	1.5		0.083	6.7	0	0	0	0	0.463768	0.708906	0.777929	0	0.719003	0.814905
258	C12H6N2O5	6	12	2	5	0	0	11	0.417	0.5	6	0	7.2	0.403886	0	0.546253	0	0.435463	0	0	0	0	0
258	C13H10N2O4	10	13	2	4	0	0	10	0.308	0.769	6.5	0	9.1	1.35664	1.13847	1.56268	1.28707	1.17043	1.63684	1.37542	1.57869	1.28639	1.58333
258	C13H6O4S	6	13	0	4	0	1	11	0.308	0.462		0.077	8.6	0	0	0	0	0	0	0	0.514936	0	0
258	C13H6O6	6	13	0	6	0	0	11	0.462	0.462		0	7.6	2.15528	2.25166	3.20539	3.01876	2.13181	3.28342	3.14642	2.75282	2.77264	2.97638
258	C14H10O3S	10	14	0	3	0	1	10	0.214	0.714		0.071	10.5	0	0.515363	0.558758	0	0	0.778921	0	0	0	0.584468
258	C14H14N2O3	14	14	2	3	0	0	9	0.214	1	7	0	11.1	2.38486	2.40582	3.24684	2.86065	1.96109	3.2111	2.81586	3.17845	2.54805	3.23693
258	C15H18N2O2	18	15	2	2	0	0	8	0.133	1.2	7.5	0	13.1	2.33015	2.5286	2.69379	2.51582	1.79492	2.95719	2.52496	2.91857	2.51549	2.94812
258	C18H26O	26	18	0	1	0	0	6	0.056	1.444		0	17.2	0	0	0	0	0	0	0	0.519255	0	0
258	C7H14O8S	14	7	0	8	0	1	1	1.143	2		0.143	2.5	0.4393	0	0.782407	0	0	0	0	0	0.740618	0.499976
258	C9H10N2O5S	10	9	2	5	0	1	6	0.556	1.111	4.5	0.111	-2	0	0	0	0.555484	0	0	0	0	0	0
258	C9H6O7S	6	9	0	7	0	1	7	0.778	0.667		0.111	-1	0	0	0	0.647825	0	0	0	0	0	0
259	C10H13NO5S	13	10	1	5	0	1	5	0.5	1.3	10	0.1	2.7	0	0.536892	0	0.805641	0.486168	0.597768	0.722607	0.840179	0.653207	0.782685
259	C10H13NO7	13	10	1	7	0	0	5	0.7	1.3	10	0	0.5	0.756352	0.667515	1.07756	0.953186	0.613304	0.87438	0.727567	0.877969	0.750766	0.829387
259	C11H17NO6	17	11	1	6	0	0	4	0.545	1.545	11	0	3.8	1.46902	1.46319	1.56201	1.48612	1.14672	1.77616	1.65067	1.99443	1.60479	2.10385
259	C13H9NO5	9	13	1	5	0	0	10	0.385	0.692	13	0	8.3	1.70007	1.73944	2.03575	1.71646	1.27637	1.99621	2.43906	1.96393	1.698	2.06206
259	C14H13NO4	13	14	1	4	0	0	9	0.286	0.929	14	0	10.2	2.68481	3.05386	3.11684	2.7871	2.17476	3.4666	3.24564	3.46093	2.76707	3.41271
259	C15H17NO3	17	15	1	3	0	0	8	0.2	1.133	15	0	12.2	2.21393	2.2899	2.64525	2.15194	1.68996	2.64023	2.51675	2.69586	2.31002	2.94447
259	C16H21NO2	21	16	1	2	0	0	7	0.125	1.312	16	0	14.2	0.61641	0.840092	0.887139	0.773956	0.531822	0.749736	0.657739	0.823278	0.51691	0.792521
259	C9H9NO6S	9	9	1	6	0	1	6	0.667	1	9	0.111	-2	0	0	0	0	0.355608	0	0	0	0	0
260	C10H12O6S	12	10	0	6	0	1	5	0.6	1.2		0.1	2	0.891693	0.95063	0.989718	1.29534	1.04815	1.39687	1.35569	1.3421	1.09781	1.27063
260	C10H12O8	12	10	0	8	0	0	5	0.8	1.2		0	0	1.55943	1.69992	1.65924	1.98025	1.5786	1.97779	2.13995	2.07536	1.76766	2.00311
260	C10H16N2O6	16	10	2	6	0	0	4	0.6	1.6	5	0	0.5	0	0	0	0	0	0.578392	0	0	0	0
260	C11H16O5S	16	11	0	5	0	1	4	0.455	1.455		0.091	4.4	1.25267	1.26269	1.58135	1.59316	1.19925	1.5523	1.47717	1.78298	1.48355	1.89004
260	C11H20N2O5	20	11	2	5	0	0	3	0.455	1.818	5.5	0	4.2	0	0	0	0	0	0	0	2.37635	0.534637	0.72159
260	C12H20O4S	20	12	0	4	0	1	3	0.333	1.667		0.083	6.6	0	0	0	0	0	0	0.647665	0.510401	0	0
260	C12H4O7	4	12	0	7	0	0	11	0.583	0.333		0	5.6	0	0	0.657815	0.827835	0.404943	0.765166	0	0.507246	0.62475	0.577485
260	C12H8N2O5	8	12	2	5	0	0	10	0.417	0.667	6	0	7	0.419347	0	0.93327	0.815911	0.563806	0.808257	0.649934	0.806086	0.728627	0.611285
260	C13H12N2O4	12	13	2	4	0	0	9	0.308	0.923	6.5	0	9	2.39959	2.7565	3.15261	3.17015	2.16292	3.06347	3.29362	3.47689	2.8401	3.47175
260	C13H8O4S	8	13	0	4	0	1	10	0.308	0.615		0.077	8.5	0.517772	0.668238	0	0.621342	0.477299	0.80941	0.679683	0.629732	0.592185	0.675191
260	C14H12O3S	12	14	0	3	0	1	9	0.214	0.857		0.071	10.4	0.407136	0	0	0	0.455616	0	0	0	0.457148	0
260	C14H16N2O3	16	14	2	3	0	0	8	0.214	1.143	7	0	11	4.14146	4.60365	5.45484	5.2051	3.54886	5.28559	4.72827	5.60505	4.43922	5.45533
260	C15H20N2O2	20	15	2	2	0	0	7	0.133	1.333	7.5	0	13	0.880951	0.865031	1.35199	0.975727	0.663327	1.06371	0.856129	1.71603	1.07535	1.50353
260	C17H24O2	24	17	0	2	0	0	6	0.118	1.412		0	15.2	1.47151	1.42436	1.8343	1.81533	0.990638	1.90163	1.75403	2.01967	1.7744	2.0277
260	C17H8O3	8	17	0	3	0	0	14	0.176	0.471		0	14.7	0	0	0.534203	0.507363	0	0	0	0	0	0
260	C18H12O2	12	18	0	2	0	0	13	0.111	0.667		0	16.6	0	0	0	0	0	0	0	0.562112	0.446481	0
261	C10H15NO5S	15	10	1	5	0	1	4	0.5	1.5	10	0.1	2.3	0	0.557953	0	0	0	0.662116	0	0	0	0
261	C10H15NO7	15	10	1	7	0	0	4	0.7	1.5	10	0	0	0.395209	0.515493	0.590704	0.508606	0.365494	0	0	0.752439	0.468141	0.685378
261	C11H19NO6	19	11	1	6	0	0	3	0.545	1.727	11	0	3.5	0.54004	0	0	0	0.481217	0.589793	0.618587	0.73222	0.502955	0.621472
261	C12H7NO6	7	12	1	6	0	0	10	0.5	0.583	12	0	6.2	0.696834	0.736492	0.81042	0.88922	0.530973	1.18148	1.18839	0.803817	0.677293	0.929021
261	C13H11NO5	11	13	1	5	0	0	9	0.385	0.846	13	0	8.1	2.88125	2.95026	3.10122	3.13885	2.58568	3.91297	3.49201	3.28733	2.90079	3.3575
261	C14H15NO4	15	14	1	4	0	0	8	0.286	1.071	14	0	10.1	4.11219	4.47545	5.11477	4.46096	3.26038	4.904	5.02583	5.23384	4.69306	5.04489
261	C15H19NO3	19	15	1	3	0	0	7	0.2	1.267	15	0	12.1	2.07236	2.0649	2.63106	2.44236	1.55216	2.48183	2.4557	2.76226	2.04733	2.66435
261	C16H23NO2	23	16	1	2	0	0	6	0.125	1.438	16	0	14.1	0	0	0.639654	0.730097	0.368236	0.722522	0.718999	0.871779	0.517275	0.670019
261	C9H11NO6S	11	9	1	6	0	1	5	0.667	1.222	9	0.111	-3	0	0	0	0	0.369829	0	0	0	0	0.472454
262	C10H14O6S	14	10	0	6	0	1	4	0.6	1.4		0.1	1.7	0.967973	1.3078	1.26849	2.00897	1.32851	1.87941	2.05824	1.95679	1.82839	2.38664
262	C10H14O8	14	10	0	8	0	0	4	0.8	1.4		0	-0.5	0.982139	0.987213	1.02198	1.20549	0.891188	1.4316	1.06407	1.18641	1.10238	1.21358
262	C11H18O5S	18	11	0	5	0	1	3	0.455	1.636		0.091	4.2	0.963089	1.4183	1.0034	1.50467	1.18974	1.40621	1.87974	1.88718	1.60379	1.92209
262	C11H22N2O3S	22	11	2	3	0	1	2	0.273	2	5.5	0.091	5.6	0	0	0	0	0	0	0	1.36409	0	0
262	C12H10N2O5	10	12	2	5	0	0	9	0.417	0.833	6	0	6.8	1.30843	1.44422	1.51858	1.44265	1.20435	1.95097	1.66818	1.81558	1.5089	1.55462
262	C12H6O5S	6	12	0	5	0	1	10	0.417	0.5		0.083	6.5	0	0	0	0.506948	0	0.679477	0	0	0.53584	0
262	C12H6O7	6	12	0	7	0	0	10	0.583	0.5		0	5.4	2.25117	2.73613	2.77687	2.7409	2.36933	3.22515	2.9549	2.71987	2.78628	3.14861
262	C13H10O4S	10	13	0	4	0	1	9	0.308	0.769		0.077	8.4	0.582084	0.654344	0.679355	0.840544	0.585104	0.836828	0.923582	0.851605	0.820516	0.771143
262	C13H14N2O4	14	13	2	4	0	0	8	0.308	1.077	6.5	0	8.9	4.53817	4.85475	5.73218	4.95714	3.57997	5.67041	5.9713	6.60228	5.23662	5.79708
262	C14H14O3S	14	14	0	3	0	1	8	0.214	1		0.071	10.3	0	0	0	0.573398	0	0	0	0	0.495135	0.590791
262	C14H18N2O3	18	14	2	3	0	0	7	0.214	1.286	7	0	10.9	3.87386	3.71154	4.53463	4.51825	3.08147	4.44547	4.3284	5.87565	4.11365	4.88026
262	C15H22N2O2	22	15	2	2	0	0	6	0.133	1.467	7.5	0	12.9	0	0	0	0	0	0	0	0.641448	0	0.532419
262	C17H10O3	10	17	0	3	0	0	13	0.176	0.588		0	14.6	0.925965	0.741314	1.19418	1.05624	0.727304	1.00149	1.03184	1.28519	0.805357	1.07962
262	C18H14O2	14	18	0	2	0	0	12	0.111	0.778		0	16.6	0.589658	0.625016	0.6322	0.690958	0.405588	0.606771	0.747974	0.527413	0.462851	0.561604
262	C9H10O7S	10	9	0	7	0	1	5	0.778	1.111		0.111	-3	0	0	0	0	0.346811	0.575989	0	0.556248	0.431965	0
263	C10H17NO7	17	10	1	7	0	0	3	0.7	1.7	10	0	-0.5	0.509102	0.567425	0	0.749278	0	0.704927	0.956698	5.165	1.83405	2.4125
263	C12H9NO4S	9	12	1	4	0	1	9	0.333	0.75	12	0.083	7.2	0	0	0	0	0	0	0	0	0.455031	0.493133
263	C12H9NO6	9	12	1	6	0	0	9	0.5	0.75	12	0	6	1.53414	1.56364	1.76371	1.81821	1.3952	2.03797	1.94921	1.7069	1.74196	1.84348
263	C13H13NO5	13	13	1	5	0	0	8	0.385	1	13	0	8	4.43075	4.9039	5.45785	5.58689	3.99451	5.87667	6.07383	5.92875	5.13784	5.88561
263	C14H17NO2S	17	14	1	2	0	1	7	0.143	1.214	14	0.071	11.1	0.377705	0	0	0	0	0	0	0	0	0
263	C16H9NO3	9	16	1	3	0	0	13	0.188	0.562	16	0	13.6	0	0	0	0	0	0	0	0	0.424712	0.487297
264	C10H16O6S	16	10	0	6	0	1	3	0.6	1.6		0.1	1.3	1.05989	1.31131	0.881679	1.47478	1.10216	1.671	1.68069	1.85414	1.29619	1.83001
264	C10H16O8	16	10	0	8	0	0	3	0.8	1.6		0	-1	0.528683	0	0.66589	0	0.423351	0	0.759655	0.839787	0.520493	0.658483
264	C11H20O5S	20	11	0	5	0	1	2	0.455	1.818		0.091	4	0.421954	0	0.746991	0.998419	0.749292	1.02622	1.08485	0.902439	0.884619	1.0109
264	C11H20O7	20	11	0	7	0	0	2	0.636	1.818		0	2.5	0.490828	0	0.718411	0.645064	0.406462	0.851176	0	0.822551	0.434447	0.700885
264	C11H8N2O6	8	11	2	6	0	0	9	0.545	0.727	5.5	0	4.3	0.419997	0	0.585503	0.575546	0.433164	0.705364	0	0	0.435706	0
264	C12H12N2O5	12	12	2	5	0	0	8	0.417	1	6	0	6.6	2.85207	2.82353	3.19713	2.74646	2.12016	3.27296	2.81287	3.3644	2.50227	3.37608
264	C12H8O5S	8	12	0	5	0	1	9	0.417	0.667		0.083	6.3	0.789276	0.803477	0.700541	0.806913	0.683553	0.902337	0.912537	0.752932	0.768387	0.869557
264	C12H8O7	8	12	0	7	0	0	9	0.583	0.667		0	5.2	4.93879	5.61607	6.16101	6.21665	5.21431	6.88006	7.53167	6.39023	6.06322	6.88605
264	C13H12O4S	12	13	0	4	0	1	8	0.308	0.923		0.077	8.2	0.675953	0.671491	0.551563	0.79976	0.540898	0.89426	0.834443	0.908734	0.718697	0.862185
264	C13H16N2O4	16	13	2	4	0	0	7	0.308	1.231	6.5	0	8.7	7.6234	8.06346	9.19064	8.02944	5.76576	8.77595	8.02091	8.73452	7.75667	8.60172
264	C14H20N2O3	20	14	2	3	0	0	6	0.214	1.429	7	0	10.8	2.21316	2.0855	2.47545	2.26533	1.62075	2.58663	2.5319	4.63733	2.4697	2.68908
264	C16H8O4	8	16	0	4	0	0	13	0.25	0.5		0	12.7	1.14586	1.16056	1.73662	1.44684	0.940107	1.5602	1.66581	1.46696	1.35795	1.45456
264	C17H12O3	12	17	0	3	0	0	12	0.176	0.706		0	14.6	1.45506	1.32358	1.92097	1.45298	1.11175	1.69101	1.4683	1.96817	1.50787	2.15815
264	C18H16O2	16	18	0	2	0	0	11	0.111	0.889		0	16.5	0.64616	0.522113	0.862746	0	0.530858	1.01699	0.962541	0.982328	0.858791	0.701806
264	C9H12O7S	12	9	0	7	0	1	4	0.778	1.333		0.111	-4	0.600973	0.574972	0.660528	0.737061	0.445489	1.09008	0	0.697243	0.626893	0.734985
265	C11H7NO7	7	11	1	7	0	0	9	0.636	0.636	11	0	3.7	0.382183	0	0.609852	0.881593	0	0	0	0.544816	0.432384	0.73995
265	C12H11NO4S	11	12	1	4	0	1	8	0.333	0.917	12	0.083	7	0	0.796024	0	0	0	0.590005	0.610958	0.499735	0.452318	0
265	C12H11NO6	11	12	1	6	0	0	8	0.5	0.917	12	0	5.8	2.95371	2.98592	3.29864	3.55068	2.7383	3.36381	3.20134	3.41617	3.29176	3.33188
265	C13H15NO5	15	13	1	5	0	0	7	0.385	1.154	13	0	7.9	7.56092	7.84524	9.18497	8.53652	6.43777	9.21304	9.11514	9.25966	8.01276	8.51328
265	C14H19NO4	19	14	1	4	0	0	6	0.286	1.357	14	0	9.9	4.42302	4.61206	5.3265	4.93549	3.57095	5.68596	5.26076	5.68754	4.74714	5.46049
265	C15H7NO4	7	15	1	4	0	0	13	0.267	0.467	15	0	11.6	0.388778	0	0	0	0	0	0	0	0	0
265	C16H11NO3	11	16	1	3	0	0	12	0.188	0.688	16	0	13.5	0.548264	0.601625	0.697743	0.705769	0.499169	1.02935	0.702278	0.828574	0.599991	0.610909
265	C17H15NO2	15	17	1	2	0	0	11	0.118	0.882	17	0	15.4	0	0.594295	0	0	0	0	0	0	0	0.472804
266	C10H18O8	18	10	0	8	0	0	2	0.8	1.8		0	-1.5	0.432543	0	0	0	0	0	0	0	0	0
266	C11H10N2O6	10	11	2	6	0	0	8	0.545	0.909	5.5	0	4	0.781061	1.04197	1.11866	0.918452	0.749825	1.16175	0.893238	0.880345	0.892573	1.20702
266	C11H22O5S	22	11	0	5	0	1	1	0.455	2		0.091	3.8	0	0	0	0.896307	0	0	12.52	0	0	0
266	C11H6O6S	6	11	0	6	0	1	9	0.545	0.545		0.091	4.2	0	0	0	0	0.448077	0.674313	0	0	0.535183	0
266	C11H6O8	6	11	0	8	0	0	9	0.727	0.545		0	3	1.15913	1.2125	1.52808	1.66367	1.19628	1.65265	1.58907	1.11835	1.32885	1.39566
266	C12H10O5S	10	12	0	5	0	1	8	0.417	0.833		0.083	6.2	0.714628	0.836658	0.823556	0.903798	0.781779	1.17175	1.04943	1.2715	0.904925	1.05524
266	C12H10O7	10	12	0	7	0	0	8	0.583	0.833		0	5	7.24834	7.87257	8.45906	9.21808	7.7087	9.65629	10.7482	9.41353	9.36487	9.41786
266	C12H14N2O5	14	12	2	5	0	0	7	0.417	1.167	6	0	6.4	4.55788	5.29967	5.70954	5.10728	3.93802	5.73526	5.66741	5.72207	5.09756	5.92509
266	C13H14O4S	14	13	0	4	0	1	7	0.308	1.077		0.077	8.1	0.526693	0.648058	0	0.813501	0.629082	0.828204	1.01761	0	0.684823	0.851227
266	C13H18N2O4	18	13	2	4	0	0	6	0.308	1.385	6.5	0	8.6	5.77904	6.5793	7.47587	6.41031	4.7725	7.39108	7.23098	7.90194	6.64278	7.46624
266	C14H22N2O3	22	14	2	3	0	0	5	0.214	1.571	7	0	10.7	0.599357	0	0.54704	0.696289	0.467942	0.887456	0.652759	0.783225	0.56467	0.5658
266	C15H10N2O3	10	15	2	3	0	0	12	0.2	0.667	7.5	0	12.4	0.435228	0	0	0.519435	0.466568	0.743182	0	0.516702	0.442822	0.507419
266	C15H6O5	6	15	0	5	0	0	13	0.333	0.4		0	10.7	0.804017	0.898388	1.22727	0.984896	0.860297	1.16406	0.908111	1.02819	0.97118	0.946471
266	C16H10O4	10	16	0	4	0	0	12	0.25	0.625		0	12.6	2.60988	2.95459	3.30871	2.98646	2.29918	3.72089	2.76341	3.24519	3.08294	3.49907
266	C16H14N2O2	14	16	2	2	0	0	11	0.125	0.875	8	0	14.3	0.438893	0	0.548465	0.627796	0	0.611611	0	0.509412	0.438893	0.509878
266	C17H14O3	14	17	0	3	0	0	11	0.176	0.824		0	14.5	2.12532	2.3257	2.71136	2.10188	1.80069	2.86989	1.96675	2.62464	2.21039	2.66951
266	C18H18O2	18	18	0	2	0	0	10	0.111	1		0	16.4	0.934931	1.03925	1.07365	1.20503	0.712852	1.19023	1.042	1.07659	1.0964	1.47986
266	C19H22O	22	19	0	1	0	0	9	0.053	1.158		0	18.4	0	0	0	0	0	0.570835	0	0	0	0
266	C9H14O7S	14	9	0	7	0	1	3	0.778	1.556		0.111	-5	0.427412	0	0.573828	0	0	0.642385	0.672173	0.823328	0	0.552583
267	C11H9NO5S	9	11	1	5	0	1	8	0.455	0.818	11	0.091	4.8	0	0	0.552807	0	0	0	0	0.582064	0.450309	0
267	C11H9NO7	9	11	1	7	0	0	8	0.636	0.818	11	0	3.3	0.573508	0.697561	1.00582	1.21803	0.736171	1.05178	1.03916	0.781621	0.750004	0.971104
267	C12H13NO4S	13	12	1	4	0	1	7	0.333	1.083	12	0.083	6.8	0.373482	0	0.679281	0.550159	0	0	0	0.666099	0.519514	0.56001
267	C12H13NO6	13	12	1	6	0	0	7	0.5	1.083	12	0	5.6	5.19293	5.2206	6.06972	5.97966	4.46577	5.83073	6.30546	6.00589	5.24135	6.03329
267	C15H9NO4	9	15	1	4	0	0	12	0.267	0.6	15	0	11.5	0.86268	1.00655	1.20732	1.05447	0.616112	1.12796	0.763553	1.13897	0.922662	0.980937
267	C16H13NO3	13	16	1	3	0	0	11	0.188	0.812	16	0	13.4	0.78697	0.791694	0.988676	0.964853	0.650351	1.05486	1.01313	1.05079	0.931929	1.25869
267	C17H17NO2	17	17	1	2	0	0	10	0.118	1	17	0	15.4	0	0	0.555314	0	0	0	0	0.635772	0.519517	0.635596
268	C11H12N2O4S	12	11	2	4	0	1	7	0.364	1.091	5.5	0.091	5.2	0.40479	0	0.595026	0	0	0	0	0.625885	0.48026	0.541936
268	C11H12N2O6	12	11	2	6	0	0	7	0.545	1.091	5.5	0	3.7	1.50506	1.56389	1.71399	1.9507	1.33058	1.87668	2.14124	1.78146	1.62542	1.58811
268	C11H8O6S	8	11	0	6	0	1	8	0.545	0.727		0.091	4	0.683458	0.661119	0.765797	0.869838	0.697408	1.02414	0.766506	0.820135	0.77532	0.743487
268	C11H8O8	8	11	0	8	0	0	8	0.727	0.727		0	2.7	1.92904	2.58636	2.39279	2.59539	2.21618	2.46067	2.91559	2.28266	2.19252	2.5123
268	C12H12O5S	12	12	0	5	0	1	7	0.417	1		0.083	6	1.02538	0.979323	0.976587	1.23921	0.952593	1.63892	1.47433	1.5156	1.29863	1.609
268	C12H12O7	12	12	0	7	0	0	7	0.583	1		0	4.8	10.5153	10.7921	13.2894	13.7106	10.4039	13.4051	15.9183	13.487	12.671	13.6113
268	C12H16N2O5	16	12	2	5	0	0	6	0.417	1.333	6	0	6.2	4.57946	5.00238	5.59248	5.1701	3.8888	5.8708	5.39978	5.81501	5.08868	6.0014
268	C13H20N2O4	20	13	2	4	0	0	5	0.308	1.538	6.5	0	8.4	2.00818	2.1771	2.43281	2.17151	1.56704	2.73152	2.16108	2.75869	2.35423	2.66962
268	C14H4O6	4	14	0	6	0	0	13	0.429	0.286		0	8.8	0	0	0	0	0	0	0	0	0.488961	0
268	C14H8N2O4	8	14	2	4	0	0	12	0.286	0.571	7	0	10.4	0	0	0.585737	0	0	0	0	0	0	0.475878
268	C15H12N2O3	12	15	2	3	0	0	11	0.2	0.8	7.5	0	12.3	0.807531	1.05163	1.22382	1.08588	0.801037	1.17572	1.02724	1.0429	0.825296	1.31589
268	C15H8O3S	8	15	0	3	0	1	12	0.2	0.533		0.067	11.6	0	0	0	0	0	0	0	0	0	0.464508
268	C15H8O5	8	15	0	5	0	0	12	0.333	0.533		0	10.6	2.91672	3.04337	3.4946	3.58493	2.81876	3.74255	3.36516	3.9295	3.26496	3.70319
268	C16H12O4	12	16	0	4	0	0	11	0.25	0.75		0	12.5	3.97767	4.33937	4.86365	4.57583	3.39395	5.4707	4.74196	5.41988	4.67093	5.34512
268	C16H16N2O2	16	16	2	2	0	0	10	0.125	1	8	0	14.2	0.618986	0.585752	0.571808	0.79011	0.522802	1.12725	0	0.968649	0.615021	0.89558
268	C17H16O3	16	17	0	3	0	0	10	0.176	0.941		0	14.4	2.50935	2.70914	3.21451	2.69217	2.03632	3.54866	2.93543	3.27183	2.9685	3.44265
268	C18H20O2	20	18	0	2	0	0	9	0.111	1.111		0	16.4	1.36048	1.58163	1.6504	1.31009	1.03751	1.77742	1.54706	1.97372	1.48056	1.81671
268	C19H24O	24	19	0	1	0	0	8	0.053	1.263		0	18.3	0.465855	0.511577	0	0	0	0	0	0.555949	0	0.513369
268	C9H16O7S	16	9	0	7	0	1	2	0.778	1.778		0.111	-6	0	0	0	0	0.378318	0	0	0.677267	0.517881	0.66422
269	C11H11NO5S	11	11	1	5	0	1	7	0.455	1	11	0.091	4.5	0.406302	0.737229	0.662968	0.607864	0.574198	0.609096	0.629388	0.751914	0.741965	0.493752
269	C11H11NO7	11	11	1	7	0	0	7	0.636	1	11	0	3	1.25745	1.51415	1.50112	1.62841	1.16354	1.52434	1.5653	1.42351	1.51766	1.67419
269	C12H15NO4S	15	12	1	4	0	1	6	0.333	1.25	12	0.083	6.7	0.476887	0	0	0	0	0	0	0	0.445782	0.510346
269	C12H15NO6	15	12	1	6	0	0	6	0.5	1.25	12	0	5.4	6.71312	6.89596	8.03053	7.72986	5.7404	8.32074	8.20964	7.78014	6.87651	7.52048
269	C13H19NO5	19	13	1	5	0	0	5	0.385	1.462	13	0	7.6	3.84681	4.37763	4.56075	4.51047	3.28444	5.22147	4.92053	5.47564	4.65302	5.06497
269	C14H7NO5	7	14	1	5	0	0	12	0.357	0.5	14	0	9.5	0.578975	0.641052	0.694765	0.616042	0.4409	0.691425	0	0.661418	0.758529	0.594836
269	C15H11NO4	11	15	1	4	0	0	11	0.267	0.733	15	0	11.4	1.51097	1.27064	1.90126	1.56094	1.16902	1.89674	1.48762	2.16605	1.57606	1.79709
269	C16H15NO3	15	16	1	3	0	0	10	0.188	0.938	16	0	13.3	1.17491	1.16423	1.47325	1.32651	0.812493	1.29505	1.27441	1.60186	1.39414	1.54269
269	C17H19NO2	19	17	1	2	0	0	9	0.118	1.118	17	0	15.3	0.490812	0.630826	0.878764	0	0.353713	0	0.716581	0.697557	0.603002	0.706373
270	C10H10N2O5S	10	10	2	5	0	1	7	0.5	1	5	0.1	2	0.431751	0	0	0	0	0	0	0	0.431515	0.486128
270	C10H22O6S	22	10	0	6	0	1	0	0.6	2.2		0.1	0.3	0	0	0	0	0	0	0	0.508507	0	0
270	C10H6O7S	6	10	0	7	0	1	8	0.7	0.6		0.1	1.5	0	0	0	0	0	0.630316	0	0	0.458744	0.471684
270	C11H10O6S	10	11	0	6	0	1	7	0.545	0.909		0.091	3.8	1.01815	1.2475	0.975996	1.2516	1.16267	1.33897	1.6166	1.25452	1.11737	1.35963
270	C11H10O8	10	11	0	8	0	0	7	0.727	0.909		0	2.3	2.1724	2.43641	2.61299	3.00032	2.33496	2.80089	3.15868	2.39152	2.39027	2.89463
270	C11H14N2O4S	14	11	2	4	0	1	6	0.364	1.273	5.5	0.091	5	0	0	0	0	0	0	0	0.519608	0	0.602883
270	C11H14N2O6	14	11	2	6	0	0	6	0.545	1.273	5.5	0	3.3	1.70543	1.82252	2.5001	2.17844	1.59452	2.25152	2.51739	2.35042	1.95792	2.23098
270	C12H14O5S	14	12	0	5	0	1	6	0.417	1.167		0.083	5.8	1.32833	1.72497	1.67267	2.12937	4.72884	4.48287	1.98849	1.9712	2.36107	2.85653
270	C12H18N2O5	18	12	2	5	0	0	5	0.417	1.5	6	0	6	2.46255	2.58238	3.24465	3.01396	2.26831	3.31487	3.38182	3.37671	2.83834	2.89586
270	C14H10N2O4	10	14	2	4	0	0	11	0.286	0.714	7	0	10.2	0.985428	0.765593	1.04531	1.04783	0.74543	1.12584	0.964979	1.26977	1.02473	1.04194
270	C14H6O6	6	14	0	6	0	0	12	0.429	0.429		0	8.6	1.5032	1.68473	2.19856	2.41151	1.93415	2.95939	1.51495	2.05208	1.6491	1.80452
270	C15H14N2O3	14	15	2	3	0	0	10	0.2	0.933	7.5	0	12.2	1.40063	1.46373	2.06709	1.86904	1.38362	2.04685	1.64718	2.14225	1.66932	1.98396
270	C16H14O4	14	16	0	4	0	0	10	0.25	0.875		0	12.4	5.24778	5.24532	6.02418	5.3256	4.07879	6.39414	5.48586	6.01138	5.29316	6.25222
270	C16H18N2O2	18	16	2	2	0	0	9	0.125	1.125	8	0	14.2	0.885785	1.06402	1.18322	0.901317	0.666459	1.22587	1.09266	1.24723	0.882676	1.32399
270	C18H22O2	22	18	0	2	0	0	8	0.111	1.222		0	16.3	1.45436	1.61789	1.84559	1.47514	1.35258	2.02685	1.66785	2.31595	1.4554	1.99748
271	C10H9NO6S	9	10	1	6	0	1	7	0.6	0.9	10	0.1	1.5	0	0	0	0.578342	0	0	0	0	0	0
271	C11H13NO5S	13	11	1	5	0	1	6	0.455	1.182	11	0.091	4.2	0.501652	0.651396	0	0.820276	0.522474	0.716562	0.772079	0.898566	0.798502	0.764244
271	C11H13NO7	13	11	1	7	0	0	6	0.636	1.182	11	0	2.7	2.02396	2.24548	2.4873	2.38568	1.85477	2.51165	2.41664	2.41679	2.1691	2.03932
271	C12H17NO4S	17	12	1	4	0	1	5	0.333	1.417	12	0.083	6.5	0	0	0	0	0.363842	0.651547	0	0	0	0.534426
271	C12H17NO6	17	12	1	6	0	0	5	0.5	1.417	12	0	5.2	4.18102	4.89614	4.76381	5.11304	4.04414	5.87407	5.80658	5.42008	4.9698	5.31579
271	C13H21NO5	21	13	1	5	0	0	4	0.385	1.615	13	0	7.4	1.18184	1.30349	1.5727	1.57879	1.05544	1.83917	1.57784	2.07602	1.54922	1.59566
271	C14H9NO5	9	14	1	5	0	0	11	0.357	0.643	14	0	9.4	1.27856	1.27961	1.46909	1.49905	1.10246	1.56986	1.40015	1.67558	1.3263	1.70257
271	C15H13NO4	13	15	1	4	0	0	10	0.267	0.867	15	0	11.3	1.84225	1.97673	2.24722	2.36523	1.52791	2.55474	2.28111	2.40618	2.05343	2.39572
271	C16H17NO3	17	16	1	3	0	0	9	0.188	1.062	16	0	13.2	1.42217	1.66637	1.60057	1.5563	1.19011	1.87379	1.64891	1.91425	1.50317	1.99262
271	C17H21NO2	21	17	1	2	0	0	8	0.118	1.235	17	0	15.2	0.557831	0.595128	0.571644	0.845157	0.425473	0.771968	0	0.974153	0.627254	0.5713
272	C10H12N2O5S	12	10	2	5	0	1	6	0.5	1.2	5	0.1	1.5	0	0	0	0.689152	0	0	0	0.510461	0.579016	0.556604
272	C10H12N2O7	12	10	2	7	0	0	6	0.7	1.2	5	0	-3	0.415978	0	0	0	0	0	0.618436	0	0.484406	0
272	C10H8O7S	8	10	0	7	0	1	7	0.7	0.8		0.1	1	0.524902	0.51537	0.619216	0.843167	0.49992	0.846274	0.627522	0.798521	0.740722	0.840497
272	C11H12O6S	12	11	0	6	0	1	6	0.545	1.091		0.091	3.5	1.05733	1.21351	1.06116	1.632	1.26136	1.68073	1.35559	1.54504	1.54477	1.6166
272	C11H12O8	12	11	0	8	0	0	6	0.727	1.091		0	2	3.46595	4.17589	4.26941	4.35527	3.88897	4.80616	5.23146	4.58744	4.39489	4.28842
272	C11H16N2O6	16	11	2	6	0	0	5	0.545	1.455	5.5	0	3	1.44469	1.79262	1.70496	2.08997	1.46862	2.24395	2.04978	2.1331	1.88279	1.94597
272	C12H20N2O5	20	12	2	5	0	0	4	0.417	1.667	6	0	5.8	0.83655	0.713529	0.981137	0.815916	0.6807	0.972855	0.883306	12.3257	1.36791	2.3626
272	C13H20O4S	20	13	0	4	0	1	4	0.308	1.538		0.077	7.8	0	0	0	0.675866	0.57502	0	0	0.71632	0.633764	0.681964
272	C13H4O7	4	13	0	7	0	0	12	0.538	0.308		0	6.7	0.448946	0	0.59385	0	0	0	0	0	0	0
272	C13H8N2O5	8	13	2	5	0	0	11	0.385	0.615	6.5	0	8.2	0.751064	0.588017	0.73676	0.519118	0.487141	1.07211	0	0.699409	0.673345	0.929601
272	C14H12N2O4	12	14	2	4	0	0	10	0.286	0.857	7	0	10.1	1.92143	1.8731	2.45164	2.06544	1.76625	2.73177	2.16135	2.52558	2.2399	2.32696
272	C14H8O4S	8	14	0	4	0	1	11	0.286	0.571		0.071	9.6	0.488757	0	0.711392	0.525931	0.472988	0	0	0.720954	0.588559	0.509901
272	C15H16N2O3	16	15	2	3	0	0	9	0.2	1.067	7.5	0	12.1	2.98531	3.20457	3.82641	3.1831	2.28301	3.75512	3.36378	3.90325	2.8901	3.67393
272	C16H16O4	16	16	0	4	0	0	9	0.25	1		0	12.3	6.63512	6.56871	7.64202	7.81183	5.29499	8.1178	7.93217	8.67669	7.34832	8.17939
272	C16H20N2O2	20	16	2	2	0	0	8	0.125	1.25	8	0	14.1	0.710527	0.876553	1.18407	0.716078	0.571598	1.10212	0.938263	1.10814	0.827199	1.08815
272	C18H24O2	24	18	0	2	0	0	7	0.111	1.333		0	16.2	1.58732	1.35471	1.93147	1.50866	1.06736	1.79615	1.15974	2.00714	1.66157	2.13279
272	C22H8	8	22	0	0	0	0	19	0	0.364		0	22.8	0	0	0	0	0.474816	0.815885	0.668847	0	0.658186	0
273	C10H11NO6S	11	10	1	6	0	1	6	0.6	1.1	10	0.1	1	0.395512	0	0	0	0.368497	0	0.655693	0	0	0.601829
273	C10H11NO8	11	10	1	8	0	0	6	0.8	1.1	10	0	-3	0	0.567612	0	0.641172	0.378769	0	0.706105	0	0	0
273	C11H15NO5S	15	11	1	5	0	1	5	0.455	1.364	11	0.091	4	0	0.802257	0	0.652077	0.537175	0.831342	0	0	0.535277	0.931506
273	C11H15NO7	15	11	1	7	0	0	5	0.636	1.364	11	0	2.3	1.26743	1.95092	1.88723	1.93193	1.34084	2.11937	2.01845	1.80036	1.6605	1.92391
273	C12H19NO6	19	12	1	6	0	0	4	0.5	1.583	12	0	5	1.79253	1.64875	1.82721	1.93193	1.56453	1.88239	1.92837	2.56544	2.02996	2.37741
273	C13H23NO5	23	13	1	5	0	0	3	0.385	1.769	13	0	7.3	0	0	0	0.629253	0	0	0	0.658714	0.442918	0.566503
273	C13H7NO6	7	13	1	6	0	0	11	0.462	0.538	13	0	7.3	0.471224	0.593872	0.902241	0.829264	0.664764	0.767092	0.755688	0.65771	0.558296	0.642692
273	C14H11NO5	11	14	1	5	0	0	10	0.357	0.786	14	0	9.2	2.17841	2.09689	2.67036	2.39671	1.94159	2.76416	2.79858	2.87173	2.51396	2.70555
273	C16H19NO3	19	16	1	3	0	0	8	0.188	1.188	16	0	13.2	1.62645	1.60237	1.96297	1.67637	1.33354	1.98857	1.61434	2.08942	1.60885	2.06156
273	C17H23NO2	23	17	1	2	0	0	7	0.118	1.353	17	0	15.1	0	0	0.68932	0	0	0	0	0	0	0
274	C10H10O7S	10	10	0	7	0	1	6	0.7	1		0.1	0.5	0.597056	0.575173	0.650079	1.02969	0.686267	0.928356	0.994592	0.666731	0.943534	0.816039
274	C10H10O9	10	10	0	9	0	0	6	0.9	1		0	-3	0.394344	0	0	0	0.358958	0.62674	0	0	0	0.484215
274	C10H14N2O5S	14	10	2	5	0	1	5	0.5	1.4	5	0.1	1	0.414129	0.523848	0	0.527089	0	0	0	0.564304	0.521578	0.467932
274	C11H14O6S	14	11	0	6	0	1	5	0.545	1.273		0.091	3.2	1.37934	1.67814	1.52217	1.91019	1.57462	2.11944	1.73588	2.09081	2.06932	1.95224
274	C11H14O8	14	11	0	8	0	0	5	0.727	1.273		0	1.7	3.45824	4.22239	4.09235	4.41265	3.77585	4.69858	5.27127	4.3993	4.59265	4.73835
274	C11H18N2O6	18	11	2	6	0	0	4	0.545	1.636	5.5	0	2.7	0.402164	0.636228	0	0.561849	0.365581	0.617897	0.626846	0.750274	0.524669	0.808057
274	C12H18O5S	18	12	0	5	0	1	4	0.417	1.5		0.083	5.5	0.719421	1.05606	1.02771	1.29889	1.06699	1.79166	1.45325	1.43579	1.24281	1.37646
274	C12H22N2O5	22	12	2	5	0	0	3	0.417	1.833	6	0	5.6	0	0	0	0	0	0	0	0.865966	0	0
274	C13H10N2O5	10	13	2	5	0	0	10	0.385	0.769	6.5	0	8	1.10042	1.35619	1.63435	1.25595	0.969298	1.44388	1.2607	1.29723	1.26976	1.323
274	C13H6O5S	6	13	0	5	0	1	11	0.385	0.462		0.077	7.6	0	0	0	0	0	0.64251	0	0	0	0
274	C13H6O7	6	13	0	7	0	0	11	0.538	0.462		0	6.5	1.70856	1.76954	2.53895	2.32181	1.79099	2.58264	2.17884	2.24992	2.09402	2.38238
274	C14H10O4S	10	14	0	4	0	1	10	0.286	0.714		0.071	9.4	0.563353	0	0.746542	0.694394	0.5112	0.595578	0.687581	0.619329	0.633312	0.514017
274	C14H10O6	10	14	0	6	0	0	10	0.429	0.714		0	8.4	8.69459	9.05169	10.7004	10.6197	8.70239	12.2852	12.0049	11.2598	10.5826	11.9009
274	C14H14N2O4	14	14	2	4	0	0	9	0.286	1	7	0	10	4.33162	4.73261	5.59859	4.8052	3.55674	4.98481	5.01674	5.39642	4.32987	5.41675
274	C15H14O3S	14	15	0	3	0	1	9	0.2	0.933		0.067	11.4	0	0	0	0	0.36923	0	0	0	0	0
274	C15H18N2O3	18	15	2	3	0	0	8	0.2	1.2	7.5	0	12	4.13624	4.50615	5.60716	4.52169	2.92677	4.92018	4.39363	5.33278	4.2041	5.51015
274	C16H22N2O2	22	16	2	2	0	0	7	0.125	1.375	8	0	14	0	0	0	0	0	0	0	0.509285	0	0.604356
274	C18H10O3	10	18	0	3	0	0	14	0.167	0.556		0	15.7	0.625878	0	0.555763	0.662366	0.441814	0.677909	0	0.735684	0.522982	0.819422
274	C18H26O2	26	18	0	2	0	0	6	0.111	1.444		0	16.2	0.907485	0.925786	1.24137	1.06991	0.721426	1.21229	1.1979	1.40729	1.01654	1.61059
274	C19H14O2	14	19	0	2	0	0	13	0.105	0.737		0	17.6	0.455894	0	0.63758	0	0	0	0	0	0.431742	0.5131
274	C22H10	10	22	0	0	0	0	18	0	0.455		0	22.8	0	0	0	0	0	0	0	0	0.677953	0
275	C10H13NO6S	13	10	1	6	0	1	5	0.6	1.3	10	0.1	0.5	0	0.698015	0	0.963655	0.518553	0.637968	0.640137	0.834208	0.544938	0.798591
275	C11H17NO5S	17	11	1	5	0	1	4	0.455	1.545	11	0.091	3.8	0	0	0	0	0.399637	0	0	0	0	0
275	C11H17NO7	17	11	1	7	0	0	4	0.636	1.545	11	0	2	1.07557	1.15162	1.57726	1.65402	0.993543	1.67786	2.07148	8.59204	3.39337	4.26402
275	C12H21NO6	21	12	1	6	0	0	3	0.5	1.75	12	0	4.8	0.376086	0	0	0.527844	0.370424	0.764931	0.635599	0.667144	0.512377	0.564168
275	C13H9NO6	9	13	1	6	0	0	10	0.462	0.692	13	0	7.2	1.45461	1.11887	1.52938	1.77396	1.44502	1.99486	1.92768	1.70768	1.62805	1.5836
275	C14H13NO5	13	14	1	5	0	0	9	0.357	0.929	14	0	9.1	3.52473	3.73952	4.20389	3.82118	2.95968	4.25853	4.50113	4.45771	4.12555	4.42625
275	C15H17NO4	17	15	1	4	0	0	8	0.267	1.133	15	0	11.1	3.68886	4.0833	4.76123	4.35548	3.10394	4.79406	4.34907	5.14191	4.01775	5.03829
275	C16H21NO3	21	16	1	3	0	0	7	0.188	1.312	16	0	13.1	1.32957	1.42583	1.68302	1.62403	1.00952	1.86637	1.53102	1.7183	1.57078	1.77779
276	C10H12O7S	12	10	0	7	0	1	5	0.7	1.2		0.1	0	0.686311	0.828699	0.870655	0.9167	0.737949	1.20088	1.23109	1.30002	0.857184	0.963645
276	C10H12O9	12	10	0	9	0	0	5	0.9	1.2		0	-4	0.397873	0	0	0.531314	0	0	0	0.511744	0.490814	0.480962
276	C10H16N2O7	16	10	2	7	0	0	4	0.7	1.6	5	0	-5	0	0	0	0	0	0	0	0	0.981277	0.538113
276	C11H16O6S	16	11	0	6	0	1	4	0.545	1.455		0.091	3	2.31925	2.85421	3.75237	4.63087	2.53062	3.87389	5.88296	3.81868	3.42487	3.65697
276	C11H16O8	16	11	0	8	0	0	4	0.727	1.455		0	1.3	1.81906	1.95247	2.08179	2.07798	2.01113	2.68281	2.21122	2.23947	2.41532	2.34318
276	C12H20O5S	20	12	0	5	0	1	3	0.417	1.667		0.083	5.3	0	0.531988	0.586633	0.990989	0.608992	0.81309	0.824506	0.944009	0.874594	1.01711
276	C12H4O8	4	12	0	8	0	0	11	0.667	0.333		0	4.5	0	0	0	0.522792	0	0	0	0	0	0
276	C12H8N2O6	8	12	2	6	0	0	10	0.5	0.667	6	0	5.8	0.557845	0	0.609136	0	0.437345	0.630922	0	0	0.535732	0
276	C13H12N2O5	12	13	2	5	0	0	9	0.385	0.923	6.5	0	7.8	2.60452	2.59774	2.8835	2.67633	2.30055	2.96288	2.93764	3.45271	2.90157	3.1285
276	C13H8O5S	8	13	0	5	0	1	10	0.385	0.615		0.077	7.4	0	0	0.713099	0.565727	0.61652	0	0	0.724556	0.769029	0.686507
276	C14H12O4S	12	14	0	4	0	1	9	0.286	0.857		0.071	9.3	0.567859	0	0.776695	0.62945	0.469529	0.628422	0	1.01295	0.623606	0.653941
276	C15H16O3S	16	15	0	3	0	1	8	0.2	1.067		0.067	11.3	0	0	0	0	0	0	0	0.563127	0	0
276	C15H20N2O3	20	15	2	3	0	0	7	0.2	1.333	7.5	0	11.9	2.30656	2.42858	2.8735	2.54549	1.62402	2.37658	2.65831	3.61183	2.51077	3.10885
276	C17H8O4	8	17	0	4	0	0	14	0.235	0.471		0	13.7	0.582268	0.759807	1.07073	0	0.618804	0.724216	0	0.887651	0.482111	0.813095
276	C18H12O3	12	18	0	3	0	0	13	0.167	0.667		0	15.6	0.893423	0.76322	1.08359	1.05914	0.819665	1.16318	0.897228	1.26489	1.05202	1.17749
276	C19H16O2	16	19	0	2	0	0	12	0.105	0.842		0	17.5	0	0	0	0	0	0	0.6741	0	0	0
277	C10H15NO6S	15	10	1	6	0	1	4	0.6	1.5	10	0.1	0	0	0	0	0	0	0	0	0	0.448483	0
277	C11H19NO7	19	11	1	7	0	0	3	0.636	1.727	11	0	1.7	0.399642	0	0	0	0	0.657738	0.639054	0	0	0.501002
277	C12H23NO4S	23	12	1	4	0	1	2	0.333	1.917	12	0.083	6	0	0	0	0	0	0	1.03532	0	0	0
277	C12H7NO7	7	12	1	7	0	0	10	0.583	0.583	12	0	5	0.442622	0	0	0.700054	0.418222	0.588867	0.789866	0.662976	0.600925	0.510674
277	C13H11NO4S	11	13	1	4	0	1	9	0.308	0.846	13	0.077	8.1	0.431388	0	0	0.57023	0	0	0	0	0	0
277	C13H11NO6	11	13	1	6	0	0	9	0.462	0.846	13	0	7	2.19035	2.60053	2.79354	2.90266	2.24856	2.99527	3.18729	3.00064	3.20034	3.21951
277	C14H15NO5	15	14	1	5	0	0	8	0.357	1.071	14	0	9	5.81868	6.74637	7.31082	6.48189	5.06516	7.85962	6.75573	7.48369	6.42777	7.57995
277	C15H19NO4	19	15	1	4	0	0	7	0.267	1.267	15	0	11	3.8316	4.61274	4.57559	4.46738	2.90501	5.05274	4.53765	5.38604	4.46481	5.13673
277	C17H11NO3	11	17	1	3	0	0	13	0.176	0.647	17	0	14.5	0.399151	0	0	0	0.378965	0	0	0.539335	0	0.622669
278	C10H14O7S	14	10	0	7	0	1	4	0.7	1.4		0.1	-0.5	0.823195	0.866002	1.013	1.11925	0.835742	1.26181	0.901098	1.35852	0.843271	1.01171
278	C11H18O6S	18	11	0	6	0	1	3	0.545	1.636		0.091	2.8	1.81918	2.19679	2.3749	2.9886	1.88797	2.74451	3.15927	2.85751	2.70741	2.55347
278	C11H18O8	18	11	0	8	0	0	3	0.727	1.636		0	1	0.619996	0.730266	0.87438	0.931841	0.506609	0.850554	0.896557	1.02969	0.770842	0.887583
278	C11H22N2O4S	22	11	2	4	0	1	2	0.364	2	5.5	0.091	4	0	0	0	0	0	0	0	2.84028	0.467921	0.568049
278	C12H10N2O4S	10	12	2	4	0	1	9	0.333	0.833	6	0.083	6.8	0	0	0	0	0	0	0	0	0.452334	0
278	C12H10N2O6	10	12	2	6	0	0	9	0.5	0.833	6	0	5.5	0.820264	0.869413	1.03586	0.920252	0.813374	0.992511	1.12588	1.29951	1.09706	1.12662
278	C12H22O5S	22	12	0	5	0	1	2	0.417	1.833		0.083	5.2	0	0	0	0	0.376051	0	0.624669	0	0	0.500147
278	C12H6O8	6	12	0	8	0	0	10	0.667	0.5		0	4.2	1.48897	1.49149	1.80184	1.86685	1.48808	1.95199	2.10146	1.48647	1.86742	2.09014
278	C13H10O5S	10	13	0	5	0	1	9	0.385	0.769		0.077	7.3	0.683981	0.766072	0.974052	0.8337	0.654511	1.19949	0.964317	0.96073	0.735464	0.852552
278	C13H14N2O5	14	13	2	5	0	0	8	0.385	1.077	6.5	0	7.7	4.99811	5.25944	5.97615	5.50606	4.11752	6.17618	5.89303	6.47605	5.52945	6.21339
278	C13H26O4S	26	13	0	4	0	1	1	0.308	2		0.077	7.4	0	0	0	0	0	0	0	0.551351	0.577413	0.574503
278	C14H14O4S	14	14	0	4	0	1	8	0.286	1		0.071	9.2	0.553318	0.551893	0	0.556333	0.446121	0	0	0	0.777016	0.705383
278	C14H18N2O4	18	14	2	4	0	0	7	0.286	1.286	7	0	9.8	7.39355	7.10385	9.03721	7.37609	5.7883	8.64144	7.54255	9.16509	7.48343	8.53371
278	C16H6O5	6	16	0	5	0	0	14	0.312	0.375		0	11.7	0.517658	0	0.738255	0	0	0	0.625488	0	0.525467	0.54254
278	C17H10O4	10	17	0	4	0	0	13	0.235	0.588		0	13.6	1.58667	1.81617	2.29058	1.94863	1.19136	2.15205	2.08658	2.27011	1.6316	2.10243
278	C18H14O3	14	18	0	3	0	0	12	0.167	0.778		0	15.5	1.23449	1.21047	1.54032	1.18059	0.821137	1.59652	1.16927	1.67078	1.343	1.40806
278	C19H18O2	18	19	0	2	0	0	11	0.105	0.947		0	17.5	0.468085	0	0.735048	0.707971	0.368063	0	0	0.58483	0.619242	0.792953
279	C10H17NO6S	17	10	1	6	0	1	3	0.6	1.7	10	0.1	-0.5	0.390962	0	0	0	0	0	0	0	0	0
279	C12H25NO4S	25	12	1	4	0	1	1	0.333	2.083	12	0.083	5.8	0	0	0	0	0	0	0	6.90574	11.1175	8.68126
279	C12H9NO5S	9	12	1	5	0	1	9	0.417	0.75	12	0.083	6	0	0	0	0	0.39276	0	0	0	0.44636	0.548752
279	C12H9NO7	9	12	1	7	0	0	9	0.583	0.75	12	0	4.8	0.730443	1.01954	0.992349	1.03891	0.954027	0.827927	1.34785	0.936279	1.11678	1.16663
279	C13H13NO4S	13	13	1	4	0	1	8	0.308	1	13	0.077	8	0.387542	0	0	0	0	0	0.668956	0	0.468822	0.539537
279	C13H13NO6	13	13	1	6	0	0	8	0.462	1	13	0	6.8	4.38075	4.76293	5.16166	4.98274	4.00801	5.45299	5.5328	5.37293	4.57948	5.05329
279	C14H17NO5	17	14	1	5	0	0	7	0.357	1.214	14	0	8.9	7.87035	8.0043	9.54032	8.52108	6.53701	8.98007	8.99711	9.913	8.17974	9.1581
279	C16H25NO3	25	16	1	3	0	0	5	0.188	1.562	16	0	12.9	0	0	0	0.519274	0	0	0.779292	0.575631	0	0.471645
279	C16H9NO4	9	16	1	4	0	0	13	0.25	0.562	16	0	12.5	0.570472	0	0.660806	0.582984	0	0.725978	0	0	0.605544	0.526326
279	C17H13NO3	13	17	1	3	0	0	12	0.176	0.765	17	0	14.5	0.609796	0	0.607219	0	0.376102	0.7683	0	0	0.607231	0.589314
280	C10H16O7S	16	10	0	7	0	1	3	0.7	1.6		0.1	-1	0.646488	0.745061	0.931692	0.925171	0.89291	1.09038	1.05993	1.25724	1.0854	1.23613
280	C11H20O6S	20	11	0	6	0	1	2	0.545	1.818		0.091	2.5	0.777887	0.928891	1.20822	1.23934	0.891086	1.26966	1.46281	1.43625	1.2735	1.79041
280	C11H20O8	20	11	0	8	0	0	2	0.727	1.818		0	0.7	0.5212	0	0	0	0	0	0	0	0	0
280	C12H12N2O4S	12	12	2	4	0	1	8	0.333	1	6	0.083	6.6	0	0	0	0	0.37524	0	0	0	0	0.511646
280	C12H12N2O6	12	12	2	6	0	0	8	0.5	1	6	0	5.2	1.93848	1.77538	2.46508	2.40266	1.64066	2.28916	2.1198	2.558	2.00456	2.27094
280	C12H8O6S	8	12	0	6	0	1	9	0.5	0.667		0.083	5.2	0.487	0	0.627653	0.870647	0.588651	0.792608	0.631017	0.832931	0.535138	0.675098
280	C12H8O8	8	12	0	8	0	0	9	0.667	0.667		0	4	2.50314	3.0932	3.21105	3.66888	3.00011	3.81263	3.69163	3.20772	3.41838	3.16318
280	C13H12O5S	12	13	0	5	0	1	8	0.385	0.923		0.077	7.1	0.526324	0.700723	0.772707	0.931644	0.692962	0.99574	0.733495	1.01459	1.08035	0.98972
280	C13H16N2O5	16	13	2	5	0	0	7	0.385	1.231	6.5	0	7.5	8.71056	8.69193	10.4436	9.32259	6.73793	9.53414	9.43354	10.2737	8.59755	9.99388
280	C14H16O4S	16	14	0	4	0	1	7	0.286	1.143		0.071	9.1	0	0.670031	0	0	0	0	0	0	0.836662	0
280	C14H20N2O4	20	14	2	4	0	0	6	0.286	1.429	7	0	9.6	4.30266	4.32919	5.01883	4.70204	2.95446	4.83445	4.49491	5.46583	4.55484	5.17135
280	C16H12N2O3	12	16	2	3	0	0	12	0.188	0.75	8	0	13.4	0.525838	0.573513	0	0	0.398523	0.606603	0	0.907191	0.494155	0.772807
280	C16H8O5	8	16	0	5	0	0	13	0.312	0.5		0	11.6	1.75579	2.08233	2.61513	2.27317	1.52014	2.47998	2.2388	2.22784	2.02701	2.48847
280	C17H12O4	12	17	0	4	0	0	12	0.235	0.706		0	13.5	2.77473	2.73306	3.20534	3.15367	2.17293	3.24941	3.09497	3.25678	2.97593	3.27871
280	C18H16O3	16	18	0	3	0	0	11	0.167	0.889		0	15.5	1.73528	1.62941	2.15212	1.77977	1.30559	2.00293	1.99584	1.96	1.64296	1.95878
280	C19H20O2	20	19	0	2	0	0	10	0.105	1.053		0	17.4	0.667008	0.737905	0.760925	0.620889	0.605777	0.87264	0.697968	0.91913	0.752443	1.14335
281	C12H11NO5S	11	12	1	5	0	1	8	0.417	0.917	12	0.083	5.8	0.45751	0	0.676679	0	0.388075	0.692277	0	0.683182	0	0.5959
281	C12H11NO7	11	12	1	7	0	0	8	0.583	0.917	12	0	4.5	1.40513	1.61379	1.70489	1.75259	1.42524	1.66676	1.986	2.04361	1.48356	1.65283
281	C13H15NO4S	15	13	1	4	0	1	7	0.308	1.154	13	0.077	7.9	0	0	0	0	0	0	0	0.566501	0	0.533531
281	C13H15NO6	15	13	1	6	0	0	7	0.462	1.154	13	0	6.7	8.15963	8.23362	9.68338	8.33586	6.37643	9.6327	9.17578	9.5472	8.2203	8.86328
281	C15H23NO4	23	15	1	4	0	0	5	0.267	1.533	15	0	10.8	1.36899	1.75499	1.83209	1.37981	1.15226	1.97224	1.45959	2.05953	1.43528	2.15303
281	C15H7NO5	7	15	1	5	0	0	13	0.333	0.467	15	0	10.6	0	0	0	0	0	0	0	0.5181	0.493375	0
281	C16H11NO4	11	16	1	4	0	0	12	0.25	0.688	16	0	12.5	0.931812	0.938506	1.11969	1.06291	0.796187	1.41593	0.909604	1.25997	1.10231	1.19135
281	C17H15NO3	15	17	1	3	0	0	11	0.176	0.882	17	0	14.4	0.553742	0.643157	0.627382	0.572575	0.577982	0.713057	0.943077	0.862854	0.795741	0.866588
281	C18H19NO2	19	18	1	2	0	0	10	0.111	1.056	18	0	16.3	0.406716	0	0	0	0	0	0	0	0	0.503119
282	C10H18O7S	18	10	0	7	0	1	2	0.7	1.8		0.1	-1.5	0.674452	0.906516	0.809665	1.07662	0.892107	0.928191	0.931588	1.46425	1.06757	1.157
282	C11H10N2O7	10	11	2	7	0	0	8	0.636	0.909	5.5	0	2	0	0	0	0	0	0.644268	0	0	0	0
282	C11H22O6S	22	11	0	6	0	1	1	0.545	2		0.091	2.2	0	0.539547	0.639967	0.604343	0.473955	0.668895	5.14959	2.22005	2.27196	1.63447
282	C12H10O6S	10	12	0	6	0	1	8	0.5	0.833		0.083	5	0.697895	1.02111	0.833955	1.18906	0.913559	1.21057	1.25306	1.16989	1.04286	0.879865
282	C12H10O8	10	12	0	8	0	0	8	0.667	0.833		0	3.8	3.92958	4.33477	4.87036	5.33189	4.52492	5.80408	5.75121	4.97803	5.07153	5.024
282	C12H14N2O4S	14	12	2	4	0	1	7	0.333	1.167	6	0.083	6.4	0	0	0	0	0	0	0	0.754205	0	0.546199
282	C12H14N2O6	14	12	2	6	0	0	7	0.5	1.167	6	0	5	3.61892	3.77545	4.20156	3.99888	3.00387	4.04978	4.01245	4.18512	3.83851	3.76798
282	C13H14O7	14	13	0	7	0	0	7	0.538	1.077		0	5.8	16.9247	18.3397	19.8413	20.0359	16.2989	22.0791	23.2381	21.4968	20.4967	21.0745
282	C13H18N2O5	18	13	2	5	0	0	6	0.385	1.385	6.5	0	7.3	7.10461	7.11504	9.14042	7.61628	5.83599	8.48787	7.6156	8.78353	7.54209	8.45533
282	C14H22N2O4	22	14	2	4	0	0	5	0.286	1.571	7	0	9.5	1.17758	1.20665	1.38487	1.30016	0.871568	1.44756	1.36133	1.70161	0.994577	1.63324
282	C15H10N2O4	10	15	2	4	0	0	12	0.267	0.667	7.5	0	11.3	0.660774	0.670166	0.811808	0.850019	0.422825	0.749682	0.778287	0.967021	0.512534	0.811659
282	C15H6O6	6	15	0	6	0	0	13	0.4	0.4		0	9.7	1.11407	1.02042	1.46632	1.39283	0.939579	1.65376	1.41999	1.44303	1.35336	1.34135
282	C16H10O5	10	16	0	5	0	0	12	0.312	0.625		0	11.5	3.75569	3.43985	4.78176	4.08339	3.60645	4.8346	4.26698	4.86665	4.20011	4.77329
282	C16H14N2O3	14	16	2	3	0	0	11	0.188	0.875	8	0	13.3	0.658822	0.549436	1.02546	0.698048	0.596296	0.952815	0.978695	1.03067	0.782893	0.822108
282	C17H14O4	14	17	0	4	0	0	11	0.235	0.824		0	13.5	3.07184	3.31162	4.09295	3.24378	2.77197	3.78509	3.93311	3.99418	3.79359	4.55945
282	C17H18N2O2	18	17	2	2	0	0	10	0.118	1.059	8.5	0	15.2	0	0	0.608172	0.542669	0	0	0	0.672665	0	0.571091
282	C19H22O2	22	19	0	2	0	0	9	0.105	1.158		0	17.4	0.903059	0.809663	1.15622	0.985304	0.557497	0.973594	1.01176	1.07973	0.617538	1.24427
283	C12H13NO5S	13	12	1	5	0	1	7	0.417	1.083	12	0.083	5.6	0.619804	0.651136	0.671839	0.809206	0.420597	0.868254	0	0.528543	0.7313	0.716484
283	C12H13NO7	13	12	1	7	0	0	7	0.583	1.083	12	0	4.2	3.20867	3.59271	3.87009	3.53554	3.01306	4.02524	4.07864	4.21172	3.75323	3.80984
283	C13H17NO6	17	13	1	6	0	0	6	0.462	1.308	13	0	6.5	8.77327	9.84352	10.5467	10.2388	7.92134	10.7716	10.2007	10.7301	9.90041	10.8691
283	C14H21NO5	21	14	1	5	0	0	5	0.357	1.5	14	0	8.6	3.322	3.43174	3.86438	3.94172	2.86515	4.12989	4.02906	4.37084	3.67013	4.17854
283	C15H25NO4	25	15	1	4	0	0	4	0.267	1.667	15	0	10.7	0	0	0.826903	0.526395	0.413985	0.676291	0.753176	0.779823	0.538437	0.853525
283	C15H9NO5	9	15	1	5	0	0	12	0.333	0.6	15	0	10.4	0.99983	1.16919	1.27705	1.40995	0.906768	1.3553	1.01431	1.46036	1.29223	1.27076
283	C16H13NO4	13	16	1	4	0	0	11	0.25	0.812	16	0	12.4	1.19522	1.26537	1.39781	1.52308	1.11722	1.30453	1.64569	1.52401	1.46685	1.54482
283	C17H17NO3	17	17	1	3	0	0	10	0.176	1	17	0	14.3	0.80396	0.878623	0.949798	0.892014	0.606396	1.11217	0.869695	1.29197	0.8728	1.17551
283	C18H21NO2	21	18	1	2	0	0	9	0.111	1.167	18	0	16.3	0	0	0	0.536956	0	0	0	0	0.459547	0
284	C10H20O7S	20	10	0	7	0	1	1	0.7	2		0.1	-2	0	0	0	0.69582	0.495522	0.669441	0	0	0.533727	0.676617
284	C11H12N2O5S	12	11	2	5	0	1	7	0.455	1.091	5.5	0.091	3.7	0	0	0	0	0.49278	0	0	0.563766	0.526425	0.589356
284	C11H12N2O7	12	11	2	7	0	0	7	0.636	1.091	5.5	0	1.5	0.530722	0.555713	0.840195	0.704336	0.527018	0.799473	0.779283	0.860118	0.680835	0.711027
284	C11H8O7S	8	11	0	7	0	1	8	0.636	0.727		0.091	2.7	0.642333	0.60141	0.71979	0.748969	0.467213	0.832553	0.832581	0	0.688692	0.704263
284	C11H8O9	8	11	0	9	0	0	8	0.818	0.727		0	1	0.633053	0.623238	0.621186	0.655265	0.601425	0.835248	0.986708	0.772932	0.66511	0.650803
284	C12H12O6S	12	12	0	6	0	1	7	0.5	1		0.083	4.8	1.04483	1.24225	1.41146	1.52792	1.40532	1.78319	1.65321	1.41867	1.69825	1.42691
284	C12H12O8	12	12	0	8	0	0	7	0.667	1		0	3.5	6.07309	6.1766	6.85978	7.51284	5.89088	7.497	8.66035	7.38879	7.05709	7.62468
284	C12H16N2O4S	16	12	2	4	0	1	6	0.333	1.333	6	0.083	6.2	0.43645	0	0	0	0	0	0	0	0	0
284	C12H16N2O6	16	12	2	6	0	0	6	0.5	1.333	6	0	4.8	3.30838	3.94748	3.99594	4.11081	3.10624	4.34541	3.64569	4.3497	3.82966	4.40229
284	C13H16O5S	16	13	0	5	0	1	6	0.385	1.231		0.077	6.9	1.18502	1.54374	1.38538	1.9893	4.23288	4.70242	1.86147	2.13668	2.35295	2.58461
284	C13H20N2O5	20	13	2	5	0	0	5	0.385	1.538	6.5	0	7.2	2.73004	2.64739	3.35572	3.0763	2.32472	3.19588	3.31513	3.57535	2.87963	3.39944
284	C14H8N2O5	8	14	2	5	0	0	12	0.357	0.571	7	0	9.3	0	0	0	0	0	0.84833	0	0	0	0.474753
284	C15H12N2O4	12	15	2	4	0	0	11	0.267	0.8	7.5	0	11.2	1.0888	1.38345	1.6837	1.1129	1.03145	1.65008	1.4962	1.75613	1.29847	1.7317
284	C15H8O4S	8	15	0	4	0	1	12	0.267	0.533		0.067	10.6	0	0	0	0	0	0	0	0	0	0.543267
284	C15H8O6	8	15	0	6	0	0	12	0.4	0.533		0	9.6	3.15598	3.43453	4.2303	3.68555	3.27058	3.86527	3.50354	4.30727	3.60731	4.05571
284	C16H16N2O3	16	16	2	3	0	0	10	0.188	1	8	0	13.2	1.49618	1.38891	1.80089	1.72148	1.09673	1.85245	1.73751	1.89271	1.62189	1.83002
284	C17H20N2O2	20	17	2	2	0	0	9	0.118	1.176	8.5	0	15.2	0.418381	0	0.580826	0	0	0.602506	0	0.557145	0.515483	0
284	C19H24O2	24	19	0	2	0	0	8	0.105	1.263		0	17.3	0.983781	0.871877	0.994543	1.12381	0.822836	1.21613	0.851604	1.34377	1.04356	1.4687
284	C19H8OS	8	19	0	1	0	1	16	0.053	0.421		0.053	17.8	0	0	0	0	0	0.727913	0.736307	0	0	0
285	C11H11NO6S	11	11	1	6	0	1	7	0.545	1	11	0.091	3	0.407691	0.586478	0.784898	0.610708	0.471381	0	0.697966	0.622192	0.52537	0.507394
285	C11H11NO8	11	11	1	8	0	0	7	0.727	1	11	0	1	0.506362	0.611035	0	0.566412	0.456317	0	0	0.583741	0.47568	0
285	C12H15NO5S	15	12	1	5	0	1	6	0.417	1.25	12	0.083	5.4	0.605033	0.674813	0.735956	0.77393	0.685481	1.01692	0.953329	1.02893	0.831945	0.735066
285	C12H15NO7	15	12	1	7	0	0	6	0.583	1.25	12	0	4	4.19941	4.15764	4.69626	4.81692	3.74174	4.97027	5.52338	4.83509	4.71015	4.80792
285	C13H19NO6	19	13	1	6	0	0	5	0.462	1.462	13	0	6.3	4.48272	4.78791	5.52226	5.20401	3.91521	5.57658	5.20274	5.89851	5.08971	5.55023
285	C14H23NO5	23	14	1	5	0	0	4	0.357	1.643	14	0	8.5	1.13966	1.14547	1.31366	1.49667	1.06484	1.75558	1.53182	2.61677	1.69945	1.92842
285	C14H7NO6	7	14	1	6	0	0	12	0.429	0.5	14	0	8.4	0.579386	0	0.637347	0.885692	0.517944	0.89227	0.818208	0.698766	0.749404	0
285	C15H11NO5	11	15	1	5	0	0	11	0.333	0.733	15	0	10.3	1.54606	1.80438	1.70379	1.99006	1.38621	2.09567	1.93015	2.0771	1.68934	1.97757
285	C16H15NO4	15	16	1	4	0	0	10	0.25	0.938	16	0	12.3	1.61054	1.65841	2.17967	1.76926	1.33417	2.47577	2.06568	2.24682	1.97008	2.58961
285	C17H19NO3	19	17	1	3	0	0	9	0.176	1.118	17	0	14.2	0.910084	1.07453	1.29151	1.03325	0.732961	1.36317	1.10002	1.6117	1.18513	1.45403
286	C11H10O7S	10	11	0	7	0	1	7	0.636	0.909		0.091	2.3	0.893044	1.06505	0.854291	1.09942	0.836181	1.16012	1.05589	1.22857	1.06054	1.25868
286	C11H10O9	10	11	0	9	0	0	7	0.818	0.909		0	0.5	0.78656	0.817102	0.836072	0.882027	0.822943	0.874658	1.23026	0.99852	0.779233	1.0344
286	C11H14N2O5S	14	11	2	5	0	1	6	0.455	1.273	5.5	0.091	3.3	0.602655	0.762877	0	0.628512	0.456833	0.704231	0.819952	0.787695	0.576819	0.746202
286	C11H14N2O7	14	11	2	7	0	0	6	0.636	1.273	5.5	0	1	0.822221	0.868605	0.782843	0.73619	0.664997	1.05163	0.805491	1.08537	0.862337	1.08663
286	C12H14O6S	14	12	0	6	0	1	6	0.5	1.167		0.083	4.6	1.27356	1.72123	1.65243	2.11418	1.70673	2.20962	1.90627	1.92735	1.99598	1.90268
286	C12H14O8	14	12	0	8	0	0	6	0.667	1.167		0	3.2	9.00011	10.002	11.2386	11.4275	9.31657	12.0399	12.6405	11.3827	11.1359	11.1053
286	C12H18N2O6	18	12	2	6	0	0	5	0.5	1.5	6	0	4.5	2.05804	2.10458	2.60133	2.61849	2.0418	2.85288	2.6079	2.62348	2.28908	2.74454
286	C13H18O5S	18	13	0	5	0	1	5	0.385	1.385		0.077	6.7	3.90835	5.1454	2.80712	8.95778	27.3428	27.0284	5.39786	10.3538	10.2195	13.052
286	C13H22N2O5	22	13	2	5	0	0	4	0.385	1.692	6.5	0	7	0.597532	0.726732	0.853588	0.856139	0.644459	0.923912	0.838554	1.26438	0.856166	0.82302
286	C14H10N2O5	10	14	2	5	0	0	11	0.357	0.714	7	0	9.1	0.906236	0.870649	0.963618	0.96926	0.728449	1.19551	0	0.966036	1.19754	0.88139
286	C14H6O7	6	14	0	7	0	0	12	0.5	0.429		0	7.6	1.28724	1.17691	1.67529	1.38633	1.41	1.45866	1.38067	1.60912	1.59171	1.49957
286	C15H10O4S	10	15	0	4	0	1	11	0.267	0.667		0.067	10.5	0	0	0.629571	0.530032	0.471895	0.660371	0.716234	0.610346	0.52881	0
286	C15H14N2O4	14	15	2	4	0	0	10	0.267	0.933	7.5	0	11.1	2.18504	2.4661	3.46163	2.63212	2.05823	3.17296	2.95499	3.09287	2.50581	3.28406
286	C16H18N2O3	18	16	2	3	0	0	9	0.188	1.125	8	0	13.1	2.04046	1.96816	2.25836	2.20687	1.56156	2.97753	2.14841	2.51078	2.20598	2.64745
286	C17H22N2O2	22	17	2	2	0	0	8	0.118	1.294	8.5	0	15.1	0	0	0.635657	0	0	0.622295	0	0	0	0.528679
286	C19H26O2	26	19	0	2	0	0	7	0.105	1.368		0	17.2	0.516938	0.868613	0.981493	1.23029	0.661809	1.38096	1.22532	1.29024	0.892666	1.41294
286	C23H10	10	23	0	0	0	0	19	0	0.435		0	23.8	0.880349	0	0	0	0.72069	0	0	0	0	0
287	C11H13NO6S	13	11	1	6	0	1	6	0.545	1.182	11	0.091	2.7	0.482557	0.72066	0.786856	0.814642	0.428816	0.65084	0	0.708888	0.665885	0.885152
287	C11H13NO8	13	11	1	8	0	0	6	0.727	1.182	11	0	0.5	0.695773	0.699516	0.777211	0.763532	0.592929	0.702009	0.895245	0.748668	0.692838	0.953976
287	C12H17NO5S	17	12	1	5	0	1	5	0.417	1.417	12	0.083	5.2	0.68454	0.840031	1.00015	0.906648	0.6646	0.936302	1.03615	0.952204	0.729898	1.05168
287	C12H17NO7	17	12	1	7	0	0	5	0.583	1.417	12	0	3.8	2.4352	3.11417	2.39563	3.13515	2.50749	3.34847	3.16333	3.25473	3.07748	3.08012
287	C13H21NO6	21	13	1	6	0	0	4	0.462	1.615	13	0	6.2	1.30978	1.29909	1.37242	1.75307	1.26399	1.82808	1.76009	2.29739	1.47837	1.64959
287	C14H9NO6	9	14	1	6	0	0	11	0.429	0.643	14	0	8.3	1.01572	1.14629	1.79399	1.50091	1.03938	1.42797	1.65182	1.02181	1.29981	1.19363
287	C15H13NO5	13	15	1	5	0	0	10	0.333	0.867	15	0	10.2	2.33555	2.67626	2.74147	2.80258	2.11125	2.99607	2.88235	3.31572	2.84839	2.89823
287	C16H17NO4	17	16	1	4	0	0	9	0.25	1.062	16	0	12.2	2.37072	2.2861	2.77434	2.56542	1.83826	2.89297	2.50551	3.30246	2.41605	3.00884
287	C17H21NO3	21	17	1	3	0	0	8	0.176	1.235	17	0	14.2	1.1564	0.979185	1.50676	1.40824	0.891028	1.51569	1.51547	1.6079	1.41997	1.47261
288	C11H12O9	12	11	0	9	0	0	6	0.818	1.091		0	0	1.01676	1.1948	1.40966	1.46215	1.22661	1.66966	1.91554	1.3282	1.53907	1.55748
288	C11H16N2O5S	16	11	2	5	0	1	5	0.455	1.455	5.5	0.091	3	0	0	0	0	0	0	0	0	0.543556	0
288	C11H16N2O7	16	11	2	7	0	0	5	0.636	1.455	5.5	0	0.5	0.607185	0	0.610814	0	0.414043	0.725951	0	1.00666	0.596618	0.677535
288	C12H16O6S	16	12	0	6	0	1	5	0.5	1.333		0.083	4.4	1.92042	2.17839	2.35713	2.47963	2.30669	3.15774	2.8593	3.24155	2.59467	2.9278
288	C12H16O8	16	12	0	8	0	0	5	0.667	1.333		0	3	7.74977	9.3746	9.40958	10.0483	8.34526	10.6797	11.1201	10.0198	9.82439	10.604
288	C12H20N2O6	20	12	2	6	0	0	4	0.5	1.667	6	0	4.2	0.399224	0.766442	0.809458	0.855965	0.465629	1.00949	0.703614	1.49461	0.840587	1.09846
288	C13H20O5S	20	13	0	5	0	1	4	0.385	1.538		0.077	6.6	1.23169	1.55086	1.54757	1.55552	1.25857	1.8297	2.74691	1.89571	1.44362	1.81189
288	C13H8N2O6	8	13	2	6	0	0	11	0.462	0.615	6.5	0	7	0	0	0	0	0.454439	0	0	0	0.448381	0.479664
288	C14H12N2O5	12	14	2	5	0	0	10	0.357	0.857	7	0	9	2.18029	2.66269	2.64152	2.37604	2.17887	2.90229	2.75187	2.94719	2.56323	2.8639
288	C14H8O5S	8	14	0	5	0	1	11	0.357	0.571		0.071	8.5	0	0	0.718344	0.663431	0.581572	0.690934	0.687075	0.756709	0.669324	0.698728
288	C14H8O7	8	14	0	7	0	0	11	0.5	0.571		0	7.4	3.71309	3.9887	4.45643	4.76537	3.91904	5.09363	4.40303	5.06606	4.25443	4.41733
288	C15H12O4S	12	15	0	4	0	1	10	0.267	0.8		0.067	10.4	0	0	0.669759	0.553372	0	0	0.651542	0.538261	0.64406	0.501479
288	C15H16N2O4	16	15	2	4	0	0	9	0.267	1.067	7.5	0	11	5.95613	6.42791	7.26598	7.12609	5.45288	8.26062	7.37151	7.19821	6.62616	7.94452
288	C16H20N2O3	20	16	2	3	0	0	8	0.188	1.25	8	0	13	1.81199	1.95603	2.47718	1.88537	1.45395	2.40063	1.82547	3.03206	1.91415	2.54682
288	C18H8O4	8	18	0	4	0	0	15	0.222	0.444		0	14.7	0.533668	0	0.615097	0	0	0	0	0.648647	0	0
288	C19H12O3	12	19	0	3	0	0	14	0.158	0.632		0	16.6	0.661648	0	0.650112	0.720342	0.545057	0.721717	0	0.607877	0.694596	0.827777
288	C19H28O2	28	19	0	2	0	0	6	0.105	1.474		0	17.2	0.443801	0	0.740512	0.663448	0.388029	0.600158	0.772626	0.991421	0.680568	0.797369
288	C20H16O2	16	20	0	2	0	0	13	0.1	0.8		0	18.6	0	0	0	0	0	0	0	0.587991	0	0
288	C22H8O	8	22	0	1	0	0	19	0.045	0.364		0	21.8	0	0	0	0	0.382085	0	0	0	0.444311	0
288	C23H12	12	23	0	0	0	0	18	0	0.522		0	23.7	0.700238	0	0	0.611985	0	0	0	0	0.719864	0.707645
289	C11H15NO6S	15	11	1	6	0	1	5	0.545	1.364	11	0.091	2.3	0.922555	1.4759	1.39474	1.30549	0.971943	1.44584	1.27764	1.32166	1.25503	1.25585
289	C11H15NO8	15	11	1	8	0	0	5	0.727	1.364	11	0	0	0.466329	0.634527	0	0	0.487599	0.767972	0	0	0.549244	0.587896
289	C12H19NO5S	19	12	1	5	0	1	4	0.417	1.583	12	0.083	5	0	0	0	0	0	0	0	0.53007	0	0.551949
289	C12H19NO7	19	12	1	7	0	0	4	0.583	1.583	12	0	3.5	0.834146	0.857237	1.14752	1.11808	0.824497	1.33582	1.02477	1.29647	1.03886	1.3044
289	C13H23NO6	23	13	1	6	0	0	3	0.462	1.769	13	0	6	0	0	0	0	0.362979	0.658719	0.691725	0.742891	0	0
289	C13H7NO7	7	13	1	7	0	0	11	0.538	0.538	13	0	6.2	0	0	0	0	0	0	0	0	0.49253	0.6561
289	C14H11NO6	11	14	1	6	0	0	10	0.429	0.786	14	0	8.1	2.04944	2.17028	2.50727	2.71006	2.13693	2.99932	2.95195	2.62242	2.46448	2.70421
289	C15H15NO5	15	15	1	5	0	0	9	0.333	1	15	0	10.1	3.9359	4.23434	4.80807	4.44652	3.50095	5.24145	4.94525	5.41887	4.30841	4.8918
289	C16H19NO4	19	16	1	4	0	0	8	0.25	1.188	16	0	12.1	2.86909	2.99564	3.45475	3.3534	2.27388	3.66258	3.20318	3.61292	3.07538	4.03397
289	C17H23NO3	23	17	1	3	0	0	7	0.176	1.353	17	0	14.1	0.786769	0.897485	1.13823	1.03086	0.720419	0.915711	1.1446	1.44167	0.995073	1.23496
290	C10H10O8S	10	10	0	8	0	1	6	0.8	1		0.1	-3	0	0	0	0.56206	0	0.597625	0	0	0	0.504706
290	C11H14O7S	14	11	0	7	0	1	5	0.636	1.273		0.091	1.7	1.563	1.57966	1.69994	2.86416	1.97356	2.67625	2.51735	2.66627	2.26017	2.60597
290	C11H14O9	14	11	0	9	0	0	5	0.818	1.273		0	-0.5	0.883546	0.989639	1.16904	1.23266	1.04231	1.25588	1.07609	1.2475	1.11361	1.18219
290	C11H18N2O7	18	11	2	7	0	0	4	0.636	1.636	5.5	0	0	0	0	0.580625	0	0	0.640723	0	1.60949	0.686325	1.04332
290	C12H18O6S	18	12	0	6	0	1	4	0.5	1.5		0.083	4.2	1.56398	1.91116	1.48844	1.98912	1.63119	2.24383	2.49256	2.28175	1.99515	2.46463
290	C13H10N2O6	10	13	2	6	0	0	10	0.462	0.769	6.5	0	6.8	1.0042	1.0101	1.17547	1.1318	1.09161	1.18124	1.10667	1.03468	1.0423	1.0851
290	C13H22O5S	22	13	0	5	0	1	3	0.385	1.692		0.077	6.4	0.64176	0.737264	0.697809	1.11817	0.672088	0.888096	1.22981	1.19314	0.889584	0.97265
290	C13H6O8	6	13	0	8	0	0	11	0.615	0.462		0	5.4	1.05939	0.942569	1.22477	1.18904	1.03272	1.22664	1.10749	1.11755	1.19896	1.09308
290	C14H10O5S	10	14	0	5	0	1	10	0.357	0.714		0.071	8.4	0.547724	0.603905	0.737815	0.88918	0.537872	1.03428	0.637263	0.775457	0.792439	0.980017
290	C14H14N2O5	14	14	2	5	0	0	9	0.357	1	7	0	8.9	4.81521	5.18663	6.41443	5.71964	4.40488	6.23257	5.53706	5.65498	5.20237	6.13561
290	C14H26O4S	26	14	0	4	0	1	2	0.286	1.857		0.071	8.6	0	0	0	0	0	0	0	0	0.881726	0
290	C15H14O4S	14	15	0	4	0	1	9	0.267	0.933		0.067	10.3	0.522082	0	0	0.731757	0	0	0	0.663086	0.503556	0.526217
290	C15H18N2O4	18	15	2	4	0	0	8	0.267	1.2	7.5	0	10.9	9.19576	9.88224	11.6677	11.1226	7.31917	12.6127	10.6773	12.3749	10.3187	12.6787
290	C16H22N2O3	22	16	2	3	0	0	7	0.188	1.375	8	0	12.9	0.941192	0.806842	1.28552	0.986646	0.843734	1.21742	1.17279	1.40928	1.07656	1.31185
290	C18H10O4	10	18	0	4	0	0	14	0.222	0.556		0	14.6	0.975377	0.890051	1.29337	1.16928	0.867922	1.26588	0.842216	1.25877	1.01086	1.522
290	C19H14O3	14	19	0	3	0	0	13	0.158	0.737		0	16.6	0.694024	0.774096	1.12045	0.796162	0.771147	0.667267	0.951306	1.08972	0.721697	0.791373
290	C20H18O2	18	20	0	2	0	0	12	0.1	0.9		0	18.5	0	0	0	0	0	0	0	0	0	0.497341
290	C22H10O	10	22	0	1	0	0	18	0.045	0.455		0	21.8	0	0	0	0	0	0	0.675282	0	0	0
291	C10H13NO7S	13	10	1	7	0	1	5	0.7	1.3	10	0.1	-4	0	0	0	0	0	0	0	0	0	0.528447
291	C11H17NO6S	17	11	1	6	0	1	4	0.545	1.545	11	0.091	2	0.433251	0.586935	0	0.764218	0.45668	0.693901	0	0.570033	0.612281	0
291	C11H17NO8	17	11	1	8	0	0	4	0.727	1.545	11	0	-0.5	0.417866	0	0	0	0.481104	0	0.644389	0.546499	0.485667	0.637523
291	C12H21NO5S	21	12	1	5	0	1	3	0.417	1.75	12	0.083	4.8	0	0	0	0.60918	0	0	0	0	0	0
291	C12H21NO7	21	12	1	7	0	0	3	0.583	1.75	12	0	3.2	0	0	0	0	0.386383	0	0	0	0	0
291	C13H9NO5S	9	13	1	5	0	1	10	0.385	0.692	13	0.077	7.2	0	0	0	0	0.403951	0	0	0	0	0.498335
291	C13H9NO7	9	13	1	7	0	0	10	0.538	0.692	13	0	6	0.883613	1.15683	1.11697	1.14279	0.982565	1.31598	1.20841	1.26483	1.11762	1.4213
291	C14H13NO6	13	14	1	6	0	0	9	0.429	0.929	14	0	8	3.67031	3.9671	4.5453	4.38127	3.62159	4.60146	4.8628	4.14348	4.07498	4.63141
291	C15H17NO5	17	15	1	5	0	0	8	0.333	1.133	15	0	10	6.71443	6.83195	7.74642	7.57341	5.45672	8.68561	7.94697	8.66234	7.04862	8.38228
291	C16H21NO4	21	16	1	4	0	0	7	0.25	1.312	16	0	12	2.88096	2.93304	3.37919	3.05372	2.13706	3.36115	3.25957	3.71918	3.10249	3.77851
291	C17H25NO3	25	17	1	3	0	0	6	0.176	1.471	17	0	14	0.463055	0	0	0.703233	0	0.658517	0	0.652915	0.643171	0.58069
291	C17H9NO4	9	17	1	4	0	0	14	0.235	0.529	17	0	13.6	0	0	0	0	0.365835	0	0	0	0.451974	0.481746
291	C18H13NO3	13	18	1	3	0	0	13	0.167	0.722	18	0	15.5	0	0	0	0	0	0	0	0.526609	0	0
292	C10H12O8S	12	10	0	8	0	1	5	0.8	1.2		0.1	-4	0.414756	0	0	0.652877	0.389406	0.630895	0	0.667912	0	0
292	C11H16O7S	16	11	0	7	0	1	4	0.636	1.455		0.091	1.3	1.31402	1.64257	1.81444	1.99066	1.56558	2.15014	1.94071	2.24879	1.83472	2.19319
292	C11H16O9	16	11	0	9	0	0	4	0.818	1.455		0	-1	0.519291	0	0.720496	0.686275	0.50148	0.670141	0.845714	1.12769	0.731393	0.664948
292	C12H20O6S	20	12	0	6	0	1	3	0.5	1.667		0.083	4	1.26518	1.23467	1.43717	2.04246	1.35833	1.84853	1.77047	2.2647	1.79429	2.10102
292	C12H20O8	20	12	0	8	0	0	3	0.667	1.667		0	2.5	1.14209	1.09894	1.17923	1.07541	0.970764	1.61616	1.59031	1.52217	1.21484	1.52586
292	C12H8N2O7	8	12	2	7	0	0	10	0.583	0.667	6	0	4.3	0.39302	0	0.573833	0	0	0	0	0	0	0
292	C13H12N2O6	12	13	2	6	0	0	9	0.462	0.923	6.5	0	6.6	2.06333	2.26465	2.45324	2.36003	1.92347	2.37636	2.68282	2.35221	1.98632	2.35419
292	C13H24O5S	24	13	0	5	0	1	2	0.385	1.846		0.077	6.3	0	0	0	0	0	0	0	1.05278	2.33669	2.05063
292	C13H8O6S	8	13	0	6	0	1	10	0.462	0.615		0.077	6.3	0.579367	0	0	0.653216	0.572689	0.740537	0.654392	0.626142	0.612352	0.675081
292	C13H8O8	8	13	0	8	0	0	10	0.615	0.615		0	5.2	2.58794	3.27962	3.59077	3.87977	2.95333	4.00755	4.17532	3.30822	3.46864	3.67534
292	C14H12O5S	12	14	0	5	0	1	9	0.357	0.857		0.071	8.2	0.614051	0.685917	0.813738	0.815756	0.701881	1.05985	0.93992	1.01763	0.976761	1.10554
292	C14H16N2O5	16	14	2	5	0	0	8	0.357	1.143	7	0	8.7	10.0165	10.3953	12.4224	10.4085	7.74658	11.708	10.9354	12.8631	10.7141	11.3319
292	C15H16O4S	16	15	0	4	0	1	8	0.267	1.067		0.067	10.2	0	0.525625	0	0	0	0	0	1.68459	0.891979	1.95723
292	C15H20N2O4	20	15	2	4	0	0	7	0.267	1.333	7.5	0	10.8	7.26549	8.01616	9.63288	7.91152	5.87676	9.31972	8.70736	9.76033	7.83029	9.73425
292	C16H24N2O3	24	16	2	3	0	0	6	0.188	1.5	8	0	12.8	0.410371	0	0	0	0	0	0	0	0	0.527617
292	C17H8O5	8	17	0	5	0	0	14	0.294	0.471		0	12.7	1.10398	0.974788	1.56293	1.22057	0.96802	1.31684	0.868023	1.49166	1.07839	1.3243
292	C18H12O4	12	18	0	4	0	0	13	0.222	0.667		0	14.6	1.68135	1.59755	2.02309	1.9266	1.35833	1.85006	1.90104	2.45431	1.9807	2.11208
292	C19H16O3	16	19	0	3	0	0	12	0.158	0.842		0	16.5	0.843634	0.991846	0.981303	1.1974	0.890876	1.55922	1.25975	1.4983	1.14858	1.35871
292	C20H20O2	20	20	0	2	0	0	11	0.1	1		0	18.4	0.485592	0	0.559374	0	0	0	0	0	0.493608	0.642832
293	C11H19NO6S	19	11	1	6	0	1	3	0.545	1.727	11	0.091	1.7	0.563569	0.777403	0	0.722145	0	0.630609	0	0.826134	0.685991	0.540904
293	C13H11NO5S	11	13	1	5	0	1	9	0.385	0.846	13	0.077	7	0	0	0	0	0	0	0	0	0.445108	0
293	C13H11NO7	11	13	1	7	0	0	9	0.538	0.846	13	0	5.8	1.89146	1.98097	1.92743	2.33968	1.66607	2.50417	2.61681	2.26214	2.37719	2.34321
293	C13H27NO4S	27	13	1	4	0	1	1	0.308	2.077	13	0.077	7	0	0	0	0	0	0	0	0	0.480212	0
293	C14H15NO4S	15	14	1	4	0	1	8	0.286	1.071	14	0.071	9	0	0	0	0	0.467991	0	0	0	0.469255	0
293	C14H15NO6	15	14	1	6	0	0	8	0.429	1.071	14	0	7.9	7.36325	7.57969	8.61547	7.82983	6.33332	8.56884	8.78018	8.63071	7.56085	8.45126
293	C15H19NO5	19	15	1	5	0	0	7	0.333	1.267	15	0	9.9	8.14089	8.68743	9.62154	9.10014	6.75695	9.3075	9.41487	9.56949	8.69731	9.80315
293	C16H23NO4	23	16	1	4	0	0	6	0.25	1.438	16	0	11.9	1.90026	1.96052	2.18896	2.03029	1.43874	2.36722	1.91602	2.14944	2.02571	1.9905
293	C17H11NO4	11	17	1	4	0	0	13	0.235	0.647	17	0	13.5	0.566254	0.694526	0.743095	0.530642	0.519803	0.81604	0.836719	0.691879	0.538318	0.987024
293	C17H27NO3	27	17	1	3	0	0	5	0.176	1.588	17	0	13.9	0	0	0	0	0	0	0	0.542059	0	0
293	C18H15NO3	15	18	1	3	0	0	12	0.167	0.833	18	0	15.4	0	0	0	0	0	0	0	0	0	0.609114
294	C10H14O8S	14	10	0	8	0	1	4	0.8	1.4		0.1	-5	0.496474	0	0	0.634659	0.466228	0.672632	0	0.62004	0.48028	0.580618
294	C11H18O7S	18	11	0	7	0	1	3	0.636	1.636		0.091	1	0.933653	1.25871	1.38448	1.65555	1.51093	1.72099	1.66323	2.06467	1.84273	1.9746
294	C11H18O9	18	11	0	9	0	0	3	0.818	1.636		0	-1.5	0	0	0	0	0	0	0	0	0.490953	0
294	C12H10N2O7	10	12	2	7	0	0	9	0.583	0.833	6	0	4	0.484507	0	0	0	0.41122	0	0	0.558384	0.544852	0
294	C12H22O8	22	12	0	8	0	0	2	0.667	1.833		0	2.2	0.443482	0	0	0	0	0	0	0.595188	0.477761	0.547751
294	C12H6O9	6	12	0	9	0	0	10	0.75	0.5		0	3	0.556796	0.602517	0.607064	0.795489	0.680095	0.798431	0	0.722135	0	0.808284
294	C13H10O6S	10	13	0	6	0	1	9	0.462	0.769		0.077	6.2	0.657177	0.92379	0.597776	0.897034	0.965408	1.20008	0.728965	1.01517	0.805661	1.06391
294	C13H10O8	10	13	0	8	0	0	9	0.615	0.769		0	5	5.06949	5.63168	6.09469	6.23794	5.84767	7.03007	7.12414	6.14861	6.58618	6.39157
294	C13H14N2O4S	14	13	2	4	0	1	8	0.308	1.077	6.5	0.077	7.7	0	0	0.625648	0	0	0	0	0	0	0.563722
294	C13H14N2O6	14	13	2	6	0	0	8	0.462	1.077	6.5	0	6.4	5.26097	4.99869	5.87747	5.35744	4.07645	5.91901	5.58703	5.8463	5.13081	5.60748
294	C14H14O5S	14	14	0	5	0	1	8	0.357	1		0.071	8.1	0.703095	0.863086	0	0.89397	0.659556	1.11006	0.941356	1.05297	0.920208	1.07744
294	C14H18N2O5	18	14	2	5	0	0	7	0.357	1.286	7	0	8.6	12.8459	13.5386	15.0521	13.7235	10.0475	15.5185	13.7586	15.7591	13.4094	15.4811
294	C15H18O4S	18	15	0	4	0	1	7	0.267	1.2		0.067	10.1	0	0	0	0	0	0	0	0	0.680455	0
294	C15H22N2O4	22	15	2	4	0	0	6	0.267	1.467	7.5	0	10.7	2.36535	2.63179	3.07794	2.89315	1.99665	2.89053	3.20697	6.24409	2.90957	3.00941
294	C16H10N2O4	10	16	2	4	0	0	13	0.25	0.625	8	0	12.4	0.4933	0	0	0	0	0	0	0	0.489828	0
294	C16H6O6	6	16	0	6	0	0	14	0.375	0.375		0	10.7	0.646431	0.555794	0.93718	0.935879	0.62349	0.833826	0	0.630646	0.602402	0.566022
294	C17H10O5	10	17	0	5	0	0	13	0.294	0.588		0	12.6	2.56073	2.30437	2.93502	2.79365	1.91265	3.18445	2.72103	3.1493	2.68496	2.96516
294	C17H14N2O3	14	17	2	3	0	0	12	0.176	0.824	8.5	0	14.3	0	0	0	0	0.395246	0.714572	0	0	0	0.740698
294	C18H14O4	14	18	0	4	0	0	12	0.222	0.778		0	14.5	1.93452	2.052	2.85642	2.52786	1.98934	2.56121	2.50452	2.92787	2.40984	2.75377
294	C19H18O3	18	19	0	3	0	0	11	0.158	0.947		0	16.4	1.75574	1.44629	2.38769	2.37112	1.56845	2.31192	2.00206	2.4134	1.9045	1.99795
294	C20H22O2	22	20	0	2	0	0	10	0.1	1.1		0	18.4	0.572683	0	0.605292	0.544372	0.40301	0.893086	0	0.772537	0.504434	0.517028
295	C12H9NO8	9	12	1	8	0	0	9	0.667	0.75	12	0	3.3	0.524877	0	0.558573	0	0	0	0	0	0	0
295	C13H13NO5S	13	13	1	5	0	1	8	0.385	1	13	0.077	6.8	0	0	0.647713	0.56098	0.390515	0	0.685268	0.72489	0.555319	0
295	C13H13NO7	13	13	1	7	0	0	8	0.538	1	13	0	5.6	3.39901	3.66184	3.9912	3.70831	2.96449	4.32484	4.29462	3.81503	3.61487	3.68297
295	C14H17NO4S	17	14	1	4	0	1	7	0.286	1.214	14	0.071	8.9	0	0	0	0	0	0	0	0	0.56571	0
295	C14H17NO6	17	14	1	6	0	0	7	0.429	1.214	14	0	7.7	11.6971	12.5238	14.0575	12.8186	9.60198	13.9797	14.2876	13.5422	12.6009	13.6918
295	C15H21NO5	21	15	1	5	0	0	6	0.333	1.4	15	0	9.8	5.46034	5.63723	6.83219	5.60016	4.31025	7.20868	6.42346	6.89125	6.03826	6.85867
295	C16H25NO4	25	16	1	4	0	0	5	0.25	1.562	16	0	11.8	0.835063	0.739376	0.843686	0.930534	0.561482	1.05784	0.92246	1.22479	0.942195	1.08122
295	C16H9NO5	9	16	1	5	0	0	13	0.312	0.562	16	0	11.5	0.639179	0.564406	0.797229	0.737658	0.577908	0.845466	0	0.748757	0.866945	0.828651
295	C17H13NO4	13	17	1	4	0	0	12	0.235	0.765	17	0	13.4	0.829683	0.836568	0.994444	1.0716	0.787899	1.17094	0.929889	1.0418	0.8035	0.96077
295	C18H17NO3	17	18	1	3	0	0	11	0.167	0.944	18	0	15.4	0	0	0	0.63544	0.373173	0.706205	0.66792	0.819703	0.458187	0.676877
295	C19H21NO2	21	19	1	2	0	0	10	0.105	1.105	19	0	17.3	0	0	0	0	0	0	0	0	0.506759	0
296	C10H16O8S	16	10	0	8	0	1	3	0.8	1.6		0.1	-6	0	0	0	0.55034	0	0	0	0.777365	0	0.647462
296	C11H20O7S	20	11	0	7	0	1	2	0.636	1.818		0.091	0.7	0.666854	0.66749	0.788755	1.15756	0.855072	1.0487	1.10808	1.40322	1.06074	1.57289
296	C12H12N2O5S	12	12	2	5	0	1	8	0.417	1	6	0.083	5.2	0.480745	0	0	0.627008	0.423677	0	0	0.752171	0.623901	0.512887
296	C12H12N2O7	12	12	2	7	0	0	8	0.583	1	6	0	3.7	1.11404	0.904178	1.03098	1.10167	0.901176	1.13641	1.58822	1.11283	1.01414	1.00325
296	C12H8O7S	8	12	0	7	0	1	9	0.583	0.667		0.083	4	0	0.528845	0.742658	0.67096	0.593035	0.780925	0	0	0.612667	0
296	C12H8O9	8	12	0	9	0	0	9	0.75	0.667		0	2.7	1.06812	1.29502	1.42968	1.6421	1.44075	1.95816	1.64607	1.4589	1.63514	1.55445
296	C13H12O6S	12	13	0	6	0	1	8	0.462	0.923		0.077	6	0.982154	0.897355	1.10743	1.14324	0.984714	1.49111	1.42955	1.25404	1.11352	1.16732
296	C13H12O8	12	13	0	8	0	0	8	0.615	0.923		0	4.8	7.07429	7.66179	8.30136	9.14403	7.62267	9.63402	10.3672	9.02878	8.92663	9.25773
296	C13H16N2O4S	16	13	2	4	0	1	7	0.308	1.231	6.5	0.077	7.5	0	0	0	0	0	0	0	0	0.47174	0.534397
296	C13H16N2O6	16	13	2	6	0	0	7	0.462	1.231	6.5	0	6.2	8.77416	9.12423	10.2506	9.16584	7.19539	10.2373	9.7325	9.99408	8.98053	9.8034
296	C14H16O5S	16	14	0	5	0	1	7	0.357	1.143		0.071	8	0	0.847564	1.13387	1.39949	0.938153	0	1.20146	1.27261	0.989993	1.19743
296	C14H20N2O5	20	14	2	5	0	0	6	0.357	1.429	7	0	8.4	7.55886	7.8255	9.27313	8.25536	5.76381	8.83382	8.29125	8.4878	7.59703	8.90379
296	C15H24N2O4	24	15	2	4	0	0	5	0.267	1.6	7.5	0	10.6	0.585042	0.576777	0.728742	0.677451	0.54831	0.601664	0	0.558595	0.548672	0.594626
296	C16H12N2O4	12	16	2	4	0	0	12	0.25	0.75	8	0	12.3	0.726201	0.600643	0.825195	0.905403	0.49398	1.03715	0.717188	0.982228	0.869835	0.968843
296	C16H8O6	8	16	0	6	0	0	13	0.375	0.5		0	10.6	2.13493	2.14765	3.22531	2.76521	2.07164	2.96919	2.41215	2.5316	2.40662	2.98499
296	C17H12O5	12	17	0	5	0	0	12	0.294	0.706		0	12.5	3.47333	3.81472	4.90875	4.26178	3.06863	4.8143	4.32116	4.74595	4.20114	4.8678
296	C17H16N2O3	16	17	2	3	0	0	11	0.176	0.941	8.5	0	14.2	0.688592	0.712852	0.775181	0.950385	0.681604	0.821331	0.745289	1.08433	0.906335	0.980522
296	C18H16O4	16	18	0	4	0	0	11	0.222	0.889		0	14.4	5.19078	5.96472	6.45501	9.34031	6.7535	10.0464	6.76073	7.67631	5.80026	7.82719
296	C18H20N2O2	20	18	2	2	0	0	10	0.111	1.111	9	0	16.2	0.398935	0	0	0	0	0	0	0	0	0
296	C19H20O3	20	19	0	3	0	0	10	0.158	1.053		0	16.4	1.66504	1.55287	1.92916	1.55147	1.25634	2.03357	1.75517	2.11128	1.80921	1.9846
296	C20H24O2	24	20	0	2	0	0	9	0.1	1.2		0	18.3	0.61435	0.711834	0.917379	0.678132	0.481433	0.825569	0.641168	0.929862	0.809202	0.818301
296	C22H16O	16	22	0	1	0	0	15	0.045	0.727		0	21.6	0	0	0	0.541998	0	0	0	0	0	0
297	C12H11NO6S	11	12	1	6	0	1	8	0.5	0.917	12	0.083	4.5	0.43588	0	0.565554	0	0	0	0	0.780778	0.586923	0.570734
297	C12H11NO8	11	12	1	8	0	0	8	0.667	0.917	12	0	3	0.583153	0.614708	0.61075	0.869375	0.60817	0.699083	1.09082	0.739676	0.612191	0.793182
297	C13H15NO5S	15	13	1	5	0	1	7	0.385	1.154	13	0.077	6.7	0.413901	0.60857	0.639869	0.59337	0.540153	0.659074	0	0.591834	0.607139	0.760308
297	C13H15NO7	15	13	1	7	0	0	7	0.538	1.154	13	0	5.4	7.33619	8.09842	8.71303	8.20093	6.68783	8.74158	8.52274	7.80901	7.73636	7.96493
297	C14H19NO6	19	14	1	6	0	0	6	0.429	1.357	14	0	7.6	10.9782	11.5744	13.3032	12.0446	9.46334	13.3459	13.5407	13.2985	11.6758	13.4167
297	C15H23NO5	23	15	1	5	0	0	5	0.333	1.533	15	0	9.7	2.31282	2.42195	2.83671	2.30189	1.87268	2.7631	2.68829	3.26895	2.48083	2.83269
297	C15H7NO6	7	15	1	6	0	0	13	0.4	0.467	15	0	9.5	0	0	0	0	0	0.647144	0	0	0	0
297	C16H11NO5	11	16	1	5	0	0	12	0.312	0.688	16	0	11.4	1.14733	1.14163	1.43479	1.39481	1.20892	1.52276	0.985458	1.46696	1.45892	1.47097
297	C17H15NO4	15	17	1	4	0	0	11	0.235	0.882	17	0	13.3	1.0897	0.886531	1.31761	1.44865	0.887094	1.42197	1.22058	1.43514	1.00917	1.49924
297	C18H19NO3	19	18	1	3	0	0	10	0.167	1.056	18	0	15.3	0.419035	0.68429	0	0.705142	0.49542	0.862596	0	0.946534	0.533028	0.838048
298	C10H18O8S	18	10	0	8	0	1	2	0.8	1.8		0.1	-7	0	0	0	0	0	0	0	0.608179	0	0
298	C12H10O7S	10	12	0	7	0	1	8	0.583	0.833		0.083	3.8	0.645749	0.560563	0.944711	0.831985	0.817312	0.984253	0.795068	1.02419	0.916036	1.02554
298	C12H10O9	10	12	0	9	0	0	8	0.75	0.833		0	2.3	1.51864	1.63761	1.70355	1.77859	1.57328	1.95682	2.05039	1.82507	1.87337	1.72914
298	C12H14N2O5S	14	12	2	5	0	1	7	0.417	1.167	6	0.083	5	0.532429	0.582394	0.641753	0.958748	0.480875	0.892695	0.728133	0.96718	0.644841	1.07901
298	C12H14N2O7	14	12	2	7	0	0	7	0.583	1.167	6	0	3.3	1.68863	1.91455	1.90076	2.04165	1.47833	2.23843	2.13799	1.7906	2.02049	2.09415
298	C13H14O6S	14	13	0	6	0	1	7	0.462	1.077		0.077	5.8	1.00966	1.05305	1.62924	1.51008	1.41441	1.71676	1.67685	1.68452	1.51964	2.04253
298	C13H14O8	14	13	0	8	0	0	7	0.615	1.077		0	4.6	11.7911	12.6222	14.0693	14.171	12.2681	15.1618	16.7208	14.9534	13.8409	14.1345
298	C13H18N2O4S	18	13	2	4	0	1	6	0.308	1.385	6.5	0.077	7.3	0.411048	0	0	0	0	0	0	0	0	0
298	C13H18N2O6	18	13	2	6	0	0	6	0.462	1.385	6.5	0	6	6.49611	6.9744	8.04433	7.19787	5.40605	7.87376	7.33281	8.11674	7.18394	7.94044
298	C14H18O5S	18	14	0	5	0	1	6	0.357	1.286		0.071	7.9	1.30909	1.3559	1.55779	1.86719	4.60626	4.45748	1.60165	2.15656	2.12493	2.56117
298	C14H22N2O5	22	14	2	5	0	0	5	0.357	1.571	7	0	8.3	1.71501	1.67582	2.03939	1.7527	1.36968	1.99376	1.50827	2.15922	1.57467	1.99092
298	C15H10N2O5	10	15	2	5	0	0	12	0.333	0.667	7.5	0	10.2	0.724396	0	0.718208	0.638784	0.609608	0.649554	0.799204	0.627072	0.846415	0.952424
298	C15H6O7	6	15	0	7	0	0	13	0.467	0.4		0	8.6	0.884609	0.989606	1.5392	1.06301	0.977999	1.03503	1.00332	1.25756	1.13445	1.04398
298	C16H10O4S	10	16	0	4	0	1	12	0.25	0.625		0.062	11.5	0.469659	0	0	0	0	0	0	0	0	0
298	C16H10O6	10	16	0	6	0	0	12	0.375	0.625		0	10.5	4.25698	4.50245	5.32909	4.9571	3.93794	5.76551	4.93621	5.0193	5.16706	5.21454
298	C16H14N2O4	14	16	2	4	0	0	11	0.25	0.875	8	0	12.2	1.19235	1.4207	1.52492	1.21636	1.13687	1.49901	1.41488	1.8874	1.41071	1.67261
298	C17H14O5	14	17	0	5	0	0	11	0.294	0.824		0	12.4	4.42306	4.497	5.04614	5.21334	3.65309	5.79629	5.71966	5.99255	5.32878	5.9249
298	C17H18N2O3	18	17	2	3	0	0	10	0.176	1.059	8.5	0	14.2	1.09173	0.93232	1.18195	1.18433	0.773952	1.30358	1.00499	1.37359	0.928959	1.63697
298	C18H22N2O2	22	18	2	2	0	0	9	0.111	1.222	9	0	16.1	0	0	0	0	0	0	0	0.554819	0	0
298	C19H22O3	22	19	0	3	0	0	9	0.158	1.158		0	16.3	1.97976	1.46573	2.26375	2.39604	1.58059	2.34155	2.04379	2.88187	2.21814	2.74183
298	C20H26O2	26	20	0	2	0	0	8	0.1	1.3		0	18.3	0.448667	0	0.773241	0.629938	0.402138	0.789219	0.708313	0.94863	0.707177	0.6329
298	C24H10	10	24	0	0	0	0	20	0	0.417		0	24.8	0	0	0.605671	0	0	0	0	0	0	0
299	C11H9NO7S	9	11	1	7	0	1	8	0.636	0.818	11	0.091	1.5	0	0	0	0.533244	0	0	0	0	0	0
299	C12H13NO6S	13	12	1	6	0	1	7	0.5	1.083	12	0.083	4.2	0.499777	0.631932	0	0.920679	0.622001	0.773146	0.726996	0.865183	0.648853	0.753108
299	C12H13NO8	13	12	1	8	0	0	7	0.667	1.083	12	0	2.7	1.47769	1.7823	1.56789	1.49655	1.36244	1.78457	1.83232	1.62893	1.52421	1.57807
299	C13H17NO5S	17	13	1	5	0	1	6	0.385	1.308	13	0.077	6.5	0.562792	0.551787	0.661862	0.795968	0.560832	0.882409	0	0.807508	0.5899	0.781071
299	C13H17NO7	17	13	1	7	0	0	6	0.538	1.308	13	0	5.2	7.89124	8.82435	8.96474	9.02438	7.3928	9.99134	9.41547	9.46401	9.00773	9.42514
299	C14H21NO6	21	14	1	6	0	0	5	0.429	1.5	14	0	7.4	4.40555	4.77811	5.03767	4.99536	3.83211	5.62404	5.24706	5.54979	4.89764	5.20726
299	C15H25NO5	25	15	1	5	0	0	4	0.333	1.667	15	0	9.6	0.655607	0.610797	0.890521	0.85186	0.606488	0.948974	0.971213	1.16552	0.886373	1.02073
299	C15H9NO6	9	15	1	6	0	0	12	0.4	0.6	15	0	9.4	0.943303	1.15135	1.23563	1.16057	0.983091	0.999744	1.43151	1.09988	1.11545	1.26713
299	C16H13NO5	13	16	1	5	0	0	11	0.312	0.812	16	0	11.3	1.77077	1.79458	1.7894	1.52653	1.07576	2.03694	1.74968	1.94451	1.62416	2.02419
299	C17H17NO4	17	17	1	4	0	0	10	0.235	1	17	0	13.2	1.29207	1.55585	1.51002	1.54017	0.906404	1.75841	1.77117	1.75093	1.46021	1.85091
299	C18H21NO3	21	18	1	3	0	0	9	0.167	1.167	18	0	15.2	0.815822	0.911945	0.750471	0.947949	0.604205	1.01899	0.815433	0.993148	0.927921	1.07788
300	C11H12N2O6S	12	11	2	6	0	1	7	0.545	1.091	5.5	0.091	1.5	0.503517	0	0.560494	0	0	0	0	0.581532	0	0.549186
300	C11H8O8S	8	11	0	8	0	1	8	0.727	0.727		0.091	1	0.437815	0.693744	0	0.663165	0.500409	0.681679	0	0.621969	0.509403	0.626915
300	C12H12O7S	12	12	0	7	0	1	7	0.583	1		0.083	3.5	0.990272	1.44133	1.02494	1.47756	1.03474	1.51536	1.52582	1.59456	1.25703	1.44542
300	C12H12O9	12	12	0	9	0	0	7	0.75	1		0	2	2.04731	2.78372	2.57977	2.7506	2.36772	2.80186	3.76953	2.79588	2.9123	2.98534
300	C12H16N2O5S	16	12	2	5	0	1	6	0.417	1.333	6	0.083	4.8	0.514022	0.577112	0	0.571512	0.523012	0.744781	0	0.662419	0.617496	0.62385
300	C12H16N2O7	16	12	2	7	0	0	6	0.583	1.333	6	0	3	1.60477	2.03204	1.93955	2.06229	1.64554	2.13861	2.14812	2.24561	1.96675	2.24181
300	C13H16O6S	16	13	0	6	0	1	6	0.462	1.231		0.077	5.7	1.52954	1.78103	1.62229	2.19995	1.82266	2.34789	2.17456	2.29202	2.05659	2.17544
300	C13H20N2O6	20	13	2	6	0	0	5	0.462	1.538	6.5	0	5.8	1.94963	2.40448	2.87988	2.5666	1.84549	3.0727	2.93487	3.17644	2.45862	2.68056
300	C14H20O5S	20	14	0	5	0	1	5	0.357	1.429		0.071	7.8	2.91092	3.3676	2.13533	7.1817	18.0238	16.0238	3.83896	10.1112	8.7967	11.3326
300	C14H24N2O5	24	14	2	5	0	0	4	0.357	1.714	7	0	8.1	0	0	0	0	0	0	0	0.564639	0.508575	0
300	C14H8N2O6	8	14	2	6	0	0	12	0.429	0.571	7	0	8.2	0.485932	0	0	0.626369	0	0	0	0	0	0
300	C15H12N2O5	12	15	2	5	0	0	11	0.333	0.8	7.5	0	10.1	1.20911	1.28104	1.31862	1.76924	1.08953	1.81545	1.80268	1.6728	1.71184	1.81904
300	C15H24O4S	24	15	0	4	0	1	4	0.267	1.6		0.067	9.8	0	0	0	0	0.617968	0.854047	0	1.03038	0.636873	0.854905
300	C15H8O5S	8	15	0	5	0	1	12	0.333	0.533		0.067	9.6	0	0	0	0.54629	0.421436	0	0	0	0	0
300	C15H8O7	8	15	0	7	0	0	12	0.467	0.533		0	8.5	2.91482	2.76462	3.91451	3.64609	2.91369	3.55898	3.9282	3.69885	3.34801	3.77435
300	C16H12O4S	12	16	0	4	0	1	11	0.25	0.75		0.062	11.5	0	0	0	0	0	0	0	0	0	0.545192
300	C16H16N2O4	16	16	2	4	0	0	10	0.25	1	8	0	12.1	2.47717	2.52862	3.0385	2.81194	2.0427	3.06962	2.78611	3.33024	2.67198	3.48677
300	C17H20N2O3	20	17	2	3	0	0	9	0.176	1.176	8.5	0	14.1	1.22279	1.24967	1.50869	1.55799	0.901911	1.44228	1.29279	1.65159	1.18236	1.61257
300	C20H12O3	12	20	0	3	0	0	15	0.15	0.6		0	17.6	0	0	0.59551	0	0	0	0	0	0	0
301	C11H11NO7S	11	11	1	7	0	1	7	0.636	1	11	0.091	1	0	0	0	0	0	0	0	0	0	0.579385
301	C12H15NO6S	15	12	1	6	0	1	6	0.5	1.25	12	0.083	4	0.583949	0.80434	0.684212	0.87249	0.675551	0.756807	0.76481	1.06362	0.814101	0.928727
301	C12H15NO8	15	12	1	8	0	0	6	0.667	1.25	12	0	2.3	1.7592	2.1017	1.86677	2.0583	1.97886	2.05407	2.34491	2.13699	2.1409	2.28123
301	C13H19NO5S	19	13	1	5	0	1	5	0.385	1.462	13	0.077	6.3	1.39383	1.84114	1.81818	1.7012	1.33793	2.13563	1.68874	1.99909	1.60524	1.9875
301	C13H19NO7	19	13	1	7	0	0	5	0.538	1.462	13	0	5	3.39556	4.0307	3.54021	4.21865	3.24062	4.50395	4.10682	3.99333	3.76585	4.38402
301	C14H23NO6	23	14	1	6	0	0	4	0.429	1.643	14	0	7.3	0.911228	1.01648	1.29658	1.21257	0.804747	1.24925	1.18216	1.51181	0.997154	1.21263
301	C14H7NO7	7	14	1	7	0	0	12	0.5	0.5	14	0	7.3	0	0.649498	0.660271	0	0	0	0	0.553459	0.52465	0.508103
301	C15H11NO6	11	15	1	6	0	0	11	0.4	0.733	15	0	9.2	1.50129	1.7893	2.19688	1.84976	1.4548	1.96943	1.98129	1.74052	1.79727	2.04526
301	C16H15NO5	15	16	1	5	0	0	10	0.312	0.938	16	0	11.2	2.11871	2.43184	3.12292	2.75752	2.11033	3.22669	3.18289	3.29322	2.88993	3.42295
301	C17H19NO4	19	17	1	4	0	0	9	0.235	1.118	17	0	13.2	2.00246	1.86843	2.56987	2.02695	1.47854	2.55113	2.08542	2.64483	1.83096	2.47541
301	C18H23NO3	23	18	1	3	0	0	8	0.167	1.278	18	0	15.1	0.575653	0.768538	0.885721	0.73995	0.61028	0.825682	0.703667	0.881316	0.671492	0.85807
301	C8H15NO9S	15	8	1	9	0	1	2	1.125	1.875	8	0.125	1.7	0	0	0	0	0	0	0	0.957546	0	0
302	C11H10O8S	10	11	0	8	0	1	7	0.727	0.909		0.091	0.5	0.492192	0	0.611427	0.754004	0.471107	0	0.675246	0	0.655281	0.58224
302	C11H14N2O6S	14	11	2	6	0	1	6	0.545	1.273	5.5	0.091	1	0	0	0	0.591131	0.469741	0	0	0.604286	0.612331	0
302	C12H14O7S	14	12	0	7	0	1	6	0.583	1.167		0.083	3.2	1.46913	1.37603	1.44458	2.12654	2.48107	2.84515	1.91032	1.87588	1.88831	2.15965
302	C12H14O9	14	12	0	9	0	0	6	0.75	1.167		0	1.7	3.80399	4.72926	4.1691	4.74486	4.12812	5.01803	5.54488	4.61132	4.74292	5.02072
302	C12H18N2O7	18	12	2	7	0	0	5	0.583	1.5	6	0	2.7	0.990434	1.18914	1.2438	1.33056	0.834487	1.26089	1.2178	1.30174	0.987129	1.29445
302	C13H18O6S	18	13	0	6	0	1	5	0.462	1.385		0.077	5.5	2.23504	2.53698	2.70573	3.22649	3.13661	4.11625	3.21605	3.57973	3.03375	3.66393
302	C13H22N2O6	22	13	2	6	0	0	4	0.462	1.692	6.5	0	5.6	0.595269	0.675859	0.617872	0.544116	0.597567	0.723833	0	1.0644	0.620761	0.915922
302	C14H10N2O6	10	14	2	6	0	0	11	0.429	0.714	7	0	8	0.669508	0.882188	0.933686	0.858278	0.786094	0.886174	0.781858	0.973565	0.599417	0.749386
302	C14H22O5S	22	14	0	5	0	1	4	0.357	1.571		0.071	7.6	0.784791	0.970867	0.981566	1.30671	1.03854	1.67408	1.21449	3.20317	2.18478	2.64879
302	C14H6O8	6	14	0	8	0	0	12	0.571	0.429		0	6.5	0.826302	0.943573	1.26237	1.13769	1.00019	0.823076	1.19878	1.12671	1.17297	1.27477
302	C15H10O5S	10	15	0	5	0	1	11	0.333	0.667		0.067	9.4	0.466304	0.548636	0	0.547171	0.488912	0	0.96821	0.663619	0	0.570566
302	C15H14N2O5	14	15	2	5	0	0	10	0.333	0.933	7.5	0	10	3.03417	3.38961	3.889	3.34916	2.50299	3.91005	3.83917	4.07564	3.6716	3.76962
302	C16H14O4S	14	16	0	4	0	1	10	0.25	0.875		0.062	11.4	0	0	0	0	0.385974	0.627646	0	0	0	0.560737
302	C16H18N2O4	18	16	2	4	0	0	9	0.25	1.125	8	0	12	4.78093	5.33497	5.76966	5.55176	3.88162	6.11063	5.14159	5.81265	5.32013	6.38244
302	C17H22N2O3	22	17	2	3	0	0	8	0.176	1.294	8.5	0	14	0.79261	1.08274	0.774356	0.898497	0.527496	1.02622	0.743441	1.08297	0.986011	0.941732
302	C19H10O4	10	19	0	4	0	0	15	0.211	0.526		0	15.7	0.663647	0	0.843655	0.839878	0.471795	0.823081	0.745909	0.655999	0.644898	0.693467
302	C19H26O3	26	19	0	3	0	0	7	0.158	1.368		0	16.2	2.04943	2.18093	2.59428	2.50956	1.72969	3.17756	2.95327	3.97223	2.72831	3.3444
302	C20H14O3	14	20	0	3	0	0	14	0.15	0.7		0	17.6	0.480964	0.652322	0	0.736975	0.403323	0	0.652529	0.663295	0	0.584398
302	C23H10O	10	23	0	1	0	0	19	0.043	0.435		0	22.8	0	0	0.806501	0	0	0	0	0.588708	0.569659	0
303	C11H13NO7S	13	11	1	7	0	1	6	0.636	1.182	11	0.091	0.5	0	0	0	0.663809	0	0.624285	0	0	0.568901	0
303	C12H17NO6S	17	12	1	6	0	1	5	0.5	1.417	12	0.083	3.8	0.841529	0.827029	0.893778	0.884278	0.735953	0.890128	0.830314	0.880195	0.669972	1.13415
303	C12H17NO8	17	12	1	8	0	0	5	0.667	1.417	12	0	2	0.985628	1.30246	0.930936	1.24411	0.97379	1.45951	1.36996	1.2276	1.28649	1.35721
303	C13H21NO5S	21	13	1	5	0	1	4	0.385	1.615	13	0.077	6.2	0	0	0	0.586126	0	0	0	0	0	0
303	C13H21NO7	21	13	1	7	0	0	4	0.538	1.615	13	0	4.8	0.768264	1.24721	1.19103	1.09759	0.806714	1.05556	0.925357	1.59224	1.072	1.35537
303	C14H25NO6	25	14	1	6	0	0	3	0.429	1.786	14	0	7.1	0	0	0	0	0	0	0	0.573246	0	0
303	C14H9NO7	9	14	1	7	0	0	11	0.5	0.643	14	0	7.2	0.782422	1.07599	1.121	1.02125	0.805794	1.15327	1.11955	0.982289	0.97991	1.16057
303	C15H13NO6	13	15	1	6	0	0	10	0.4	0.867	15	0	9.1	2.74312	2.92314	3.24888	2.81905	2.44463	3.42079	3.84258	3.55597	3.27191	3.49442
303	C16H17NO5	17	16	1	5	0	0	9	0.312	1.062	16	0	11.1	3.95257	3.96267	4.5379	4.14798	3.36676	4.59341	4.56321	4.92171	4.23093	4.60051
303	C17H21NO4	21	17	1	4	0	0	8	0.235	1.235	17	0	13.1	2.04951	2.45931	2.77015	2.50148	1.71424	3.04224	2.54347	2.91687	2.42294	3.14785
303	C18H25NO3	25	18	1	3	0	0	7	0.167	1.389	18	0	15.1	0.609028	0.54533	0.750883	0.663483	0.504744	0.718171	0	0.783411	0.45437	0.595867
304	C11H12O8S	12	11	0	8	0	1	6	0.727	1.091		0.091	0	0.623261	0	0	0.975695	0.589485	1.1049	0.973386	0.810685	0.745856	0.78951
304	C11H16N2O6S	16	11	2	6	0	1	5	0.545	1.455	5.5	0.091	0.5	0.451325	0	0	0	0	0	0	0.577653	0	0
304	C12H16O7S	16	12	0	7	0	1	5	0.583	1.333		0.083	3	1.70668	2.38436	2.13145	2.7251	1.9809	3.14236	2.3849	2.72868	2.31971	2.87019
304	C12H16O9	16	12	0	9	0	0	5	0.75	1.333		0	1.3	2.57517	2.75816	2.89029	3.09584	2.62182	3.1993	2.96339	2.89045	2.80035	3.13811
304	C12H20N2O7	20	12	2	7	0	0	4	0.583	1.667	6	0	2.3	0	0	0	0	0	0	0	0.768265	0	0
304	C13H20O6S	20	13	0	6	0	1	4	0.462	1.538		0.077	5.3	2.39933	2.97234	3.56624	4.13172	2.53235	3.81793	6.68885	3.60912	3.02719	3.53138
304	C13H24N2O6	24	13	2	6	0	0	3	0.462	1.846	6.5	0	5.4	0	0	0	0	0	0	0	1.46638	0	0
304	C14H12N2O6	12	14	2	6	0	0	10	0.429	0.857	7	0	7.8	1.84736	2.04877	2.37725	2.13356	1.60657	2.21904	2.21962	2.23012	2.28602	2.11928
304	C14H24O5S	24	14	0	5	0	1	3	0.357	1.714		0.071	7.5	0	0	0.612363	0.733774	0.556168	0.609781	0.867205	0.852464	0.720037	0.626066
304	C14H28N2O5	28	14	2	5	0	0	2	0.357	2	7	0	7.9	0	0	0	0	0	0	0	0.595568	0	0
304	C14H8O6S	8	14	0	6	0	1	11	0.429	0.571		0.071	7.4	0	0.640899	0.666653	0.667996	0	0.608997	0	0.764606	0.46118	0
304	C14H8O8	8	14	0	8	0	0	11	0.571	0.571		0	6.3	2.40909	2.63947	2.97174	3.02223	2.5013	3.49168	3.1518	3.33862	2.97328	3.34703
304	C15H12O5S	12	15	0	5	0	1	10	0.333	0.8		0.067	9.3	0.524592	0.593496	0	0.79067	0.556846	0.991024	0.874632	0.889581	0.590887	0.742196
304	C15H12O7	12	15	0	7	0	0	10	0.467	0.8		0	8.2	8.62628	9.28863	10.3886	11.0094	8.74804	11.6292	12.4175	10.7481	11.0026	11.4608
304	C15H16N2O5	16	15	2	5	0	0	9	0.333	1.067	7.5	0	9.9	8.384	9.12493	10.3143	9.83722	7.42237	10.9459	9.15816	10.4882	9.50227	10.2908
304	C16H16O4S	16	16	0	4	0	1	9	0.25	1		0.062	11.3	0	0	0	0.612802	0	0	0	0	0	0.493637
304	C16H16O6	16	16	0	6	0	0	9	0.375	1		0	10.2	12.6356	13.3103	14.2642	14.6731	11.8157	16.0734	16.4967	15.8875	15.4316	17.4189
304	C16H20N2O4	20	16	2	4	0	0	8	0.25	1.25	8	0	11.9	5.23048	5.50705	6.21574	5.9227	4.39122	6.5448	5.61121	6.91341	5.35175	6.64809
304	C18H8O3S	8	18	0	3	0	1	15	0.167	0.444		0.056	14.7	0	0	0	0	0	0	0	0.774552	0	0
304	C18H8O5	8	18	0	5	0	0	15	0.278	0.444		0	13.7	0.637428	0.764363	1.00249	0.588605	0.540184	0.897538	0.787445	0.84052	0.899705	1.09799
304	C19H12O4	12	19	0	4	0	0	14	0.211	0.632		0	15.6	1.06923	0.919204	1.33546	1.33212	0.955601	1.26187	0.999837	1.56184	1.20235	1.31306
304	C20H16O3	16	20	0	3	0	0	13	0.15	0.8		0	17.5	0.516783	0.543708	0	0.716394	0.486094	0.717498	0	0.749037	0.593139	0.911802
304	C23H12O	12	23	0	1	0	0	18	0.043	0.522		0	22.7	0	0	0	0	0	0	0	0	0.583872	0
305	C11H15NO7S	15	11	1	7	0	1	5	0.636	1.364	11	0.091	0	0.448963	0.654296	0	0	0.376603	0	0.648721	0.556546	0	0.521689
305	C12H19NO6S	19	12	1	6	0	1	4	0.5	1.583	12	0.083	3.5	0.505628	0.575517	0.583525	0.813608	0.48822	0.870335	0.649551	0.946712	0.810522	0.690678
305	C12H19NO8	19	12	1	8	0	0	4	0.667	1.583	12	0	1.7	0.59746	0.565287	0	0.76795	0.372499	0.634506	0.787564	0.706716	0.589859	0.690065
305	C14H11NO5S	11	14	1	5	0	1	10	0.357	0.786	14	0.071	8.1	0	0	0	0	0	0.621033	0	0	0	0
305	C14H11NO7	11	14	1	7	0	0	10	0.5	0.786	14	0	7	1.62274	1.78557	1.85003	2.00963	1.7089	2.2253	2.30402	1.80327	2.13451	1.90553
305	C15H15NO4S	15	15	1	4	0	1	9	0.267	1	15	0.067	10.1	0	0	0	0	0	0	0	0	0	0.511244
305	C15H15NO6	15	15	1	6	0	0	9	0.4	1	15	0	9	5.39858	5.40891	6.51308	5.87373	4.76744	6.64339	6.26584	6.40434	5.83247	6.36306
305	C16H19NO5	19	16	1	5	0	0	8	0.312	1.188	16	0	11	6.0121	6.06373	7.39911	6.63701	4.94639	7.00656	6.4741	7.19992	6.26819	7.62154
305	C17H23NO4	23	17	1	4	0	0	7	0.235	1.353	17	0	13	2.28023	2.12526	2.84753	2.7552	1.94446	3.03014	2.77674	3.26449	2.32767	3.121
305	C18H11NO4	11	18	1	4	0	0	14	0.222	0.611	18	0	14.5	0.470456	0	0.631754	0	0	0	0	0	0	0.628611
305	C19H15NO3	15	19	1	3	0	0	13	0.158	0.789	19	0	16.5	0	0	0	0	0	0	0	0	0	0.639369
306	C11H14O8S	14	11	0	8	0	1	5	0.727	1.273		0.091	-0.5	0.50253	0.926206	0.58577	0.554737	0.708779	0.999701	0.92072	0.957425	0.742105	0.845005
306	C12H18O7S	18	12	0	7	0	1	4	0.583	1.5		0.083	2.8	1.70978	2.28633	2.18311	2.79346	2.0906	2.88866	2.74544	2.85354	2.59165	3.00311
306	C12H18O9	18	12	0	9	0	0	4	0.75	1.5		0	1	1.18614	1.1936	1.61435	1.5436	1.12465	1.78222	1.72482	1.59654	1.39007	1.37347
306	C13H10N2O7	10	13	2	7	0	0	10	0.538	0.769	6.5	0	5.5	0.546248	0.692245	0.679732	0.570072	0.450629	0.778875	0.855847	0	0.684834	0.613035
306	C13H22O6S	22	13	0	6	0	1	3	0.462	1.692		0.077	5.2	1.3659	1.39277	1.56004	2.2101	1.73636	2.19925	2.24464	2.25819	2.04926	2.25097
306	C13H22O8	22	13	0	8	0	0	3	0.615	1.692		0	3.8	1.57399	1.85388	1.9316	2.03155	1.55103	2.46856	2.16365	2.40273	1.98188	2.5533
306	C13H6O9	6	13	0	9	0	0	11	0.692	0.462		0	4.2	0.491536	0.730438	0	0.708752	0.499243	0	0.876916	0.740295	0.694375	0.503651
306	C14H10O6S	10	14	0	6	0	1	10	0.429	0.714		0.071	7.3	0.683505	0.780916	0.68616	0.889351	0.688235	0.7404	0.678992	1.04825	0.793199	1.23705
306	C14H10O8	10	14	0	8	0	0	10	0.571	0.714		0	6.2	4.94927	5.49085	5.79293	6.79521	5.34453	7.08053	6.91715	6.38323	6.1964	6.38281
306	C14H14N2O4S	14	14	2	4	0	1	9	0.286	1	7	0.071	8.9	0	0	0	0	0	0	0	0	0	0.496898
306	C14H14N2O6	14	14	2	6	0	0	9	0.429	1	7	0	7.7	5.17983	5.63819	5.80437	5.60941	4.17954	5.97563	5.48912	5.70965	5.0869	5.90597
306	C14H26O5S	26	14	0	5	0	1	2	0.357	1.857		0.071	7.4	0	0	0	0	0	0	0	0.539761	1.19131	1.065
306	C15H14O5S	14	15	0	5	0	1	9	0.333	0.933		0.067	9.2	0	0.657458	0.873372	1.01407	0	0.742713	0.912044	1.05223	0.776919	1.00785
306	C15H14O7	14	15	0	7	0	0	9	0.467	0.933		0	8.1	13.386	14.5656	14.7446	16.1018	13.1452	17.0585	17.9382	16.609	16.0876	16.8095
306	C15H18N2O5	18	15	2	5	0	0	8	0.333	1.2	7.5	0	9.8	14.6834	15.3841	16.8939	15.7855	12.3198	18.0065	14.9234	18.0304	15.6923	18.2843
306	C16H22N2O4	22	16	2	4	0	0	7	0.25	1.375	8	0	11.8	2.8059	2.79791	3.11202	2.80437	2.01757	3.17028	3.40988	3.45819	2.79155	3.47259
306	C17H6O6	6	17	0	6	0	0	15	0.353	0.353		0	11.7	0	0	0	0	0.395162	0	0	0.637867	0	0
306	C18H10O3S	10	18	0	3	0	1	14	0.167	0.556		0.056	14.6	0	0	0	0	0	0	0	0	0	0.690767
306	C18H10O5	10	18	0	5	0	0	14	0.278	0.556		0	13.6	1.62087	1.26726	2.266	1.91296	1.06531	1.98381	1.61491	1.75035	1.93583	2.01008
306	C18H14N2O3	14	18	2	3	0	0	13	0.167	0.778	9	0	15.4	0	0	0	0	0	0	0	0.568595	0	0
306	C19H14O4	14	19	0	4	0	0	13	0.211	0.737		0	15.5	1.49485	1.14312	1.83728	1.31461	1.12465	1.83916	1.39508	1.75566	1.67867	1.68564
306	C20H18O3	18	20	0	3	0	0	12	0.15	0.9		0	17.5	0.662021	0.583797	1.0906	0.637889	0.572748	1.0251	0	1.09136	0.867324	0.939645
307	C12H21NO8	21	12	1	8	0	0	3	0.667	1.75	12	0	1.3	0	0	0	0	0.375387	0	0	0.649924	0	0.570431
307	C13H9NO6S	9	13	1	6	0	1	10	0.462	0.692	13	0.077	6	0	0	0	0	0	0	0	0	0	0.49453
307	C13H9NO8	9	13	1	8	0	0	10	0.615	0.692	13	0	4.8	0.633765	0.786126	0	0.748046	0.579663	0.742818	0.917526	0.640632	0.583293	0.802086
307	C14H13NO5S	13	14	1	5	0	1	9	0.357	0.929	14	0.071	8	0	0	0	0.611748	0	0	0	0	0	0.662598
307	C14H13NO7	13	14	1	7	0	0	9	0.5	0.929	14	0	6.8	3.32961	3.82115	3.618	3.96574	3.34514	4.4184	4.30912	3.85873	4.26273	4.20269
307	C15H17NO6	17	15	1	6	0	0	8	0.4	1.133	15	0	8.9	10.5101	10.4512	12.0695	11.3804	8.92356	13.0945	11.4791	11.5281	10.9579	11.9822
307	C16H21NO5	21	16	1	5	0	0	7	0.312	1.312	16	0	10.9	5.65666	6.23854	6.86199	6.34282	4.55578	7.01294	6.91728	7.10468	6.16056	6.58939
307	C17H25NO4	25	17	1	4	0	0	6	0.235	1.471	17	0	12.9	1.39627	1.27691	1.18574	1.4115	1.01244	1.51919	1.85634	1.85788	1.45642	1.62429
307	C17H9NO5	9	17	1	5	0	0	14	0.294	0.529	17	0	12.5	0.417376	0	0	0	0.494071	0	0	0.687042	0.52883	0.803316
307	C18H13NO4	13	18	1	4	0	0	13	0.222	0.722	18	0	14.5	0	0	0	0.598462	0.570081	0.710507	0.820015	0.951574	0.715528	0.723128
308	C11H16O8S	16	11	0	8	0	1	4	0.727	1.455		0.091	-1	0.820932	1.03962	0.620643	1.08788	0.818489	1.34155	0.974664	0.981518	0.863569	0.918938
308	C12H20O7S	20	12	0	7	0	1	3	0.583	1.667		0.083	2.5	1.24102	1.36704	1.27302	1.74553	1.52104	1.99326	2.01181	1.87389	1.86639	2.09016
308	C12H20O9	20	12	0	9	0	0	3	0.75	1.667		0	0.7	0.602593	0.536578	0	0.614586	0.674696	0.937602	0	0.676554	0.505625	0.753031
308	C13H12N2O5S	12	13	2	5	0	1	9	0.385	0.923	6.5	0.077	6.6	0	0	0.618498	0	0	0	0	0	0.453261	0
308	C13H12N2O7	12	13	2	7	0	0	9	0.538	0.923	6.5	0	5.2	1.13746	1.53756	1.41663	1.39387	1.26632	1.58623	1.51018	1.59941	1.05167	1.4941
308	C13H24O6S	24	13	0	6	0	1	2	0.462	1.846		0.077	5	0.53079	0.723817	0.842156	0.870491	0.597093	1.13458	1.61762	0.937107	1.35656	1.41853
308	C13H24O8	24	13	0	8	0	0	2	0.615	1.846		0	3.6	0.40379	0	0	0.715792	0	0	0	0.538659	0	0
308	C13H8O7S	8	13	0	7	0	1	10	0.538	0.615		0.077	5.2	0.433819	0.531792	0.621709	0	0.580649	0.685985	0.643267	0	0.70747	0.628892
308	C13H8O9	8	13	0	9	0	0	10	0.692	0.615		0	4	1.64155	2.15827	1.91323	1.95951	1.8698	2.30103	2.36881	1.85797	1.99889	2.02256
308	C14H12O8	12	14	0	8	0	0	9	0.571	0.857		0	6	8.14987	9.24534	9.37154	10.7209	9.02588	10.9833	12.3188	9.83625	10.7604	10.7533
308	C14H16N2O6	16	14	2	6	0	0	8	0.429	1.143	7	0	7.5	13.355	14.0856	15.0878	13.7903	11.1002	14.6089	14.8575	14.8696	13.4286	14.5484
308	C15H16O5S	16	15	0	5	0	1	8	0.333	1.067		0.067	9.1	1.30451	1.2845	1.06866	0	1.13393	1.90401	1.33168	6.54258	5.28922	8.67875
308	C15H20N2O5	20	15	2	5	0	0	7	0.333	1.333	7.5	0	9.6	14.5664	14.7295	17.8888	15.8621	11.8379	17.2188	16.2062	17.7124	15.0816	16.7409
308	C16H24N2O4	24	16	2	4	0	0	6	0.25	1.5	8	0	11.7	1.01731	1.01508	1.14298	1.07972	0.691591	1.1215	1.08294	1.24805	1.01069	1.33189
308	C17H12N2O4	12	17	2	4	0	0	13	0.235	0.706	8.5	0	13.4	0.513201	0	0.66709	0	0.398968	0.812181	0	0.729589	0.638976	0.575747
308	C17H8O6	8	17	0	6	0	0	14	0.353	0.471		0	11.6	1.4872	1.4216	2.12473	1.83139	1.33661	2.04096	1.53662	2.01046	1.78665	1.71163
308	C18H12O3S	12	18	0	3	0	1	13	0.167	0.667		0.056	14.6	0.472412	0	0	0	0	0	0	0	0	0
308	C18H12O5	12	18	0	5	0	0	13	0.278	0.667		0	13.5	2.67319	2.7408	3.35231	3.14532	2.23683	3.61522	2.96053	3.21973	2.70637	3.24172
308	C18H16N2O3	16	18	2	3	0	0	12	0.167	0.889	9	0	15.3	0	0	0.621007	0	0	0.626944	0	0	0	0.513379
308	C19H16O4	16	19	0	4	0	0	12	0.211	0.842		0	15.5	1.88384	1.85406	2.06472	2.36161	1.48361	2.61804	2.25809	2.62173	2.12692	2.59774
308	C20H20O3	20	20	0	3	0	0	11	0.15	1		0	17.4	0.780885	0.835683	0.928616	1.15672	0.829908	0.99839	0.983765	1.16716	0.750718	1.0867
308	C21H24O2	24	21	0	2	0	0	10	0.095	1.143		0	19.4	0	0.533173	0.602436	0	0	0	0	0.653358	0.519669	0.647959
308	C21H8OS	8	21	0	1	0	1	18	0.048	0.381		0.048	19.8	0	0	0	0	0	0	0	0	0	0.543788
308	C23H16O	16	23	0	1	0	0	16	0.043	0.696		0	22.6	0	0.645715	0.649231	0	0	0	0	0	0.598552	0
309	C13H11NO6S	11	13	1	6	0	1	9	0.462	0.846	13	0.077	5.8	0.43708	0	0	0	0.473906	0.823058	0	0	0.472301	0
309	C13H11NO8	11	13	1	8	0	0	9	0.615	0.846	13	0	4.5	1.06427	1.14408	1.10735	1.23042	0.927668	1.2601	1.307	1.2813	1.17809	0.996461
309	C14H15NO5S	15	14	1	5	0	1	8	0.357	1.071	14	0.071	7.9	0.416568	0	0	0.790174	0	0	0.761566	0	0.577022	0
309	C14H15NO7	15	14	1	7	0	0	8	0.5	1.071	14	0	6.7	8.45475	8.91258	9.80037	8.69828	7.41178	10.0355	10.3818	9.48101	8.78402	9.78985
309	C16H23NO5	23	16	1	5	0	0	6	0.312	1.438	16	0	10.8	3.9726	3.97414	4.66145	4.35578	2.95453	4.57867	4.58042	5.25917	4.07875	5.17871
309	C17H11NO5	11	17	1	5	0	0	13	0.294	0.647	17	0	12.5	0.816132	0.813944	0.912998	0.848782	0.500386	0.970793	0.885528	1.06782	0.817058	1.0954
309	C17H27NO4	27	17	1	4	0	0	5	0.235	1.588	17	0	12.8	0.517202	0.556121	0.577896	0.747594	0.37463	0.75729	0	0.923305	0.570296	0.741461
309	C18H15NO4	15	18	1	4	0	0	12	0.222	0.833	18	0	14.4	0.755566	0.643421	0.737941	0.717938	0.646012	1.25856	0	1.09434	0.836714	1.01306
309	C19H19NO3	19	19	1	3	0	0	11	0.158	1	19	0	16.3	0.42561	0	0.603613	0	0	0	0	0.651478	0	0
310	C11H18O8S	18	11	0	8	0	1	3	0.727	1.636		0.091	-1.5	0.563193	0.657157	0.686602	0.846165	0.519407	1.15403	0.688959	1.05733	0.750334	1.05002
310	C12H22O7S	22	12	0	7	0	1	2	0.583	1.833		0.083	2.2	0.648189	0.589632	0.768778	1.09219	0.866578	0.86088	1.08316	1.18065	0.885657	1.07399
310	C13H10O7S	10	13	0	7	0	1	9	0.538	0.769		0.077	5	0.702889	0.944999	0.957404	0.861152	0.958783	0.897802	1.01125	0.900195	1.02434	0.853379
310	C13H10O9	10	13	0	9	0	0	9	0.692	0.769		0	3.8	2.40959	3.25393	2.51366	3.26275	2.80852	3.04914	3.59875	2.91233	3.06591	3.11901
310	C13H14N2O5S	14	13	2	5	0	1	8	0.385	1.077	6.5	0.077	6.4	0.485282	0.621004	0.746622	0	0.477637	0.637739	0	0.683076	0.728997	0.633396
310	C13H14N2O7	14	13	2	7	0	0	8	0.538	1.077	6.5	0	5	3.32595	3.50767	3.86699	3.40178	3.0806	4.03402	3.96898	3.40029	3.30848	3.59832
310	C13H26O6S	26	13	0	6	0	1	1	0.462	2		0.077	4.8	0	0	0	0	0	0	0	0.932033	5.11872	2.34599
310	C14H14O6S	14	14	0	6	0	1	8	0.429	1		0.071	7	0.866528	1.31402	1.33111	1.31844	1.04552	1.70263	1.27571	1.16672	1.32754	1.5791
310	C14H14O8	14	14	0	8	0	0	8	0.571	1		0	5.8	14.0429	15.3954	15.0766	16.8546	14.1973	17.5637	19.2212	16.5882	17.2469	16.8492
310	C14H18N2O6	18	14	2	6	0	0	7	0.429	1.286	7	0	7.3	17.2394	18.7677	20.267	18.0867	14.0731	20.2598	18.5336	19.6539	17.6421	19.1106
310	C15H18O5S	18	15	0	5	0	1	7	0.333	1.2		0.067	9	0	0	0	0	0	0	0	1.32119	1.19054	1.28292
310	C15H22N2O5	22	15	2	5	0	0	6	0.333	1.467	7.5	0	9.5	6.63775	7.00278	7.98271	7.44444	4.95407	8.05354	7.7837	8.01197	6.88404	7.97106
310	C16H26N2O4	26	16	2	4	0	0	5	0.25	1.625	8	0	11.6	0	0	0	0	0	0	0	0	0	0.606064
310	C16H6O7	6	16	0	7	0	0	14	0.438	0.375		0	9.7	0.687746	0.64385	1.00456	0.718037	0.554325	1.01322	0.855886	0	0.911476	0.830643
310	C17H10O4S	10	17	0	4	0	1	13	0.235	0.588		0.059	12.6	0	0	0.584419	0	0	0	0	0	0	0
310	C17H14N2O4	14	17	2	4	0	0	12	0.235	0.824	8.5	0	13.3	0.757604	0.772435	1.13819	0.657392	0.587199	0.931666	0.864987	0.976447	0.873303	0.81959
310	C18H14O5	14	18	0	5	0	0	12	0.278	0.778		0	13.5	3.01529	2.90742	3.61262	3.49719	2.62227	4.24638	3.86651	4.20382	3.7397	4.07517
310	C18H18N2O3	18	18	2	3	0	0	11	0.167	1	9	0	15.2	0.542682	0.554506	0.973851	0.552786	0	0.763165	0	0.814685	0.694753	0.831884
310	C19H18O4	18	19	0	4	0	0	11	0.211	0.947		0	15.4	2.54637	2.7901	3.24107	4.12418	2.53645	3.94169	3.47314	4.29664	3.4904	3.64994
310	C21H26O2	26	21	0	2	0	0	9	0.095	1.238		0	19.3	0	0	0	0	0	0	0	0	0.535296	0
310	C23H18O	18	23	0	1	0	0	15	0.043	0.783		0	22.6	0.500675	0	0	0	0	0	0	0.558444	0	0.520951
311	C13H13NO6S	13	13	1	6	0	1	8	0.462	1	13	0.077	5.6	0	0	0.619188	0.633643	0.488441	0.847135	0.758491	0.646394	0.564012	0.848566
311	C13H13NO8	13	13	1	8	0	0	8	0.615	1	13	0	4.2	2.28463	2.03988	2.47662	2.50231	1.96316	2.51988	2.44189	2.67378	2.17436	2.39893
311	C14H17NO5S	17	14	1	5	0	1	7	0.357	1.214	14	0.071	7.7	0.476577	0.610189	0	0.645573	0.485476	0.674402	0	0.680873	0.662275	0.776059
311	C14H17NO7	17	14	1	7	0	0	7	0.5	1.214	14	0	6.5	14.9496	16.2686	17.6719	15.4808	13.1456	17.2314	17.1718	15.6443	15.4592	16.3971
311	C15H21NO6	21	15	1	6	0	0	6	0.4	1.4	15	0	8.6	11.3388	11.2483	13.1903	13.0383	9.77113	13.4274	13.853	13.4061	12.0813	13.5557
311	C16H25NO5	25	16	1	5	0	0	5	0.312	1.562	16	0	10.7	1.56562	1.39053	2.02362	1.90397	1.3259	1.9459	1.72127	2.24419	1.87791	2.0622
311	C16H9NO6	9	16	1	6	0	0	13	0.375	0.562	16	0	10.4	0.595026	0.739785	1.04755	0.674873	0.735635	0.727103	0.924599	0.811475	0.799275	1.06732
311	C17H13NO5	13	17	1	5	0	0	12	0.294	0.765	17	0	12.4	1.17484	1.06038	1.56916	1.17339	0.855697	1.2711	1.34111	1.43932	1.29283	1.51038
311	C18H17NO4	17	18	1	4	0	0	11	0.222	0.944	18	0	14.3	0.836334	1.05083	1.10829	0.935554	0.690903	1.17569	1.05766	1.30076	0.773453	1.18593
311	C19H21NO3	21	19	1	3	0	0	10	0.158	1.105	19	0	16.3	0	0	0	0	0	0.695569	0	0.551932	0	0.611075
312	C11H20O8S	20	11	0	8	0	1	2	0.727	1.818		0.091	-2	0	0	0	0	0	0	0	0.804305	0	0.774317
312	C12H12N2O6S	12	12	2	6	0	1	8	0.5	1	6	0.083	3.7	0	0	0	0.610922	0	0	0	0	0	0
312	C12H12N2O8	12	12	2	8	0	0	8	0.667	1	6	0	1.5	0	0	0	0	0	0.644119	0	0	0	0
312	C12H8O10	8	12	0	10	0	0	9	0.833	0.667		0	1	0	0	0	0	0.496048	0	0	0	0	0
312	C12H8O8S	8	12	0	8	0	1	9	0.667	0.667		0.083	2.7	0	0	0	0	0.420724	0	0	0	0.498126	0.573675
312	C13H12O7S	12	13	0	7	0	1	8	0.538	0.923		0.077	4.8	1.07332	1.02159	1.07696	1.21371	1.10776	1.60129	1.2404	1.18087	1.25361	1.40724
312	C13H12O9	12	13	0	9	0	0	8	0.692	0.923		0	3.5	4.03147	4.72747	4.59032	5.44922	4.52694	5.15145	5.92615	4.75565	4.75955	4.74639
312	C13H16N2O5S	16	13	2	5	0	1	7	0.385	1.231	6.5	0.077	6.2	0.506215	0.667242	0.812585	0.941793	0.472543	0.635658	0	0.679995	0.625311	0.84191
312	C13H16N2O7	16	13	2	7	0	0	7	0.538	1.231	6.5	0	4.8	5.29757	5.94435	6.13658	5.57462	4.71319	6.15172	5.88649	6.01266	5.33451	6.09828
312	C13H28O6S	28	13	0	6	0	1	0	0.462	2.154		0.077	4.7	0	0	0	0	0.380794	0	0	3.17512	25.045	4.32363
312	C14H16O6S	16	14	0	6	0	1	7	0.429	1.143		0.071	6.9	1.53443	1.43222	1.78935	1.81956	1.75142	2.54616	2.21723	2.44451	1.8982	2.19502
312	C14H20N2O4S	20	14	2	4	0	1	6	0.286	1.429	7	0.071	8.4	0	0	0	0	0	0	0	0.828175	0	0
312	C14H20N2O6	20	14	2	6	0	0	6	0.429	1.429	7	0	7.2	8.30652	8.76554	9.56634	8.81855	6.56841	9.66034	9.04669	9.66699	8.32613	9.79015
312	C15H20O5S	20	15	0	5	0	1	6	0.333	1.333		0.067	8.9	0	1.44314	0	1.96881	3.20309	3.65261	0	2.61026	2.02623	2.65835
312	C16H12N2O5	12	16	2	5	0	0	12	0.312	0.75	8	0	11.2	0.864748	1.03387	0.916192	0.738706	0.821537	1.41125	0.994965	1.12651	0.999262	1.21921
312	C16H8O7	8	16	0	7	0	0	13	0.438	0.5		0	9.6	2.3023	2.32646	2.9326	2.49969	2.17505	2.73082	2.60563	2.64738	2.48664	2.80951
312	C17H12O6	12	17	0	6	0	0	12	0.353	0.706		0	11.5	4.11353	4.35095	5.05334	5.09484	3.9061	5.65928	5.30139	6.94613	6.75395	7.56323
312	C17H16N2O4	16	17	2	4	0	0	11	0.235	0.941	8.5	0	13.2	1.13585	1.24738	1.60644	1.36433	0.908731	1.62207	1.49908	1.49844	1.24688	1.85705
312	C18H20N2O3	20	18	2	3	0	0	10	0.167	1.111	9	0	15.2	0.692326	0	0.898337	0.716225	0.623422	1.08424	0.86688	1.9738	0.896516	1.01275
312	C19H20O4	20	19	0	4	0	0	10	0.211	1.053		0	15.3	3.58599	3.33598	4.12731	4.32067	2.77764	4.43435	4.05517	4.72914	3.73315	4.53256
312	C20H24O3	24	20	0	3	0	0	9	0.15	1.2		0	17.3	1.44066	0	1.58644	1.52721	0	1.75827	1.59165	2.26552	1.75447	1.94801
312	C20H8O2S	8	20	0	2	0	1	17	0.1	0.4		0.05	17.8	0	0	0.726835	0	0	0	0	0	0	0
312	C21H12O3	12	21	0	3	0	0	16	0.143	0.571		0	18.7	0.416337	0	0	0	0	0	0	0	0	0
312	C21H12OS	12	21	0	1	0	1	16	0.048	0.571		0.048	19.7	0	0	0	0	0	0	0	0	0	0.560163
312	C21H28O2	28	21	0	2	0	0	8	0.095	1.333		0	19.3	0	0	0	0	0	0	0	0	0.474564	0.556184
313	C12H11NO7S	11	12	1	7	0	1	8	0.583	0.917	12	0.083	3	0	0	0	0	0.404371	0	0	0	0	0
313	C13H15NO6S	15	13	1	6	0	1	7	0.462	1.154	13	0.077	5.4	0.580547	0.741348	0.93381	0	0.647688	0.889683	0.986818	0.730829	0.762969	0.762125
313	C13H15NO8	15	13	1	8	0	0	7	0.615	1.154	13	0	4	4.00029	5.30054	5.29354	4.66152	3.97192	5.21928	4.78583	4.7982	4.44521	4.66292
313	C14H19NO5S	19	14	1	5	0	1	6	0.357	1.357	14	0.071	7.6	0.661147	0.649608	0	0	0.454592	0.745803	0	0.850832	0.602949	0.562112
313	C14H19NO7	19	14	1	7	0	0	6	0.5	1.357	14	0	6.3	10.2527	11.4013	12.1045	11.4683	9.53025	12.9967	12.412	11.7939	10.9854	11.9828
313	C15H23NO6	23	15	1	6	0	0	5	0.4	1.533	15	0	8.5	3.26565	3.34154	3.88163	3.88735	2.85624	4.58528	4.04537	4.31821	3.70854	4.3901
313	C16H11NO6	11	16	1	6	0	0	12	0.375	0.688	16	0	10.3	1.26391	1.06398	1.64656	1.30855	1.25118	1.5614	1.32317	1.52176	1.29301	1.42701
313	C17H15NO5	15	17	1	5	0	0	11	0.294	0.882	17	0	12.3	1.59314	1.67856	2.0124	1.51573	1.20553	2.10154	1.40499	2.04419	1.82306	1.92352
313	C18H19NO4	19	18	1	4	0	0	10	0.222	1.056	18	0	14.2	1.15743	1.32592	1.60226	1.15522	0.913376	1.50985	1.28929	1.65039	1.09313	1.65069
313	C19H23NO3	23	19	1	3	0	0	9	0.158	1.211	19	0	16.2	0.549783	0	0.613354	0	0.422642	0	0	0.635373	0.660227	0.741858
314	C12H10O10	10	12	0	10	0	0	8	0.833	0.833		0	0.5	0.468285	0.569553	0	0	0.555551	0	0	0	0.591808	0.611059
314	C12H10O8S	10	12	0	8	0	1	8	0.667	0.833		0.083	2.3	0.607984	0.770431	0.631671	0.873857	0.779235	0.784379	0.808427	0.81978	0.795065	0.680494
314	C12H14N2O6S	14	12	2	6	0	1	7	0.5	1.167	6	0.083	3.3	0.427745	0.595135	0	0.639427	0.399659	0.874409	0.738188	0.688848	0.498885	0.796024
314	C12H14N2O8	14	12	2	8	0	0	7	0.667	1.167	6	0	1	0.535697	0.555234	0.651686	0.668052	0.66192	0.785926	0	0.746861	0.786087	0.742565
314	C13H14O7S	14	13	0	7	0	1	7	0.538	1.077		0.077	4.6	1.36071	1.72368	1.66239	1.85794	1.90862	2.43712	1.65385	1.9674	2.07133	1.92362
314	C13H14O9	14	13	0	9	0	0	7	0.692	1.077		0	3.2	6.85302	7.35786	7.97744	8.03368	6.80594	8.23249	9.04692	7.95939	7.83669	8.45813
314	C13H18N2O5S	18	13	2	5	0	1	6	0.385	1.385	6.5	0.077	6	0.466581	0.595821	0.850328	0.563445	0.447366	0.706676	0	0	0.501134	0.676816
314	C13H18N2O7	18	13	2	7	0	0	6	0.538	1.385	6.5	0	4.5	3.60766	3.85731	4.0618	4.03738	3.18499	4.28377	3.80748	4.19899	3.74008	4.08295
314	C14H18O6S	18	14	0	6	0	1	6	0.429	1.286		0.071	6.7	1.68115	1.81508	1.98679	2.38679	1.99261	2.68642	2.51497	2.32674	2.27347	2.72123
314	C14H22N2O6	22	14	2	6	0	0	5	0.429	1.571	7	0	7	1.94883	1.95969	2.24832	1.97517	1.4996	2.06627	2.25549	2.80939	2.01631	2.01703
314	C15H10N2O6	10	15	2	6	0	0	12	0.4	0.667	7.5	0	9.1	0.52446	0.671872	0	0.78186	0.576553	0	0.853885	0.746195	0.779909	0.586174
314	C15H22O5S	22	15	0	5	0	1	5	0.333	1.467		0.067	8.8	1.89998	2.34576	1.70384	4.56623	9.114	8.10939	3.11826	6.77665	5.00231	7.2144
314	C15H6O8	6	15	0	8	0	0	13	0.533	0.4		0	7.6	0.690534	0	0.710627	0.912702	0.728106	0	0.699341	0.915249	0.652447	0.810766
314	C16H10O5S	10	16	0	5	0	1	12	0.312	0.625		0.062	10.5	0	0	0	0.631246	0.394864	0	0	0	0.594334	0.580641
314	C16H10O7	10	16	0	7	0	0	12	0.438	0.625		0	9.4	3.97302	4.31567	5.26221	5.05417	3.9866	5.77646	5.26526	5.34461	5.3347	5.54789
314	C16H14N2O5	14	16	2	5	0	0	11	0.312	0.875	8	0	11.1	1.77298	2.01426	1.90391	1.93837	1.56807	2.52023	1.87699	2.33735	2.03989	2.36851
314	C17H14O6	14	17	0	6	0	0	11	0.353	0.824		0	11.4	5.06719	5.73718	6.58839	6.67614	5.39627	7.09989	6.73297	7.42371	6.45768	7.68633
314	C17H18N2O4	18	17	2	4	0	0	10	0.235	1.059	8.5	0	13.1	2.19306	2.04837	2.41695	2.4972	1.7105	2.68643	2.23069	3.4538	2.19936	3.0506
314	C18H22N2O3	22	18	2	3	0	0	9	0.167	1.222	9	0	15.1	0.500535	0.743163	0.802105	0.734168	0.563323	0.635897	0.728284	0.833058	0.777112	0.697716
314	C20H10O4	10	20	0	4	0	0	16	0.2	0.5		0	16.7	0.475858	0	0.830674	0	0	0	0	0.632164	0.521063	0.640557
314	C21H14O3	14	21	0	3	0	0	15	0.143	0.667		0	18.6	0	0	0	0	0	0	0	0	0.562056	0.496463
314	C21H14OS	14	21	0	1	0	1	15	0.048	0.667		0.048	19.6	0	0	0	0	0	0	0	0.71106	0	0
314	C25H14	14	25	0	0	0	0	19	0	0.56		0	25.7	0.592362	0	0	0	0.417467	0	0	0.614269	0.516577	0
315	C12H13NO7S	13	12	1	7	0	1	7	0.583	1.083	12	0.083	2.7	0.454697	0.553966	0	0	0.45817	0	0	0.572945	0.572254	0.584432
315	C12H13NO9	13	12	1	9	0	0	7	0.75	1.083	12	0	0.5	0.531388	0	0.599638	0.670207	0.618174	0.725255	0.911029	0	0.648056	0
315	C13H17NO6S	17	13	1	6	0	1	6	0.462	1.308	13	0.077	5.2	0.90995	0.961187	1.04515	0.980291	0.713584	0.880682	0.94822	0.899797	0.87883	1.1003
315	C13H17NO8	17	13	1	8	0	0	6	0.615	1.308	13	0	3.8	3.93404	4.24211	4.09907	4.49546	3.70183	4.84095	4.28031	4.15668	4.36006	4.27969
315	C14H21NO5S	21	14	1	5	0	1	5	0.357	1.5	14	0.071	7.4	0	0	0	0	0	0.709872	0	0.609417	0	0.562011
315	C14H21NO7	21	14	1	7	0	0	5	0.5	1.5	14	0	6.2	3.83635	4.16299	4.29343	4.13563	3.26724	4.58551	4.64063	4.94165	4.12424	4.73196
315	C15H25NO6	25	15	1	6	0	0	4	0.4	1.667	15	0	8.4	0.719945	0.622531	0.941555	1.00688	0.677071	0.939554	1.0193	1.28864	0.83785	1.17589
315	C15H9NO7	9	15	1	7	0	0	12	0.467	0.6	15	0	8.3	0.793692	0.651507	0.831502	1.01777	0.688473	0.862981	0.848219	0.774158	0.832223	0.872936
315	C16H13NO6	13	16	1	6	0	0	11	0.375	0.812	16	0	10.2	1.90495	2.17806	2.09123	2.36646	1.74436	2.44032	2.70352	2.38785	2.11073	2.46325
315	C17H17NO5	17	17	1	5	0	0	10	0.294	1	17	0	12.2	2.03782	2.27356	2.43564	2.34465	2.01096	2.57575	2.65889	3.20729	2.19272	2.66235
315	C17H33NO4	33	17	1	4	0	0	2	0.235	1.941	17	0	12.6	0	0	0	0	0	0	0	1.57572	0	0.592748
315	C18H21NO4	21	18	1	4	0	0	9	0.222	1.167	18	0	14.2	1.37937	1.44003	1.47102	1.41169	1.16005	1.57703	1.49531	1.68775	1.74577	2.0454
315	C9H17NO9S	17	9	1	9	0	1	2	1	1.889	9	0.111	4.5	0	0	0	0	0	0	0	0	0.618579	0
316	C12H12O10	12	12	0	10	0	0	7	0.833	1		0	0	0.860213	1.0711	1.11029	0.92111	0.831895	0.853095	1.33923	0.974498	0.782348	1.05616
316	C12H12O8S	12	12	0	8	0	1	7	0.667	1		0.083	2	0.582274	0.841232	0.820899	1.14191	0.709552	1.04007	1.04833	0.924773	1.07432	0.992864
316	C12H16N2O6S	16	12	2	6	0	1	6	0.5	1.333	6	0.083	3	0	0.586471	0.783034	0.729612	0.593605	0.683439	0	0.921464	0.569547	0.717576
316	C12H16N2O8	16	12	2	8	0	0	6	0.667	1.333	6	0	0.5	0.548332	0.546569	0.609762	0.681228	0.50961	0	0	0.792185	0.724519	0.696686
316	C13H16O7S	16	13	0	7	0	1	6	0.538	1.231		0.077	4.4	2.06233	2.18362	2.35143	2.76729	3.98676	4.34247	2.69207	2.63194	2.5836	2.98444
316	C13H16O9	16	13	0	9	0	0	6	0.692	1.231		0	3	8.07241	9.77545	8.88084	9.53321	8.55175	10.6026	10.6868	9.59321	9.88071	10.1543
316	C13H20N2O7	20	13	2	7	0	0	5	0.538	1.538	6.5	0	4.2	1.42928	1.4947	1.71551	1.56922	1.37103	1.45557	1.55741	2.02864	1.49432	1.75423
316	C14H20O6S	20	14	0	6	0	1	5	0.429	1.429		0.071	6.6	2.14049	2.47011	2.51006	3.01263	2.92951	4.11165	2.85735	3.41957	3.07098	3.41704
316	C14H24N2O6	24	14	2	6	0	0	4	0.429	1.714	7	0	6.8	0	0	0	0	0	0	0	0.760371	0	0
316	C15H12N2O6	12	15	2	6	0	0	11	0.4	0.8	7.5	0	9	1.30618	1.32212	1.6612	1.6142	1.05786	1.61407	1.55245	1.69847	1.50892	1.45927
316	C15H24O5S	24	15	0	5	0	1	4	0.333	1.6		0.067	8.7	1.03998	0.864435	1.1203	1.64283	1.10717	1.68948	1.12107	1.91063	1.73127	1.93243
316	C15H8O6S	8	15	0	6	0	1	12	0.4	0.533		0.067	8.5	0.458202	0	0.592246	0	0	0	0	0	0	0
316	C15H8O8	8	15	0	8	0	0	12	0.533	0.533		0	7.4	1.91676	2.12359	2.32999	2.50014	2.2758	3.12369	2.76974	2.73536	2.6128	2.45351
316	C16H12O5S	12	16	0	5	0	1	11	0.312	0.75		0.062	10.4	0.478477	0	0	0	0.481303	0.687667	0	0.752069	0	0.659811
316	C16H16N2O5	16	16	2	5	0	0	10	0.312	1	8	0	11	4.48121	5.32812	5.04237	5.08166	3.88451	6.14603	5.16634	5.85402	4.99801	5.93646
316	C17H20N2O4	20	17	2	4	0	0	9	0.235	1.176	8.5	0	13	3.23856	3.28181	4.13921	3.98582	2.84552	4.49945	3.81104	5.34486	3.79193	4.56492
316	C18H24N2O3	24	18	2	3	0	0	8	0.167	1.333	9	0	15	0	0.616153	0	0	0	0	0	0.702694	0.512286	0.525251
316	C19H8O3S	8	19	0	3	0	1	16	0.158	0.421		0.053	15.7	0.564201	0	1.13243	0	0	0	0	0	0	0.846614
316	C19H8O5	8	19	0	5	0	0	16	0.263	0.421		0	14.7	0.49655	0	0.740872	0	0	0	0	0	0.524624	0.577161
316	C20H12O2S	12	20	0	2	0	1	15	0.1	0.6		0.05	17.6	0	0	0	0.801849	0	0	0	0	0	0
316	C20H12O4	12	20	0	4	0	0	15	0.2	0.6		0	16.6	0.646268	0.700041	0.905219	0.630454	0.524673	0.849636	0.683476	0.992402	0.811548	0.718191
316	C21H16O3	16	21	0	3	0	0	14	0.143	0.762		0	18.6	0	0	0	0	0	0	0	0.823348	0	0.539992
316	C24H12O	12	24	0	1	0	0	19	0.042	0.5		0	23.7	0	0	0	0	0	0	0.700006	0	0.481956	0
317	C12H15NO7S	15	12	1	7	0	1	6	0.583	1.25	12	0.083	2.3	0.574063	0.668765	0.777433	0.606373	0.629748	0.759729	0	0	0.535954	0.635337
317	C12H15NO9	15	12	1	9	0	0	6	0.75	1.25	12	0	0	0.471487	0.586573	0	0	0.431857	0.820131	0	0.595401	0	0
317	C13H19NO6S	19	13	1	6	0	1	5	0.462	1.462	13	0.077	5	0.725491	0.931379	0.881759	0.809464	0.629751	0.857066	1.07077	1.25042	1.01378	1.30207
317	C13H19NO8	19	13	1	8	0	0	5	0.615	1.462	13	0	3.5	1.71073	1.92452	2.06146	1.891	1.47793	2.11124	1.77818	1.96379	2.17494	1.88829
317	C15H11NO7	11	15	1	7	0	0	11	0.467	0.733	15	0	8.1	1.31213	1.42522	1.65417	1.80513	1.33276	1.44952	2.00957	1.75296	1.54944	1.76293
317	C15H27NO4S	27	15	1	4	0	1	3	0.267	1.8	15	0.067	9.4	0	0	0	0.554592	0	0	0	0	0	0
317	C16H15NO6	15	16	1	6	0	0	10	0.375	0.938	16	0	10.1	3.44771	4.05678	3.79348	4.30759	3.40983	4.78579	4.23427	4.45393	4.084	4.42983
317	C17H19NO5	19	17	1	5	0	0	9	0.294	1.118	17	0	12.1	3.36174	3.62842	4.47372	3.93959	2.90768	4.22257	3.93346	4.7483	3.59214	4.53553
317	C18H23NO4	23	18	1	4	0	0	8	0.222	1.278	18	0	14.1	1.47138	1.43478	1.76707	1.73699	1.13373	1.84041	1.7567	2.30589	1.78752	2.10952
318	C12H14O10	14	12	0	10	0	0	6	0.833	1.167		0	-0.5	0.891656	0.878273	1.07194	1.10603	0.99229	1.40579	1.57087	1.01651	1.00883	1.02565
318	C12H14O8S	14	12	0	8	0	1	6	0.667	1.167		0.083	1.7	0.989836	1.04266	0.817563	1.22529	1.05711	1.27575	1.25188	1.0954	0.948746	1.45333
318	C12H18N2O6S	18	12	2	6	0	1	5	0.5	1.5	6	0.083	2.7	0	0	0	0	0	0	0	0	0	0.593046
318	C12H18N2O8	18	12	2	8	0	0	5	0.667	1.5	6	0	0	0	0	0	0	0	0	0	0	0	0.568468
318	C13H18O7S	18	13	0	7	0	1	5	0.538	1.385		0.077	4.2	3.14299	3.52757	3.84219	4.72478	3.36061	4.49352	4.00631	4.62378	3.82357	4.41519
318	C13H18O9	18	13	0	9	0	0	5	0.692	1.385		0	2.8	4.85653	5.41018	6.47453	6.2677	5.1373	6.2386	6.09878	5.88078	6.12118	6.10381
318	C13H22N2O7	22	13	2	7	0	0	4	0.538	1.692	6.5	0	4	0.452045	0	0	0.62081	0.433314	0.652906	0	0.806358	0.557679	0
318	C14H10N2O7	10	14	2	7	0	0	11	0.5	0.714	7	0	6.8	0.564872	0	0.82471	0.76255	0.429882	0	0.664712	0.741375	0.627575	0.636671
318	C14H22O6S	22	14	0	6	0	1	4	0.429	1.571		0.071	6.4	1.51739	1.68726	1.65429	2.24005	1.91077	2.22985	2.07912	2.74092	2.48948	2.37999
318	C14H6O9	6	14	0	9	0	0	12	0.643	0.429		0	5.4	0.486225	0	0	0.718248	0.595588	0	0	0.687005	0.565245	0.536503
318	C15H10O6S	10	15	0	6	0	1	11	0.4	0.667		0.067	8.4	0.536538	0.612931	0	0.765955	0.57596	0.880259	0	0.621373	0.590514	0.723925
318	C15H10O8	10	15	0	8	0	0	11	0.533	0.667		0	7.3	4.794	5.09368	5.34842	5.65707	5.03504	6.26321	6.13514	5.81183	5.63605	5.77444
318	C15H14N2O6	14	15	2	6	0	0	10	0.4	0.933	7.5	0	8.9	4.02028	4.47979	4.75679	4.55577	3.48478	5.02289	4.56166	4.66355	4.20538	5.10096
318	C15H26O5S	26	15	0	5	0	1	3	0.333	1.733		0.067	8.6	0.690417	0.68934	0.786137	0.963604	0.907389	1.16035	1.00231	1.06161	1.08183	1.34027
318	C16H14O5S	14	16	0	5	0	1	10	0.312	0.875		0.062	10.3	0	0.549499	0	0	0.486945	0	0	0.60414	0.607082	0.541425
318	C16H14O7	14	16	0	7	0	0	10	0.438	0.875		0	9.2	10.0968	10.9652	11.4534	12.3848	10.2464	12.7264	13.629	14.1282	12.4503	13.8218
318	C16H18N2O5	18	16	2	5	0	0	9	0.312	1.125	8	0	10.9	8.87758	8.88073	10.1558	9.95869	7.32485	10.3381	10.0259	11.54	8.98253	10.8231
318	C17H22N2O4	22	17	2	4	0	0	8	0.235	1.294	8.5	0	12.9	2.69752	2.30252	3.17339	3.08375	2.12259	3.39478	2.5915	3.50733	2.84659	3.37547
318	C19H10O5	10	19	0	5	0	0	15	0.263	0.526		0	14.6	1.10121	0.967628	1.24128	1.09717	0.903729	0.921043	0.937841	1.40701	1.10596	1.22474
318	C20H14O4	14	20	0	4	0	0	14	0.2	0.7		0	16.6	0.869678	0.991506	1.3056	0	0.696481	0.927972	0.920491	1.24325	1.05543	1.07174
318	C21H18O3	18	21	0	3	0	0	13	0.143	0.857		0	18.5	0.466209	0	0.67681	0	0	0.621358	0	0	0.553747	0
318	C24H14O	14	24	0	1	0	0	18	0.042	0.583		0	23.7	0	0	0.607498	0	0	0	0	0	0	0.533442
319	C12H17NO7S	17	12	1	7	0	1	5	0.583	1.417	12	0.083	2	0.627	0.722176	0.744089	0.752446	0.629913	0.773434	0	0.673878	0.7192	0.726495
319	C12H17NO9	17	12	1	9	0	0	5	0.75	1.417	12	0	-0.5	0.46703	0	0	0.69861	0.407371	0.782669	0	0.680178	0.538964	0.671192
319	C13H21NO6S	21	13	1	6	0	1	4	0.462	1.615	13	0.077	4.8	0	0	0	0.921462	0	0.818835	0	0.919847	0.621504	0.954475
319	C13H21NO8	21	13	1	8	0	0	4	0.615	1.615	13	0	3.2	0.554713	0.662157	0.801973	0.879893	0.768693	0.915785	0.766908	1.11145	0.70966	0.944031
319	C14H9NO8	9	14	1	8	0	0	11	0.571	0.643	14	0	6	0.576196	0.600758	0.692638	0.642039	0.631279	0.681097	0	0.703044	0.518745	0.969215
319	C15H13NO7	13	15	1	7	0	0	10	0.467	0.867	15	0	8	2.6937	3.07476	2.89626	3.16018	2.43674	3.36719	3.32877	3.27673	3.22624	3.26742
319	C16H17NO6	17	16	1	6	0	0	9	0.375	1.062	16	0	10	5.77494	6.37069	6.93195	6.80211	4.93288	6.98968	6.60136	7.72133	6.57945	7.10186
319	C17H21NO5	21	17	1	5	0	0	8	0.294	1.235	17	0	12	4.66515	4.82641	5.76012	5.3955	3.61451	5.71551	5.78157	5.83318	5.04772	5.90729
319	C19H13NO4	13	19	1	4	0	0	14	0.211	0.684	19	0	15.5	0	0	0	0	0	0	0	0.557527	0	0
320	C11H12O9S	12	11	0	9	0	1	6	0.818	1.091		0.091	-4	0	0	0	0	0	0	0	0.570571	0	0
320	C12H16O10	16	12	0	10	0	0	5	0.833	1.333		0	-1	0.531842	0.643156	0	0.714399	0.584346	0.94206	0.656701	0.750908	0.814192	0.882068
320	C12H16O8S	16	12	0	8	0	1	5	0.667	1.333		0.083	1.3	1.11898	1.10494	1.07003	1.48517	1.30653	1.48528	1.49261	1.37808	1.56209	1.71286
320	C13H20O7S	20	13	0	7	0	1	4	0.538	1.538		0.077	4	2.86573	3.41591	3.37084	4.05715	3.20922	3.90284	4.31398	4.21563	4.01468	4.40065
320	C13H20O9	20	13	0	9	0	0	4	0.692	1.538		0	2.5	1.62503	1.888	1.77314	2.13805	1.99493	2.62404	2.12235	2.31687	2.24936	2.0238
320	C13H24N2O5S	24	13	2	5	0	1	3	0.385	1.846	6.5	0.077	5.4	0	0	0	0	0	0	0	0.550697	0	0
320	C14H12N2O7	12	14	2	7	0	0	10	0.5	0.857	7	0	6.6	1.33195	1.03946	1.49161	1.41702	1.14127	1.51913	1.46121	1.43908	1.45766	1.64772
320	C14H24O6S	24	14	0	6	0	1	3	0.429	1.714		0.071	6.3	0.979281	1.03674	1.08648	1.23848	0.794797	1.48682	1.29842	1.74538	1.22184	1.48059
320	C14H8O7S	8	14	0	7	0	1	11	0.5	0.571		0.071	6.3	0.450749	0	0	0	0	0	0	0	0	0
320	C14H8O9	8	14	0	9	0	0	11	0.643	0.571		0	5.2	1.43452	1.97939	1.59164	1.90497	1.86528	1.80997	2.00333	1.6499	1.81588	1.78168
320	C15H12O6S	12	15	0	6	0	1	10	0.4	0.8		0.067	8.2	0.647116	0.971927	0.600941	0.9168	0.952738	1.11518	0.782724	0.963719	0.762531	1.00312
320	C15H12O8	12	15	0	8	0	0	10	0.533	0.8		0	7.1	7.41627	7.91507	8.12105	9.40282	7.93854	8.89183	9.49722	9.10044	9.06357	9.26497
320	C15H16N2O6	16	15	2	6	0	0	9	0.4	1.067	7.5	0	8.7	11.4334	12.2642	13.2257	12.0361	9.62577	13.8962	12.3996	13.1314	12.136	12.6324
320	C15H28O5S	28	15	0	5	0	1	2	0.333	1.867		0.067	8.4	0	0	0	0	0	0	0	1.38738	4.81873	3.16676
320	C16H16O5S	16	16	0	5	0	1	9	0.312	1		0.062	10.2	0	0.608369	0.686689	0.660901	0.578868	0.740853	0	0.832454	0.841705	0.756097
320	C16H20N2O5	20	16	2	5	0	0	8	0.312	1.25	8	0	10.8	10.9098	11.0964	13.0542	11.5782	8.83694	12.9606	11.5335	14.3725	11.7318	13.7729
320	C17H24N2O4	24	17	2	4	0	0	7	0.235	1.412	8.5	0	12.8	1.09945	1.22227	1.49162	1.13217	0.884731	1.56531	1.2133	1.56638	1.23644	1.25446
320	C18H8O6	8	18	0	6	0	0	15	0.333	0.444		0	12.7	0.958757	1.049	1.18793	0.815938	0.965063	1.05285	0.970319	1.31576	1.14659	1.22434
320	C19H12O3S	12	19	0	3	0	1	14	0.158	0.632		0.053	15.6	0.489099	0	0	0	0	0	0	0	0.590717	0
320	C19H12O5	12	19	0	5	0	0	14	0.263	0.632		0	14.6	1.78036	1.41598	1.89175	1.58603	1.1924	1.90693	1.78351	2.06891	1.65867	2.10737
320	C20H16O4	16	20	0	4	0	0	13	0.2	0.8		0	16.5	1.15708	0.860751	1.13864	1.20781	0.9532	1.30908	1.19594	1.38339	1.13649	1.35523
320	C21H20O3	20	21	0	3	0	0	12	0.143	0.952		0	18.4	0	0	0.612029	0	0	0.693542	0.830669	0.703845	0	0.684209
320	C24H16O	16	24	0	1	0	0	17	0.042	0.667		0	23.7	0.531846	0.555511	0.666331	0	0	0	0	0.630252	0.63817	0.615998
321	C12H19NO7S	19	12	1	7	0	1	4	0.583	1.583	12	0.083	1.7	0.421298	0	0	0	0	0	0	0	0.490877	0.601354
321	C13H23NO8	23	13	1	8	0	0	3	0.615	1.769	13	0	3	0	0	0	0	0.477158	0	0	0.58364	0	0.665574
321	C14H11NO6S	11	14	1	6	0	1	10	0.429	0.786	14	0.071	7	0	0	0	0	0.501343	0	0	0.617769	0	0.504873
321	C14H11NO8	11	14	1	8	0	0	10	0.571	0.786	14	0	5.8	1.11223	1.02319	1.27022	1.1977	1.28104	1.27534	1.42828	1.29998	1.59027	1.37377
321	C15H15NO5S	15	15	1	5	0	1	9	0.333	1	15	0.067	9	0	0	0	0	0	0	0	0.577332	0.625632	0
321	C15H15NO7	15	15	1	7	0	0	9	0.467	1	15	0	7.9	6.16199	6.08168	6.66353	6.50793	5.46988	6.79295	6.73384	6.86236	6.66949	6.90543
321	C16H19NO6	19	16	1	6	0	0	8	0.375	1.188	16	0	9.9	10.3941	11.3694	11.9454	10.924	8.45722	12.5791	10.9651	12.3571	11.0132	12.1212
321	C17H23NO5	23	17	1	5	0	0	7	0.294	1.353	17	0	11.9	4.88808	4.75841	5.4574	5.27034	3.7498	5.62034	4.98847	5.72205	4.89071	5.88292
321	C18H11NO5	11	18	1	5	0	0	14	0.278	0.611	18	0	13.5	0.491391	0.555269	0.718963	0	0.384939	0.71789	0.712609	0.735452	0.844613	0.864354
321	C19H15NO4	15	19	1	4	0	0	13	0.211	0.789	19	0	15.4	0.415438	0	0	0	0	0.617484	0	0.716893	0	0.660961
322	C10H14N2O8S	14	10	2	8	0	1	5	0.8	1.4	5	0.1	10	0	0	0	0	0	0	0	0	0.5307	0
322	C12H18O10	18	12	0	10	0	0	4	0.833	1.5		0	-1.5	0.559383	0.564927	0	0.851618	0.547082	0.688778	0.766457	0.616908	0.539268	0.624813
322	C12H18O8S	18	12	0	8	0	1	4	0.667	1.5		0.083	1	1.21099	1.37254	1.34466	1.589	1.44547	1.47629	1.40196	1.73104	1.68919	1.57789
322	C13H22O7S	22	13	0	7	0	1	3	0.538	1.692		0.077	3.8	1.43471	1.55125	1.91057	2.40135	1.9038	2.38115	2.67464	2.61148	2.09235	2.34601
322	C13H22O9	22	13	0	9	0	0	3	0.692	1.692		0	2.2	0.674664	0.787297	0.953817	0.871386	0.699556	0.976934	0.664813	1.24774	0.78015	0.929605
322	C14H10O7S	10	14	0	7	0	1	10	0.5	0.714		0.071	6.2	0.587707	0.681559	0.835905	0.793682	0.826453	0.793796	0	1.10452	0.971606	1.00702
322	C14H10O9	10	14	0	9	0	0	10	0.643	0.714		0	5	3.29576	3.62075	3.47968	3.91563	3.69509	4.35858	4.32415	3.61389	4.20803	4.26322
322	C14H14N2O5S	14	14	2	5	0	1	9	0.357	1	7	0.071	7.7	0	0	0	0	0.504625	0.672616	0	0.603314	0.556109	0
322	C14H14N2O7	14	14	2	7	0	0	9	0.5	1	7	0	6.4	4.07536	4.61663	5.04309	4.55624	3.92517	4.73099	4.84644	5.02737	4.57637	4.70566
322	C14H26O6S	26	14	0	6	0	1	2	0.429	1.857		0.071	6.1	0	0	0	0	0.408768	0	0.732168	0.732936	0.514848	0.790118
322	C14H26O8	26	14	0	8	0	0	2	0.571	1.857		0	4.8	0	0	0	0.583798	0.420182	0	0	0	0	0.573204
322	C15H14O6S	14	15	0	6	0	1	9	0.4	0.933		0.067	8.1	0.731319	0.828897	0.905934	0	0.853846	1.00693	0.798269	0.893034	1.12826	1.18523
322	C15H14O8	14	15	0	8	0	0	9	0.533	0.933		0	7	12.8091	13.6722	14.0148	14.5007	13.6577	15.7554	17.3054	15.879	15.577	16.2212
322	C15H18N2O4S	18	15	2	4	0	1	8	0.267	1.2	7.5	0.067	9.8	0	0	0	0	0	0	0	0	0.585872	0
322	C15H18N2O6	18	15	2	6	0	0	8	0.4	1.2	7.5	0	8.6	22.6488	22.938	26.1561	23.7254	18.566	25.0625	23.0043	24.9697	22.9617	24.3424
322	C16H18O5S	18	16	0	5	0	1	8	0.312	1.125		0.062	10.1	0	0	0	0	0	0	0	1.05282	0	1.05742
322	C16H22N2O5	22	16	2	5	0	0	7	0.312	1.375	8	0	10.7	6.83421	7.38052	8.07558	7.41309	5.72196	8.27654	7.32238	8.86204	7.29847	8.48848
322	C17H26N2O4	26	17	2	4	0	0	6	0.235	1.529	8.5	0	12.7	0	0	0	0	0	0	0	0.571838	0.542085	0.553543
322	C17H6O7	6	17	0	7	0	0	15	0.412	0.353		0	10.7	0	0	0	0.721102	0	0.629906	0	0.619219	0	0
322	C18H10O6	10	18	0	6	0	0	14	0.333	0.556		0	12.6	2.18792	1.94823	2.69798	2.38226	1.86362	2.42577	2.05978	2.81832	1.80149	2.37796
322	C18H14N2O4	14	18	2	4	0	0	13	0.222	0.778	9	0	14.3	0	0.580616	0	0	0.439121	0.688393	0	0.832045	0	0.795643
322	C19H14O3S	14	19	0	3	0	1	13	0.158	0.737		0.053	15.5	0	0.579589	0	0.801866	0	0	0	0	0	0
322	C19H14O5	14	19	0	5	0	0	13	0.263	0.737		0	14.5	1.97691	2.28383	2.69084	2.43542	2.00423	2.94283	2.5672	2.72816	2.73019	2.63359
322	C20H18O4	18	20	0	4	0	0	12	0.2	0.9		0	16.4	1.18267	1.13176	1.45042	1.48678	1.02458	1.77176	1.359	1.52685	1.19453	1.39723
322	C21H22O3	22	21	0	3	0	0	11	0.143	1.048		0	18.4	0.613609	0.576188	0.867362	0	0.528371	0.640312	0.717707	0.908958	0.70379	0.594096
322	C24H18O	18	24	0	1	0	0	16	0.042	0.75		0	23.6	0	0.779795	0.885937	0.635929	0	0	0.715638	0	0	0
323	C14H13NO6S	13	14	1	6	0	1	9	0.429	0.929	14	0.071	6.8	0	0.694628	0	0	0.442397	0.673506	0.682285	0.577251	0.584846	0.943225
323	C14H13NO8	13	14	1	8	0	0	9	0.571	0.929	14	0	5.6	2.43616	2.8378	2.65666	2.82808	2.53202	3.09376	3.164	2.98022	2.84035	2.91882
323	C15H17NO5S	17	15	1	5	0	1	8	0.333	1.133	15	0.067	8.9	0.549951	0	0	0	0	0	0	0	0	0.621542
323	C15H17NO7	17	15	1	7	0	0	8	0.467	1.133	15	0	7.7	14.8647	15.6477	16.7816	15.5803	12.9712	16.9989	16.4857	16.7065	15.3346	16.4377
323	C16H21NO6	21	16	1	6	0	0	7	0.375	1.312	16	0	9.8	12.3403	12.0353	14.2207	12.7016	10.2834	13.7119	12.4396	13.747	13.1246	13.9502
323	C17H25NO5	25	17	1	5	0	0	6	0.294	1.471	17	0	11.8	2.86211	3.14067	3.23688	3.21791	2.11388	3.46618	3.0384	3.7095	2.97736	3.8504
323	C17H9NO6	9	17	1	6	0	0	14	0.353	0.529	17	0	11.5	0.523326	0	0.625243	0	0.475036	0	0	0.550069	0.515783	0.51861
323	C18H13NO5	13	18	1	5	0	0	13	0.278	0.722	18	0	13.4	0.800289	0.771028	1.03325	0.711007	0.734787	0.936272	0.792615	0.871286	0.817867	1.03417
323	C19H17NO4	17	19	1	4	0	0	12	0.211	0.895	19	0	15.4	0.633726	0.607667	0.694562	0.681025	0.394698	0.860102	0.840965	0.700905	0	0.847371
324	C11H16O9S	16	11	0	9	0	1	4	0.818	1.455		0.091	-6	0	0	0	0	0.38542	0	0	0	0	0
324	C12H20O8S	20	12	0	8	0	1	3	0.667	1.667		0.083	0.7	0.813085	1.03443	0.954772	1.30846	0.934363	1.2234	1.06422	1.44887	1.09647	1.3274
324	C13H12N2O6S	12	13	2	6	0	1	9	0.462	0.923	6.5	0.077	5.2	0.416935	0	0	0	0	0	0	0	0	0
324	C13H12N2O8	12	13	2	8	0	0	9	0.615	0.923	6.5	0	3.7	0.672404	0.821608	0.740409	0.744858	0.513925	0.984098	0.695639	0.670529	0.767435	0
324	C13H24O7S	24	13	0	7	0	1	2	0.538	1.846		0.077	3.6	0.469941	0	0.794364	1.0529	0.675988	0.879463	1.10637	1.43031	1.18294	1.35567
324	C13H8O10	8	13	0	10	0	0	10	0.769	0.615		0	2.7	0.593756	0.848205	0.772557	0.761209	0.542681	0.648619	0	0.798477	0.615828	0.715968
324	C13H8O8S	8	13	0	8	0	1	10	0.615	0.615		0.077	4	0	0.638115	0	0	0.544049	0	0	0	0.50774	0.557735
324	C14H12O7S	12	14	0	7	0	1	9	0.5	0.857		0.071	6	0.831152	1.05147	1.03694	0.909777	0.95627	1.58117	1.11545	1.13063	1.11668	1.40727
324	C14H12O9	12	14	0	9	0	0	9	0.643	0.857		0	4.8	5.81448	6.51309	6.41238	7.0862	6.31374	7.71663	8.39365	6.90517	7.12348	7.37277
324	C14H16N2O5S	16	14	2	5	0	1	8	0.357	1.143	7	0.071	7.5	0.686571	0.661998	0.599648	0.883205	0.56962	0.72634	0.854312	0.905888	0.688267	0.557129
324	C14H16N2O7	16	14	2	7	0	0	8	0.5	1.143	7	0	6.2	10.6757	11.5552	12.4831	11.2951	9.38507	12.3579	11.3357	12.209	11.1572	11.9839
324	C15H16O6S	16	15	0	6	0	1	8	0.4	1.067		0.067	8	0.975742	1.37139	1.18342	1.30164	1.03205	1.71198	1.41214	1.95538	1.38956	2.12501
324	C15H16O8	16	15	0	8	0	0	8	0.533	1.067		0	6.9	25.1186	27.1945	27.4597	29.5702	24.5554	30.2333	32.2339	29.404	28.6217	30.2417
324	C15H20N2O6	20	15	2	6	0	0	7	0.4	1.333	7.5	0	8.4	22.5864	21.9778	25.8363	23.006	17.865	24.2748	22.793	26.052	22.2073	25.3651
324	C16H24N2O5	24	16	2	5	0	0	6	0.312	1.5	8	0	10.6	2.5066	2.18037	2.71682	2.50382	1.83824	2.7615	2.30302	2.71251	2.27673	2.5355
324	C17H12N2O5	12	17	2	5	0	0	13	0.294	0.706	8.5	0	12.3	0.644563	0.777273	0.715402	0	0.392498	0.638625	0.802248	0.880032	0.623695	0.666816
324	C17H8O7	8	17	0	7	0	0	14	0.412	0.471		0	10.6	1.61074	1.34546	2.11803	1.75415	1.13522	2.36599	1.34023	2.07471	1.76351	2.0488
324	C18H12O6	12	18	0	6	0	0	13	0.333	0.667		0	12.5	2.93253	3.10257	4.24877	3.91314	2.90644	4.27573	3.33272	4.18696	3.56814	4.1602
324	C18H16N2O4	16	18	2	4	0	0	12	0.222	0.889	9	0	14.2	0.641635	0.605728	1.04909	0.654907	0.514843	0.713264	0.791922	1.06899	0.666934	0.958089
324	C19H16O3S	16	19	0	3	0	1	12	0.158	0.842		0.053	15.5	0.414496	0	0	0	0	0	0	0	0	0
324	C19H16O5	16	19	0	5	0	0	12	0.263	0.842		0	14.4	3.0146	3.19807	3.80576	3.77957	2.74758	4.08492	2.9724	3.89261	3.58386	4.08893
324	C19H20N2O3	20	19	2	3	0	0	11	0.158	1.053	9.5	0	16.2	0	0	0	0	0	0	0	0.719601	0	0
324	C20H20O4	20	20	0	4	0	0	11	0.2	1		0	16.4	1.42611	1.50645	1.65645	1.77461	1.37443	2.25213	1.88816	2.65152	1.69278	2.20613
324	C21H24O3	24	21	0	3	0	0	10	0.143	1.143		0	18.3	0.885385	0.975776	1.15771	0.655596	0.671427	1.07798	0.84606	1.28446	0.942631	1.26596
324	C21H8O2S	8	21	0	2	0	1	18	0.095	0.381		0.048	18.8	0	0	0.655375	0	0	0	0	0.701685	0	0
324	C23H16O2	16	23	0	2	0	0	16	0.087	0.696		0	21.6	0	0.758861	0	0	0	0	0	0	0	0
324	C24H20O	20	24	0	1	0	0	15	0.042	0.833		0	23.6	0.624543	0	0	0	0	0	0	0.764684	0	0.540853
325	C13H11NO7S	11	13	1	7	0	1	9	0.538	0.846	13	0.077	4.5	0.415075	0	0	0	0	0	0	0	0	0
325	C13H11NO9	11	13	1	9	0	0	9	0.692	0.846	13	0	3	0.42509	0	0.604233	0	0.474066	0	0	0	0.583088	0
325	C14H15NO6S	15	14	1	6	0	1	8	0.429	1.071	14	0.071	6.7	0.719392	0.587072	0	0.726238	0.511729	0.701072	0.804029	0.658725	0.779892	0.913336
325	C14H15NO8	15	14	1	8	0	0	8	0.571	1.071	14	0	5.4	6.80323	7.81193	7.34425	7.14629	6.37957	7.43976	7.36242	7.41977	7.14605	7.02877
325	C15H19NO5S	19	15	1	5	0	1	7	0.333	1.267	15	0.067	8.8	0	0.730318	0	0	0	0	0	0.713425	0.616783	0.54403
325	C15H19NO7	19	15	1	7	0	0	7	0.467	1.267	15	0	7.6	20.617	23.1566	24.4874	22.3519	19.5596	25.8754	24.0096	24.27	21.9738	23.9494
325	C16H23NO6	23	16	1	6	0	0	6	0.375	1.438	16	0	9.7	8.11232	7.95381	9.38497	8.19308	6.35401	8.98479	8.35413	9.50418	8.85747	8.99023
325	C17H11NO6	11	17	1	6	0	0	13	0.353	0.647	17	0	11.4	1.01394	1.06455	1.18783	1.06188	0.975531	1.33124	1.11889	1.01342	1.07299	1.37175
325	C17H27NO5	27	17	1	5	0	0	5	0.294	1.588	17	0	11.7	1.00174	1.06456	1.39935	1.17638	0.809377	1.49668	1.33956	1.51	1.1022	1.4283
325	C18H15NO5	15	18	1	5	0	0	12	0.278	0.833	18	0	13.3	0.982678	0.992246	1.21499	1.38491	0.968231	1.21967	1.09245	1.3164	1.33352	1.22304
325	C19H19NO4	19	19	1	4	0	0	11	0.211	1	19	0	15.3	0.630986	0.856511	0.875589	0.740217	0.496214	0.820343	0	0.825804	0.676585	0.843906
326	C12H22O8S	22	12	0	8	0	1	2	0.667	1.833		0.083	0.3	0	0	0	0.619029	0	0	0.750449	0.979078	0.685671	0.842171
326	C13H10O10	10	13	0	10	0	0	9	0.769	0.769		0	2.3	0.978859	1.10012	0.932863	1.18603	1.15456	1.25518	1.04216	0.828572	1.20672	1.19119
326	C13H10O8S	10	13	0	8	0	1	9	0.615	0.769		0.077	3.8	0.642794	0.673803	0.599174	1.00679	0.719974	1.09514	0.861175	0.621721	0.683415	0.929418
326	C13H14N2O6S	14	13	2	6	0	1	8	0.462	1.077	6.5	0.077	5	0.501632	0.887307	0.78996	0.60403	0.501315	0.730435	0.695899	0.805372	0.759221	0.837864
326	C13H14N2O8	14	13	2	8	0	0	8	0.615	1.077	6.5	0	3.3	1.52497	1.86681	1.74958	1.50088	1.43303	1.78148	1.78924	1.63078	1.60539	1.56973
326	C13H26O7S	26	13	0	7	0	1	1	0.538	2		0.077	3.4	0	0	0.868569	0	0	0.792	0	1.39742	5.30448	4.35707
326	C14H14O7S	14	14	0	7	0	1	8	0.5	1		0.071	5.8	1.14396	1.66354	1.47948	1.69988	1.4869	1.73993	1.85866	1.69177	1.89848	1.94825
326	C14H14O9	14	14	0	9	0	0	8	0.643	1		0	4.6	10.4102	11.4463	11.3743	12.2331	10.5685	12.9367	13.8152	11.8592	12.0378	11.9841
326	C14H18N2O5S	18	14	2	5	0	1	7	0.357	1.286	7	0.071	7.3	0.692625	0.840927	0.645629	0.72466	0.728199	0.68889	0.938042	0.933994	0.760909	0.966912
326	C14H18N2O7	18	14	2	7	0	0	7	0.5	1.286	7	0	6	11.9107	13.4653	13.7981	12.7565	10.1229	13.5769	12.8764	13.5564	12.4331	13.2328
326	C15H18O6S	18	15	0	6	0	1	7	0.4	1.2		0.067	7.9	1.32958	1.72084	1.71386	2.17966	1.71606	2.34625	2.21732	2.15586	1.94677	2.29606
326	C15H22N2O6	22	15	2	6	0	0	6	0.4	1.467	7.5	0	8.3	7.46374	7.78476	8.87063	7.78431	5.97794	7.93233	7.7328	8.76708	7.36177	8.40535
326	C16H22O5S	22	16	0	5	0	1	6	0.312	1.375		0.062	9.9	0	0	0	0	0	0	0	0	0	1.83151
326	C16H26N2O5	26	16	2	5	0	0	5	0.312	1.625	8	0	10.4	0.523625	0	0	0.619039	0	0	0	0	0	0
326	C16H6O8	6	16	0	8	0	0	14	0.5	0.375		0	8.6	0.464992	0	0.815677	0.602661	0.429641	0.751203	0.814069	0.870337	0.658148	0.690381
326	C17H10O7	10	17	0	7	0	0	13	0.412	0.588		0	10.5	3.23362	3.42746	4.30332	3.70076	3.32841	4.35292	3.98418	5.57947	4.83731	5.38695
326	C17H14N2O5	14	17	2	5	0	0	12	0.294	0.824	8.5	0	12.2	1.08047	1.01282	1.20439	1.07631	0.929058	1.40138	1.04548	1.24162	1.08433	1.38415
326	C18H14O6	14	18	0	6	0	0	12	0.333	0.778		0	12.4	3.99758	3.80126	5.15219	5.12373	3.80865	5.56247	4.83043	5.17639	5.03046	5.46561
326	C18H18N2O4	18	18	2	4	0	0	11	0.222	1	9	0	14.2	0.982777	0.933697	1.0572	1.24942	0.836392	1.44063	1.19093	1.33377	1.06692	1.26494
326	C19H22N2O3	22	19	2	3	0	0	10	0.158	1.158	9.5	0	16.1	0.433257	0	0	0.609836	0	0.69467	0	0.718535	0.613245	0.832346
326	C20H22O4	22	20	0	4	0	0	10	0.2	1.1		0	16.3	2.15119	2.15194	2.59417	2.52587	1.63938	2.78637	2.18262	3.28293	2.69468	2.84788
326	C20H6O3S	6	20	0	3	0	1	18	0.15	0.3		0.05	16.8	0	0	0	0	0	0	0	0.723155	0	0
326	C21H10O2S	10	21	0	2	0	1	17	0.095	0.476		0.048	18.7	0	0	0.742442	0	0	0.630407	0	0	0	0
326	C21H10O4	10	21	0	4	0	0	17	0.19	0.476		0	17.7	0	0	0	0	0	0	0	0	0.484372	0
326	C21H26O3	26	21	0	3	0	0	9	0.143	1.238		0	18.3	0.869947	0	0	1.09609	0	1.43756	0	0	0	0
326	C22H14OS	14	22	0	1	0	1	16	0.045	0.636		0.045	20.6	0	0	0	0	0	0	0	0	0.47118	0.550899
326	C23H18O2	18	23	0	2	0	0	15	0.087	0.783		0	21.6	0.627663	0	0	0	0	0	0.85458	0	0.644124	0
327	C13H13NO7S	13	13	1	7	0	1	8	0.538	1	13	0.077	4.2	0.505634	0	0	0	0	0.862132	0	0.583402	0.515358	0.682508
327	C13H13NO9	13	13	1	9	0	0	8	0.692	1	13	0	2.7	0.925228	1.14389	1.1252	1.27066	1.08526	1.23916	1.18279	1.01898	1.20122	1.21835
327	C14H17NO6S	17	14	1	6	0	1	7	0.429	1.214	14	0.071	6.5	0.721051	0.89765	1.18022	1.04031	0.89445	1.03603	1.07784	1.22119	0.976063	1.0254
327	C14H17NO8	17	14	1	8	0	0	7	0.571	1.214	14	0	5.2	10.3321	11.6865	11.4774	11.2737	9.6848	11.7058	11.5146	11.1804	10.5915	11.3059
327	C15H21NO5S	21	15	1	5	0	1	6	0.333	1.4	15	0.067	8.6	0	0	0	0	0	0.658242	0	0.617224	0.61138	0.558081
327	C15H21NO7	21	15	1	7	0	0	6	0.467	1.4	15	0	7.4	13.3645	14.6987	15.3873	15.0138	12.3873	16.6055	15.0979	15.8266	14.2929	15.4942
327	C16H25NO6	25	16	1	6	0	0	5	0.375	1.562	16	0	9.6	2.35058	2.46173	2.83152	2.68955	2.04118	2.925	2.58935	3.11069	2.47918	2.83079
327	C16H9NO7	9	16	1	7	0	0	13	0.438	0.562	16	0	9.4	0.765009	0.711431	0.867968	0.78134	0.741976	0.760567	0.838171	0.855223	0.73125	0.785128
327	C17H13NO6	13	17	1	6	0	0	12	0.353	0.765	17	0	11.3	1.38829	1.46175	1.89404	1.72045	1.33908	1.51385	1.70177	1.93058	1.63693	1.57598
327	C18H17NO5	17	18	1	5	0	0	11	0.278	0.944	18	0	13.2	1.50651	1.29123	1.81831	1.28566	1.16653	1.70159	1.63732	1.81522	1.52127	1.83407
327	C20H25NO3	25	20	1	3	0	0	9	0.15	1.25	20	0	17.2	0	0	0	0	0	0	0	0.582758	0	0
328	C12H8O9S	8	12	0	9	0	1	9	0.75	0.667		0.083	1	0	0	0	0.632209	0	0	0	0	0	0
328	C13H12O10	12	13	0	10	0	0	8	0.769	0.923		0	2	1.56912	1.65694	1.9942	1.91684	1.64319	1.94947	2.36303	2.11501	1.91104	2.01853
328	C13H12O8S	12	13	0	8	0	1	8	0.615	0.923		0.077	3.5	0.901875	1.14672	0.981704	1.31576	0.881751	1.44933	1.13912	1.5117	1.31474	1.3856
328	C13H16N2O6S	16	13	2	6	0	1	7	0.462	1.231	6.5	0.077	4.8	0.94633	1.10307	1.07674	0.917767	0.858474	1.16619	0.926734	1.05094	0.970554	1.06422
328	C13H16N2O8	16	13	2	8	0	0	7	0.615	1.231	6.5	0	3	2.06541	2.47138	2.27573	2.23988	2.05587	2.7343	2.51675	2.53137	2.18955	2.44745
328	C14H16O7S	16	14	0	7	0	1	7	0.5	1.143		0.071	5.7	1.68049	2.07575	1.93275	2.29712	2.47402	2.73429	2.09032	2.25159	2.31981	2.24343
328	C14H16O9	16	14	0	9	0	0	7	0.643	1.143		0	4.4	17.5537	20.865	20.0062	20.3677	18.6834	22.0347	22.582	19.7515	20.8601	21.0199
328	C14H20N2O5S	20	14	2	5	0	1	6	0.357	1.429	7	0.071	7.2	0.533092	0.650159	0	0.885741	0.524319	0.783401	0.807736	0.933595	0.679145	0.761898
328	C14H20N2O7	20	14	2	7	0	0	6	0.5	1.429	7	0	5.8	4.86138	5.31849	5.60118	5.97449	4.69261	5.66738	5.6472	6.05178	4.97229	5.85911
328	C15H20O6S	20	15	0	6	0	1	6	0.4	1.333		0.067	7.8	2.40929	2.28039	2.85451	3.08221	3.1533	3.8115	2.90516	3.56429	2.95317	3.40852
328	C15H24N2O6	24	15	2	6	0	0	5	0.4	1.6	7.5	0	8.1	1.16468	1.25519	1.65696	1.26739	0.90687	1.73558	1.46722	1.72652	1.45288	1.71252
328	C16H12N2O6	12	16	2	6	0	0	12	0.375	0.75	8	0	10.1	1.00348	0.844555	0.940981	0.862565	0.829714	1.07078	1.22094	1.07944	0.922265	0.948084
328	C16H24O5S	24	16	0	5	0	1	5	0.312	1.5		0.062	9.8	0	1.36774	0	2.94864	3.0547	2.59119	1.70026	3.46617	2.16709	3.65923
328	C16H8O8	8	16	0	8	0	0	13	0.5	0.5		0	8.5	1.8114	2.15897	2.15282	2.29439	1.94996	2.41728	2.35476	2.25821	2.34226	2.47202
328	C17H12O7	12	17	0	7	0	0	12	0.412	0.706		0	10.4	4.7715	5.10566	6.0356	5.76185	5.09067	6.28291	5.88189	8.13618	7.26764	8.37607
328	C17H16N2O5	16	17	2	5	0	0	11	0.294	0.941	8.5	0	12.1	2.22758	2.20126	2.78877	2.67876	1.86506	3.21442	2.61427	2.98882	2.33778	2.99558
328	C18H20N2O4	20	18	2	4	0	0	10	0.222	1.111	9	0	14.1	1.56522	1.50552	1.86131	1.95774	1.29352	2.16031	2.02422	3.36805	1.86052	1.97675
328	C19H24N2O3	24	19	2	3	0	0	9	0.158	1.263	9.5	0	16.1	0	0	0.823097	0	0	0	0	0.681341	0	0
328	C20H24O4	24	20	0	4	0	0	9	0.2	1.2		0	16.2	3.1713	3.36767	3.88058	3.51292	2.80454	4.3932	3.80596	5.15014	4.02225	4.76778
328	C20H8O5	8	20	0	5	0	0	17	0.25	0.4		0	15.7	0.519408	0	0	0	0	0	0	0	0	0
328	C21H12O2S	12	21	0	2	0	1	16	0.095	0.571		0.048	18.7	0	0	0.638731	0	0	0	0	0.834804	0	0
328	C21H12O4	12	21	0	4	0	0	16	0.19	0.571		0	17.6	0.525029	0	0.785213	0.667998	0	0	0	0	0	0.615952
328	C21H28O3	28	21	0	3	0	0	8	0.143	1.333		0	18.2	0.796384	0.740889	1.12749	1.02478	0.692319	1.35087	0.958155	1.4136	1.12273	1.18038
328	C25H12O	12	25	0	1	0	0	20	0.04	0.48		0	24.8	0.455912	0	0.690896	0	0	0	0	0.662434	0.547755	0
329	C13H15NO7S	15	13	1	7	0	1	7	0.538	1.154	13	0.077	4	0.761297	0.840571	0.952539	0.814982	0.745349	0.755438	1.0186	0.858141	0.841517	0.975848
329	C13H15NO9	15	13	1	9	0	0	7	0.692	1.154	13	0	2.3	1.71771	1.94899	1.82999	1.7057	1.70172	2.16658	2.05244	1.79825	1.83704	1.90804
329	C14H19NO6S	19	14	1	6	0	1	6	0.429	1.357	14	0.071	6.3	0.914679	1.0036	0.993272	1.09645	0.874541	1.10477	1.3971	1.32356	1.1902	1.11903
329	C14H19NO8	19	14	1	8	0	0	6	0.571	1.357	14	0	5	6.87005	7.89968	7.70489	7.65382	6.78164	8.38206	7.50841	7.57941	7.92806	7.89934
329	C15H23NO5S	23	15	1	5	0	1	5	0.333	1.533	15	0.067	8.5	0	0	0	0	0	0	0	0	0.51558	0.523283
329	C15H23NO7	23	15	1	7	0	0	5	0.467	1.533	15	0	7.3	3.19289	3.42235	3.97217	3.39583	3.0347	4.05478	3.90526	3.941	3.64728	4.1239
329	C16H11NO7	11	16	1	7	0	0	12	0.438	0.688	16	0	9.2	1.32987	1.42786	1.62134	1.18844	1.18222	1.43408	1.41445	1.7452	1.26656	1.57498
329	C16H27NO6	27	16	1	6	0	0	4	0.375	1.688	16	0	9.4	0	0.661874	0.742482	0.684151	0.432201	0.628498	0.975641	1.21351	0.798296	0.924245
329	C17H15NO6	15	17	1	6	0	0	11	0.353	0.882	17	0	11.2	1.96195	2.4442	2.24013	2.35858	1.91353	2.51898	2.77968	2.74233	2.64109	2.49426
329	C18H19NO5	19	18	1	5	0	0	10	0.278	1.056	18	0	13.2	2.12608	2.22048	2.51738	2.3654	1.88249	2.75905	2.33673	2.87758	2.50409	2.90475
329	C19H23NO4	23	19	1	4	0	0	9	0.211	1.211	19	0	15.1	0.998702	0.980414	1.58563	1.02762	0.954891	1.56951	1.15497	1.40312	0.899923	1.45701
330	C12H10O9S	10	12	0	9	0	1	8	0.75	0.833		0.083	0.5	0	0	0	0	0.544116	0	0	0	0.573227	0
330	C13H14O10	14	13	0	10	0	0	7	0.769	1.077		0	1.7	3.04448	3.35424	3.16343	3.8321	3.41094	3.54707	4.04753	3.37096	3.46995	3.49231
330	C13H14O8S	14	13	0	8	0	1	7	0.615	1.077		0.077	3.2	1.18245	1.43343	1.28635	1.72763	1.40873	1.77891	1.73523	1.447	1.59795	1.65129
330	C13H18N2O6S	18	13	2	6	0	1	6	0.462	1.385	6.5	0.077	4.5	0.856649	0.773158	1.02341	0.868268	0.64638	0.981015	1.00469	1.01341	1.05106	0.964291
330	C13H18N2O8	18	13	2	8	0	0	6	0.615	1.385	6.5	0	2.7	1.28894	1.89045	1.73152	1.47003	1.41786	1.87894	1.48814	1.5796	1.48116	1.59722
330	C14H18O7S	18	14	0	7	0	1	6	0.5	1.286		0.071	5.5	2.599	2.99682	3.00624	3.20785	4.36045	4.19647	2.9484	3.73692	3.26782	3.57097
330	C14H18O9	18	14	0	9	0	0	6	0.643	1.286		0	4.2	19.1482	22.4368	22.2015	22.5924	19.6477	24.3741	24.5128	21.9794	22.6212	22.8488
330	C14H22N2O7	22	14	2	7	0	0	5	0.5	1.571	7	0	5.6	1.23228	1.59442	1.74152	1.67176	1.47904	1.8651	1.59888	2.38976	1.63277	1.6599
330	C15H10N2O7	10	15	2	7	0	0	12	0.467	0.667	7.5	0	8	0	0.63912	0	0	0.432506	0.646307	0	0.584794	0.609728	0.650895
330	C15H22O6S	22	15	0	6	0	1	5	0.4	1.467		0.067	7.6	2.40558	3.27239	3.10914	3.64674	3.94048	5.05516	3.3236	4.42112	3.95733	4.78767
330	C15H26N2O6	26	15	2	6	0	0	4	0.4	1.733	7.5	0	8	0	0	0	0	0	0	0	0.579176	0	0
330	C15H6O9	6	15	0	9	0	0	13	0.6	0.4		0	6.5	0	0.554874	0	0	0	0.770948	0	0	0.545152	0.593127
330	C16H10O6S	10	16	0	6	0	1	12	0.375	0.625		0.062	9.4	0	0	0.768313	0.768761	0.464687	0.621296	0	0.665673	0.589512	0
330	C16H10O8	10	16	0	8	0	0	12	0.5	0.625		0	8.4	4.02923	4.37466	4.54677	4.96066	4.4481	5.32907	5.38961	4.73669	5.21505	5.10719
330	C16H14N2O6	14	16	2	6	0	0	11	0.375	0.875	8	0	10	2.43097	2.42112	2.88334	2.58632	2.39568	2.86382	2.90874	2.80611	2.57606	3.04496
330	C17H14O5S	14	17	0	5	0	1	11	0.294	0.824		0.059	11.4	0	0	0	0	0.419953	0	0	0.671977	0	0
330	C17H14O7	14	17	0	7	0	0	11	0.412	0.824		0	10.3	7.07335	6.82479	7.77932	8.47719	6.88763	8.48067	9.11508	9.10174	8.06742	9.25133
330	C17H18N2O5	18	17	2	5	0	0	10	0.294	1.059	8.5	0	12	4.2129	4.48381	5.30133	5.24962	4.20707	6.12929	5.25079	6.6779	5.00843	5.6627
330	C18H22N2O4	22	18	2	4	0	0	9	0.222	1.222	9	0	14	1.79988	1.68582	1.9173	1.95935	1.20971	2.32368	1.77491	2.32214	1.60357	2.27317
330	C20H10O5	10	20	0	5	0	0	16	0.25	0.5		0	15.7	0.68666	0.588303	1.26277	0.844411	0.677418	0.817891	0.838573	0.886781	0.868013	0.840159
330	C21H14O2S	14	21	0	2	0	1	15	0.095	0.667		0.048	18.6	0.491031	0	0.898364	0	0	0.724792	0	0.824464	0.665318	0
330	C21H14O4	14	21	0	4	0	0	15	0.19	0.667		0	17.6	0.639771	0.756787	0.817624	0.627018	0.525179	0.868678	0.719162	0.862919	0.682165	0.665033
330	C21H30O3	30	21	0	3	0	0	7	0.143	1.429		0	18.2	0.63148	0	0.836934	0.731303	0.55144	1.18724	0	1.25807	0.95057	0.792248
330	C25H14O	14	25	0	1	0	0	19	0.04	0.56		0	24.7	0.568701	0	0	0.654961	0	0	0	0	0.540952	0
331	C13H17NO7S	17	13	1	7	0	1	6	0.538	1.308	13	0.077	3.8	0.896312	0.943112	1.24076	0.995831	0.779765	0.985759	1.35026	1.26017	1.14101	0.96256
331	C13H17NO9	17	13	1	9	0	0	6	0.692	1.308	13	0	2	1.6124	1.78551	1.64447	1.94312	1.50377	1.69595	1.6957	1.68846	1.68453	1.73867
331	C14H21NO6S	21	14	1	6	0	1	5	0.429	1.5	14	0.071	6.2	0.954932	1.33396	1.32579	1.25617	1.07193	1.24583	1.33952	1.32581	1.41726	1.49287
331	C14H21NO8	21	14	1	8	0	0	5	0.571	1.5	14	0	4.8	2.19075	2.71864	2.47762	2.51285	2.05066	2.8501	2.58492	2.46017	2.46163	2.78699
331	C15H25NO7	25	15	1	7	0	0	4	0.467	1.667	15	0	7.1	0.622781	0.736444	0.86135	0.968583	0.644193	1.00655	0.902357	1.16936	0.865887	0.93246
331	C15H9NO8	9	15	1	8	0	0	12	0.533	0.6	15	0	7.2	0.636445	0	0.716282	0.565801	0.499471	0	0	0.732438	0.621064	0.663298
331	C16H13NO7	13	16	1	7	0	0	11	0.438	0.812	16	0	9.1	2.08328	2.19614	2.14178	2.08214	1.98127	2.31919	2.48905	2.4111	2.43468	2.3126
331	C16H29NO4S	29	16	1	4	0	1	3	0.25	1.812	16	0.062	10.5	1.06045	1.24939	2.11607	1.90087	0.84825	1.12735	1.94694	1.35301	0.957973	1.04922
331	C17H17NO6	17	17	1	6	0	0	10	0.353	1	17	0	11.1	3.67764	4.20835	4.14105	4.25476	3.39277	4.57209	4.43112	4.82965	4.2	5.02374
331	C18H21NO5	21	18	1	5	0	0	9	0.278	1.167	18	0	13.1	3.40605	3.0897	3.74663	3.66595	2.64411	3.97809	3.60472	3.90679	3.6722	3.65958
331	C19H25NO4	25	19	1	4	0	0	8	0.211	1.316	19	0	15.1	0.890461	0.987461	1.55874	1.40747	0.756493	1.37741	1.31391	1.59565	1.36674	1.36629
332	C12H12O9S	12	12	0	9	0	1	7	0.75	1		0.083	0	0	0.560899	0	0.627942	0.435193	0	0	0	0.625664	0
332	C13H16O10	16	13	0	10	0	0	6	0.769	1.231		0	1.3	2.93136	3.38721	3.14083	3.27352	3.14087	3.76277	3.64451	3.23598	3.19167	3.48517
332	C13H16O8S	16	13	0	8	0	1	6	0.615	1.231		0.077	3	1.91339	1.7215	1.88468	2.37122	1.82432	2.34086	2.07929	2.09698	2.13832	2.39383
332	C13H20N2O8	20	13	2	8	0	0	5	0.615	1.538	6.5	0	2.3	0.559864	0.759062	0	0.820137	0.508699	0.748141	0	0.831368	0.615287	0.743922
332	C14H20O7S	20	14	0	7	0	1	5	0.5	1.429		0.071	5.3	3.32995	3.82921	3.58384	3.82418	3.39286	4.92923	3.64121	4.59376	3.71498	4.45115
332	C14H20O9	20	14	0	9	0	0	5	0.643	1.429		0	4	10.1919	11.2942	10.9293	11.2852	10.4376	12.4081	12.1632	11.4569	11.5713	11.6014
332	C14H24N2O7	24	14	2	7	0	0	4	0.5	1.714	7	0	5.4	0	0	0	0.681116	0	0	0	0.787617	0.480534	0.598291
332	C15H12N2O7	12	15	2	7	0	0	11	0.467	0.8	7.5	0	7.8	1.11622	1.1349	1.68461	1.381	1.17153	1.406	1.50245	1.43799	1.22309	1.44505
332	C15H24O6S	24	15	0	6	0	1	4	0.4	1.6		0.067	7.5	1.80203	2.3395	2.18336	3.01456	2.35935	3.04875	2.74869	3.24925	2.77168	3.28116
332	C15H8O7S	8	15	0	7	0	1	12	0.467	0.533		0.067	7.4	0.464601	0	0	0	0	0	0	0	0	0
332	C15H8O9	8	15	0	9	0	0	12	0.6	0.533		0	6.3	1.40929	1.46094	1.75463	1.73606	1.58694	2.09617	1.79169	1.64881	1.69024	1.83218
332	C16H12O6S	12	16	0	6	0	1	11	0.375	0.75		0.062	9.3	0.61554	0.707894	0.831452	0.595232	0.715485	0.749669	0.750003	0.712021	0.641387	0.677547
332	C16H12O8	12	16	0	8	0	0	11	0.5	0.75		0	8.2	5.99892	6.61765	6.95644	7.37069	6.38384	7.29292	8.56	7.88743	7.82956	7.94884
332	C16H16N2O6	16	16	2	6	0	0	10	0.375	1	8	0	9.9	7.57374	8.39659	8.77993	8.17214	6.97546	9.85976	9.22113	9.11262	8.38656	9.2319
332	C17H16O5S	16	17	0	5	0	1	10	0.294	0.941		0.059	11.3	0.492695	0	0	0.634423	0	0	0	0	0	0.540212
332	C17H20N2O5	20	17	2	5	0	0	9	0.294	1.176	8.5	0	11.9	6.40924	6.77045	7.39088	6.94544	5.15312	7.29909	7.76004	7.83971	6.63023	7.76696
332	C18H24N2O4	24	18	2	4	0	0	8	0.222	1.333	9	0	13.9	1.27449	1.21812	1.52171	1.10705	0.838296	1.58067	1.4752	1.57325	1.36684	1.3701
332	C19H8O6	8	19	0	6	0	0	16	0.316	0.421		0	13.7	0.631171	0.579658	0.840026	0.701545	0.448433	0	0	0.816771	0.812641	0.657882
332	C20H12O3S	12	20	0	3	0	1	15	0.15	0.6		0.05	16.6	0.61603	0.664582	0	0	0	0	0	0	0	0
332	C20H12O5	12	20	0	5	0	0	15	0.25	0.6		0	15.6	1.0283	1.03463	1.68461	1.23107	0.873893	1.56373	1.04462	1.48837	1.29159	1.39589
332	C21H16O2S	16	21	0	2	0	1	14	0.095	0.762		0.048	18.6	0	0	0	0	0	0	0.681831	0	0	0
332	C21H16O4	16	21	0	4	0	0	14	0.19	0.762		0	17.5	0.678071	0.608997	0.915062	0.862388	0.819573	0.938189	0.724807	1.04882	0.904733	0.86436
333	C12H15NO8S	15	12	1	8	0	1	6	0.667	1.25	12	0.083	0	0	0	0	0	0.418396	0	0	0	0	0
333	C13H19NO7S	19	13	1	7	0	1	5	0.538	1.462	13	0.077	3.5	0.812985	0.806237	1.11383	1.00563	0.895897	1.14376	0.818326	1.26177	0.872274	1.10228
333	C13H19NO9	19	13	1	9	0	0	5	0.692	1.462	13	0	1.7	0.819826	0.893548	0.897329	0.827077	0.635238	1.42614	1.02658	0.922329	0.900912	1.12318
333	C14H23NO6S	23	14	1	6	0	1	4	0.429	1.643	14	0.071	6	0.88284	1.06885	1.02309	1.62716	1.32684	1.80393	1.45797	1.68741	1.45903	1.9847
333	C14H23NO8	23	14	1	8	0	0	4	0.571	1.643	14	0	4.6	0.822272	0.813064	0.801586	0.723494	0.5024	0.834451	1.0894	1.05294	0.739768	1.0052
333	C15H11NO8	11	15	1	8	0	0	11	0.533	0.733	15	0	7	1.10557	1.22095	1.10096	1.27073	1.13601	1.31226	1.33565	0.979338	1.27261	1.13054
333	C16H15NO5S	15	16	1	5	0	1	10	0.312	0.938	16	0.062	10.1	0	0	0	0	0.39329	0	0	0	0	0
333	C16H15NO7	15	16	1	7	0	0	10	0.438	0.938	16	0	9	4.09596	4.86067	4.79296	4.92288	4.25482	5.41564	5.4297	5.19853	4.66288	5.28943
333	C17H19NO6	19	17	1	6	0	0	9	0.353	1.118	17	0	11	6.29601	6.9561	7.20238	6.83653	5.11669	7.80397	7.2445	7.84514	6.75162	7.61959
333	C18H23NO5	23	18	1	5	0	0	8	0.278	1.278	18	0	13	3.99827	4.09945	4.71009	3.89519	2.95654	4.3446	3.93225	4.92805	4.30803	5.19604
333	C19H11NO5	11	19	1	5	0	0	15	0.263	0.579	19	0	14.5	0	0	0	0	0	0.784428	0	0	0	0.62359
333	C19H27NO4	27	19	1	4	0	0	7	0.211	1.421	19	0	15	1.05088	0.843082	1.09955	0.98247	0.819672	1.02066	1.3208	1.65692	1.02445	1.03654
334	C12H14O9S	14	12	0	9	0	1	6	0.75	1.167		0.083	-0.5	0	0	0	0.638762	0.478743	0.689146	0.746971	0.565111	0.611847	0.560411
334	C13H18O10	18	13	0	10	0	0	5	0.769	1.385		0	1	1.23952	1.29133	1.28331	1.7554	1.51044	1.57477	1.7457	2.09328	1.85218	1.8361
334	C13H18O8S	18	13	0	8	0	1	5	0.615	1.385		0.077	2.8	2.15978	2.54572	2.42084	3.04752	2.16779	2.75354	2.56384	3.13283	2.57201	2.84879
334	C14H10N2O8	10	14	2	8	0	0	11	0.571	0.714	7	0	5.5	0	0	0	0	0	0	0	0	0	0.534603
334	C14H22O7S	22	14	0	7	0	1	4	0.5	1.571		0.071	5.2	3.10936	3.54569	3.24971	4.25241	3.14288	4.68636	4.10427	4.80354	4.17337	4.86187
334	C15H10O7S	10	15	0	7	0	1	11	0.467	0.667		0.067	7.3	0.71392	0.699934	0.742394	0	0.541282	0.798403	0.766389	0.684776	0.546712	0.839388
334	C15H10O9	10	15	0	9	0	0	11	0.6	0.667		0	6.2	3.01362	3.39016	3.707	4.27694	3.86414	3.75687	4.62986	3.64199	4.05658	4.1048
334	C15H14N2O7	14	15	2	7	0	0	10	0.467	0.933	7.5	0	7.7	3.54507	3.74759	4.08713	4.06704	3.48434	3.94462	3.90924	4.32884	4.02963	3.79265
334	C15H26O6S	26	15	0	6	0	1	3	0.4	1.733		0.067	7.4	1.09298	1.26678	1.12326	1.69408	1.35797	1.62094	1.64488	1.63053	1.68262	1.73165
334	C16H14O6S	14	16	0	6	0	1	10	0.375	0.875		0.062	9.2	0.671916	0.595917	0	0.616615	0.642628	0.693765	0.893661	0.784559	0.909438	0.988714
334	C16H14O8	14	16	0	8	0	0	10	0.5	0.875		0	8.1	10.3875	11.087	11.3068	13.3354	10.8906	13.5656	15.1253	14.2152	13.6288	14.0399
334	C16H18N2O6	18	16	2	6	0	0	9	0.375	1.125	8	0	9.8	16.5226	17.5152	19.2067	17.5335	13.4105	19.6472	17.2145	18.5219	16.4408	18.6806
334	C17H18O5S	18	17	0	5	0	1	9	0.294	1.059		0.059	11.2	0.523182	0	0	0	0	0	0	0	0	0.637843
334	C17H22N2O5	22	17	2	5	0	0	8	0.294	1.294	8.5	0	11.8	6.10073	6.32868	7.20251	6.66765	4.66759	6.88078	6.36534	7.62783	6.27559	7.29035
334	C18H26N2O4	26	18	2	4	0	0	7	0.222	1.444	9	0	13.8	0.570329	0.576493	0.708834	0	0.473279	0.663006	0.744926	0.694744	0.600915	0.667965
334	C19H10O4S	10	19	0	4	0	1	15	0.211	0.526		0.053	14.6	0	0	0.809562	0	0	0	0	0	0	0
334	C19H10O6	10	19	0	6	0	0	15	0.316	0.526		0	13.6	1.47691	1.4257	1.9321	1.6668	1.29314	1.76558	1.35314	2.08134	1.55122	1.55958
334	C20H14O5	14	20	0	5	0	0	14	0.25	0.7		0	15.5	1.28543	1.1856	1.59341	1.6191	1.06033	1.46474	1.19283	1.73792	1.46475	1.65544
334	C21H18O4	18	21	0	4	0	0	13	0.19	0.857		0	17.5	0.617214	0.568982	0.748124	0.754968	0.643547	0.866127	0.94904	1.01794	0.734823	0.918056
334	C22H22O3	22	22	0	3	0	0	12	0.136	1		0	19.4	0	0	0	0	0	0	0	0	0	0.53093
334	C25H18O	18	25	0	1	0	0	17	0.04	0.72		0	24.6	0	0.697902	1.05323	0.580506	0.4048	0.767642	0	0.975508	0.685413	0.59975
335	C13H21NO7S	21	13	1	7	0	1	4	0.538	1.615	13	0.077	3.2	0	0.769634	0	0	0.414931	0	0.779762	0.681941	0.516232	0.778681
335	C13H21NO9	21	13	1	9	0	0	4	0.692	1.615	13	0	1.3	0.579704	0	0	0.890033	0.471767	0.712758	0	0	0.540378	0.696956
335	C14H9NO9	9	14	1	9	0	0	11	0.643	0.643	14	0	4.8	0	0	0.61284	0	0	0	0	0	0.504151	0
335	C15H13NO8	13	15	1	8	0	0	10	0.533	0.867	15	0	6.8	2.12276	2.4708	2.5796	2.61422	2.12223	2.67827	3.08627	2.43816	2.36549	2.59081
335	C16H17NO7	17	16	1	7	0	0	9	0.438	1.062	16	0	8.9	8.51971	9.49375	10.1637	9.11571	7.74996	10.2726	9.6645	9.39943	9.18196	9.68452
335	C17H21NO6	21	17	1	6	0	0	8	0.353	1.235	17	0	10.9	10.1766	10.3996	11.7299	10.337	8.53879	11.5714	11.357	12.0726	10.3678	11.7689
335	C18H25NO5	25	18	1	5	0	0	7	0.278	1.389	18	0	12.9	3.19739	3.1611	3.58425	3.44838	2.64083	3.80319	3.47965	3.87021	3.5042	3.84931
335	C19H13NO5	13	19	1	5	0	0	14	0.263	0.684	19	0	14.5	0.554788	0.715745	0.674297	0	0.45647	0	0	0.860279	0.775917	0.666226
335	C19H29NO4	29	19	1	4	0	0	6	0.211	1.526	19	0	14.9	0.452956	0	0	0	0.47246	0	0	0.8477	0.59429	0.620155
336	C12H16O9S	16	12	0	9	0	1	5	0.75	1.333		0.083	-1	0.601291	0.771107	0.983461	0.677525	0.556989	0	0.77163	0.711243	0.685064	0.727176
336	C13H20O10	20	13	0	10	0	0	4	0.769	1.538		0	0.7	0.697524	0.826364	0.867714	0.894249	0.773375	1.29189	0.698087	1.29268	0.837234	0.961304
336	C13H20O8S	20	13	0	8	0	1	4	0.615	1.538		0.077	2.5	2.15999	2.30175	2.58402	2.8188	2.27571	3.27086	2.99055	3.00316	2.84848	2.83427
336	C14H12N2O8	12	14	2	8	0	0	10	0.571	0.857	7	0	5.2	0.707777	0.871377	0.594042	0.752491	0.587575	0.911011	1.29971	0.814668	0.710894	0.762203
336	C14H24O7S	24	14	0	7	0	1	3	0.5	1.714		0.071	5	1.11565	1.21789	1.36932	1.6698	1.38919	1.60274	1.68482	1.64274	1.68621	1.84495
336	C14H24O9	24	14	0	9	0	0	3	0.643	1.714		0	3.6	0.938829	1.07397	1.24071	1.051	0.775661	1.27419	0.926181	1.40407	1.27183	1.16163
336	C14H8O10	8	14	0	10	0	0	11	0.714	0.571		0	4	0.761015	1.11625	0.730511	0.942623	0.835906	1.09105	1.284	0.876981	1.00118	0.84884
336	C14H8O8S	8	14	0	8	0	1	11	0.571	0.571		0.071	5.2	0	0	0	0	0	0	0	0	0	0.657424
336	C15H12O7S	12	15	0	7	0	1	10	0.467	0.8		0.067	7.1	0.620827	0.872056	0.86699	0.913321	0.878362	0.868689	1.04517	0.846487	0.842279	0.937944
336	C15H12O9	12	15	0	9	0	0	10	0.6	0.8		0	6	5.71015	6.31798	6.52253	6.96775	6.39881	7.67509	7.97214	6.85373	6.86424	7.09885
336	C15H16N2O5S	16	15	2	5	0	1	9	0.333	1.067	7.5	0.067	8.7	0.529	0	0	0	0	0.74674	0	0.673788	0.47844	0
336	C15H16N2O7	16	15	2	7	0	0	9	0.467	1.067	7.5	0	7.5	11.8961	12.8662	13.6736	12.1471	10.4014	14.1076	12.7852	13.0592	12.021	13.4896
336	C15H28O6S	28	15	0	6	0	1	2	0.4	1.867		0.067	7.2	0	0	0.64836	0	0.515686	0	0	1.01623	2.12979	1.29375
336	C16H16O6S	16	16	0	6	0	1	9	0.375	1		0.062	9.1	0.805471	0.683799	0	0.994424	0.751459	1.00873	0.891461	0.987043	0.943912	1.02705
336	C16H16O8	16	16	0	8	0	0	9	0.5	1		0	8	19.2426	21.0187	21.5163	21.8735	18.7279	22.2081	23.6938	22.0651	22.3164	22.9872
336	C16H20N2O4S	20	16	2	4	0	1	8	0.25	1.25	8	0.062	10.8	0	0	0	0	0	0	0	0.628379	0	0
336	C16H20N2O6	20	16	2	6	0	0	8	0.375	1.25	8	0	9.6	20.3524	20.6258	23.2998	21.0666	16.5806	22.5282	20.7452	22.9137	20.0884	21.6697
336	C17H24N2O5	24	17	2	5	0	0	7	0.294	1.412	8.5	0	11.7	3.55701	3.45316	4.08455	3.43761	2.96229	3.90181	3.50954	4.41929	3.7334	4.39264
336	C18H8O7	8	18	0	7	0	0	15	0.389	0.444		0	11.6	0.860663	0.959365	1.53508	1.16411	0.897992	1.30803	1.21376	1.42792	1.20107	1.18374
336	C19H12O6	12	19	0	6	0	0	14	0.316	0.632		0	13.5	2.17562	2.02345	2.49685	2.53256	1.79547	2.33985	2.39388	2.7804	2.21287	2.6106
336	C19H16N2O4	16	19	2	4	0	0	13	0.211	0.842	9.5	0	15.3	0	0.60775	0	0	0	0	0	0.677439	0.56772	0.551131
336	C19H28O3S	28	19	0	3	0	1	6	0.158	1.474		0.053	15.1	0	0.614919	0	0	0	0	0	0	0	0
336	C20H16O3S	16	20	0	3	0	1	13	0.15	0.8		0.05	16.5	0.781049	0	0	0	0	0	0	0	0.794558	1.11369
336	C20H16O5	16	20	0	5	0	0	13	0.25	0.8		0	15.5	1.56699	1.38637	2.08957	2.08823	1.32072	2.10595	1.70961	1.96892	1.867	2.43117
336	C21H20O4	20	21	0	4	0	0	12	0.19	0.952		0	17.4	0.88119	0.846148	0.992761	1.0544	0.562475	0.998737	1.0237	1.18263	0.883279	0.996333
336	C22H24O3	24	22	0	3	0	0	11	0.136	1.091		0	19.4	0.429852	0	0	0.566116	0	0	0	0	0	0
336	C24H16O2	16	24	0	2	0	0	17	0.083	0.667		0	22.6	0	0	0	0.752498	0.632774	0	0	0.818654	0	0.793548
336	C25H20O	20	25	0	1	0	0	16	0.04	0.8		0	24.6	0.641355	0.631287	0.826277	0	0.593975	0	0.71958	0.790151	0.688445	0.679257
336	C26H24	24	26	0	0	0	0	15	0	0.923		0	26.5	0	0	0	0	0	0	0	0.61513	0	0
337	C14H11NO9	11	14	1	9	0	0	10	0.643	0.786	14	0	4.5	0.626304	0.677774	0	0.735581	0.652032	0	0.674252	0.657016	0.589161	0
337	C15H15NO6S	15	15	1	6	0	1	9	0.4	1	15	0.067	7.9	0.497351	0.575801	0	0	0.421274	0	0	0.588069	0.661033	0.535881
337	C15H15NO8	15	15	1	8	0	0	9	0.533	1	15	0	6.7	6.20263	6.85833	6.96282	6.48266	5.97162	6.81346	6.63681	7.06072	6.87783	6.79418
337	C16H19NO7	19	16	1	7	0	0	8	0.438	1.188	16	0	8.8	16.179	16.9371	18.624	16.8796	14.0097	18.2072	18.3652	17.9389	17.2137	18.8579
337	C17H23NO6	23	17	1	6	0	0	7	0.353	1.353	17	0	10.8	9.74694	9.70135	10.7927	10.5444	7.61867	10.6606	10.7953	11.2136	9.76614	11.1595
337	C18H11NO6	11	18	1	6	0	0	14	0.333	0.611	18	0	12.5	0.463158	0.568297	0.848549	0.691967	0.561647	0.845744	0	0.788287	0.71662	0.888292
337	C19H15NO5	15	19	1	5	0	0	13	0.263	0.789	19	0	14.4	0.659036	0.678462	0.827832	0.897785	0.531065	0.869601	0.722191	0.974589	0.712694	0.869861
337	C20H19NO4	19	20	1	4	0	0	12	0.2	0.95	20	0	16.3	0.428973	0	0	0	0	0	0	0	0	0.588735
338	C12H18O9S	18	12	0	9	0	1	4	0.75	1.5		0.083	-1.5	0.422719	0	0	0.579992	0.583653	0.729695	0	0.82688	0.729648	0.711438
338	C13H22O10	22	13	0	10	0	0	3	0.769	1.692		0	0.3	0	0	0	0	0.40859	0	0	0.779153	0.510674	0.833114
338	C13H22O8S	22	13	0	8	0	1	3	0.615	1.692		0.077	2.2	0.994227	1.21199	1.19024	1.81317	1.28164	1.63532	1.59585	1.67881	1.47306	1.56497
338	C14H10O10	10	14	0	10	0	0	10	0.714	0.714		0	3.8	1.25555	1.61305	1.81544	1.77636	1.68062	1.97232	2.22722	1.53162	1.78524	1.64853
338	C14H10O8S	10	14	0	8	0	1	10	0.571	0.714		0.071	5	0.555575	0.669701	0.778652	0.685276	0.625645	0.729687	0.707444	0.599802	0.567933	0.771652
338	C14H14N2O6S	14	14	2	6	0	1	9	0.429	1	7	0.071	6.4	0	0.572507	0	0.637578	0	0	0	0.722128	0	0
338	C14H14N2O8	14	14	2	8	0	0	9	0.571	1	7	0	5	2.35362	2.84221	2.81294	2.77271	2.50414	2.88642	2.96273	2.86554	2.64432	2.88367
338	C15H14O7S	14	15	0	7	0	1	9	0.467	0.933		0.067	7	0.785646	0.960282	1.03375	1.31976	1.10908	1.20674	1.14627	1.35726	1.22151	1.20917
338	C15H14O9	14	15	0	9	0	0	9	0.6	0.933		0	5.8	10.4192	11.6332	11.5931	12.6054	11.6359	12.6921	14.0151	12.3276	13.1711	12.3788
338	C15H18N2O5S	18	15	2	5	0	1	8	0.333	1.2	7.5	0.067	8.6	0.800305	0.876388	1.02732	1.12554	0.765342	0.797409	1.02067	1.106	0.768955	0.926514
338	C15H18N2O7	18	15	2	7	0	0	8	0.467	1.2	7.5	0	7.3	21.6812	23.0271	24.3747	22.1791	17.9831	22.7255	22.9536	22.7655	20.9331	23.1447
338	C16H18O6S	18	16	0	6	0	1	8	0.375	1.125		0.062	9	0.879435	0.842282	0	1.25774	0.832903	1.25599	0.875216	1.37384	1.02555	1.35727
338	C16H22N2O6	22	16	2	6	0	0	7	0.375	1.375	8	0	9.5	12.4277	12.6918	14.6113	12.5945	10.3139	13.9478	12.7326	14.1203	12.8567	13.8241
338	C17H26N2O5	26	17	2	5	0	0	6	0.294	1.529	8.5	0	11.6	0.904357	0.718833	0.940874	0.940861	0.60101	0.901294	0	1.21076	0.902599	1.14836
338	C17H6O8	6	17	0	8	0	0	15	0.471	0.353		0	9.7	0	0	0	0	0.396026	0	0	0	0	0
338	C18H10O7	10	18	0	7	0	0	14	0.389	0.556		0	11.5	1.96871	1.9582	2.68146	2.39243	2.00199	3.01875	2.25366	2.51018	2.49159	2.76077
338	C18H14N2O5	14	18	2	5	0	0	13	0.278	0.778	9	0	13.3	0.449098	0.724279	0.739363	0	0.52294	0.650831	0	0.722133	0.56345	0.708369
338	C19H14O6	14	19	0	6	0	0	13	0.316	0.737		0	13.5	2.846	2.85858	3.43601	3.02351	2.40554	3.32961	3.24205	3.44631	3.22153	3.69726
338	C19H18N2O4	18	19	2	4	0	0	12	0.211	0.947	9.5	0	15.2	0.642046	0.660847	0.852979	0.780701	0.541204	0.684691	0.67771	1.09142	0.665083	0.93635
338	C20H18O3S	18	20	0	3	0	1	12	0.15	0.9		0.05	16.4	0	0	0	0	0	0	0	0.759261	0	0.734178
338	C20H18O5	18	20	0	5	0	0	12	0.25	0.9		0	15.4	1.87884	1.74948	2.29276	2.47559	1.70436	2.6956	2.06029	2.5261	2.06263	2.56905
338	C21H22O4	22	21	0	4	0	0	11	0.19	1.048		0	17.4	1.18131	0.954155	1.37245	1.32386	0.816932	1.28601	1.33802	1.47462	1.05869	1.47649
338	C21H6O3S	6	21	0	3	0	1	19	0.143	0.286		0.048	17.8	0.474978	0	0	0	0	0	0	0	0	0
338	C22H26O3	26	22	0	3	0	0	10	0.136	1.182		0	19.3	0.563409	0	0.71794	0	0	0.808963	0	0.686346	0.673513	0.903789
338	C24H18O2	18	24	0	2	0	0	16	0.083	0.75		0	22.6	0	0	0	0.658032	0	1.0544	1.00166	0	0	1.02054
339	C14H13NO7S	13	14	1	7	0	1	9	0.5	0.929	14	0.071	5.6	0.527839	0	0	0	0.513899	0	0	0	0	0
339	C14H13NO9	13	14	1	9	0	0	9	0.643	0.929	14	0	4.2	1.17555	1.8219	1.47832	1.62929	1.29908	1.52311	1.56127	1.27387	1.51135	1.51716
339	C15H17NO6S	17	15	1	6	0	1	8	0.4	1.133	15	0.067	7.7	0.587435	0.711434	0	0.588643	0.600181	0.792925	1.0051	0.709343	0.790403	0
339	C15H17NO8	17	15	1	8	0	0	8	0.533	1.133	15	0	6.5	13.8346	15.0493	15.1716	14.8408	12.4906	15.536	15.2582	14.375	14.411	14.8172
339	C15H33NO5S	33	15	1	5	0	1	0	0.333	2.2	15	0.067	7.9	0	0	0	0	0	0	0	0.594334	0.59895	0.558566
339	C16H21NO7	21	16	1	7	0	0	7	0.438	1.312	16	0	8.6	17.4922	18.8254	19.6189	18.003	15.2515	18.3799	18.0217	18.862	18.0764	19.7037
339	C17H25NO6	25	17	1	6	0	0	6	0.353	1.471	17	0	10.7	4.44827	4.93777	5.3311	5.17991	3.82444	5.60728	5.39418	5.87296	5.43617	5.91939
339	C17H9NO7	9	17	1	7	0	0	14	0.412	0.529	17	0	10.4	0	0	0	0	0	0.698664	0	0	0.515269	0
339	C18H13NO6	13	18	1	6	0	0	13	0.333	0.722	18	0	12.4	0.934245	0.729169	0.991012	1.03162	0.761325	1.34846	0.966261	1.11011	1.15088	1.12511
339	C19H17NO5	17	19	1	5	0	0	12	0.263	0.895	19	0	14.3	0.736909	0.832171	0.898842	0.731081	0.692853	1.09224	0.972877	0.94371	0.958853	1.07411
339	C20H21NO4	21	20	1	4	0	0	11	0.2	1.05	20	0	16.3	0.43553	0	0.665194	0	0	0.819865	0	0	0	0.621852
340	C12H20O9S	20	12	0	9	0	1	3	0.75	1.667		0.083	-2	0	0	0	0	0.510801	0	0	0.616336	0.538409	0.6447
340	C13H24O8S	24	13	0	8	0	1	2	0.615	1.846		0.077	2	0	0	0.778579	0.771763	0.417907	0	0.717659	0.687611	0.686646	0.86838
340	C13H8O9S	8	13	0	9	0	1	10	0.692	0.615		0.077	2.7	0	0	0	0	0.400776	0	0	0	0	0
340	C14H12O10	12	14	0	10	0	0	9	0.714	0.857		0	3.5	2.65277	3.07436	3.01041	2.98015	3.09413	3.3822	3.78115	2.93741	3.26892	3.24277
340	C14H12O8S	12	14	0	8	0	1	9	0.571	0.857		0.071	4.8	0.798551	0.869794	0.826797	1.37181	0.851801	1.16007	1.13994	0.888811	0.804547	1.03059
340	C14H16N2O6S	16	14	2	6	0	1	8	0.429	1.143	7	0.071	6.2	0.776575	0.782831	0.841095	0.879093	0.677879	0.845382	0.862275	1.18848	0.87137	1.12216
340	C14H16N2O8	16	14	2	8	0	0	8	0.571	1.143	7	0	4.8	5.13222	5.41262	5.59132	5.28362	4.6937	5.48429	5.98272	5.21011	4.74003	5.22144
340	C14H28O7S	28	14	0	7	0	1	1	0.5	2		0.071	4.7	0	0	0	0	0	0	0	0	1.81019	0.931063
340	C14H32N2O5S	32	14	2	5	0	1	0	0.357	2.286	7	0.071	6.2	0	0	1.05261	0	0	0	0	0	0	0
340	C15H16O7S	16	15	0	7	0	1	8	0.467	1.067		0.067	6.9	1.29972	1.52325	1.67567	2.07376	1.57125	1.91258	1.86554	1.98936	2.12349	2.26696
340	C15H16O9	16	15	0	9	0	0	8	0.6	1.067		0	5.7	20.6185	22.8963	21.9284	23.7495	20.8611	23.4398	25.5455	22.9143	23.4668	22.2797
340	C15H20N2O5S	20	15	2	5	0	1	7	0.333	1.333	7.5	0.067	8.4	0.637854	0.831606	0.936847	0.902268	0.653231	0.719392	0	0	0.857898	0.912008
340	C15H20N2O7	20	15	2	7	0	0	7	0.467	1.333	7.5	0	7.2	16.914	18.1052	18.9102	17.9159	14.5066	18.6631	17.5459	18.353	16.5672	18.2683
340	C15H32O6S	32	15	0	6	0	1	0	0.4	2.133		0.067	7	0	0	0	0	0	0	0	0.675356	6.63562	2.06173
340	C15H32O8	32	15	0	8	0	0	0	0.533	2.133		0	5.7	0	0	2.33592	0	0.990594	0	0	0	0	0
340	C16H20O6S	20	16	0	6	0	1	7	0.375	1.25		0.062	8.9	0	1.35	0	1.56673	1.23161	1.74331	1.6639	1.63533	1.50024	2.07524
340	C16H24N2O6	24	16	2	6	0	0	6	0.375	1.5	8	0	9.4	2.8931	2.8943	3.61921	3.28002	2.48608	3.45916	3.32499	3.9372	3.63502	3.58198
340	C17H12N2O6	12	17	2	6	0	0	13	0.353	0.706	8.5	0	11.2	0	0.620831	0.790362	0.748926	0.606665	0.884623	0.78831	0.617328	0.709661	0.725197
340	C17H8O8	8	17	0	8	0	0	14	0.471	0.471		0	9.6	1.00859	1.18015	1.5299	1.30366	1.10927	1.53556	1.31762	1.54383	1.35649	1.59347
340	C18H12O5S	12	18	0	5	0	1	13	0.278	0.667		0.056	12.5	0	0	0	0	0	0	0	0.615004	0	0
340	C18H12O7	12	18	0	7	0	0	13	0.389	0.667		0	11.5	3.21743	3.99929	4.30801	3.96151	3.53237	4.40401	4.30014	4.56304	4.43906	4.6561
340	C18H16N2O5	16	18	2	5	0	0	12	0.278	0.889	9	0	13.2	0.920675	0.983715	1.20122	1.12035	1.1604	1.4417	1.42093	1.62605	1.22062	1.42388
340	C19H16O4S	16	19	0	4	0	1	12	0.211	0.842		0.053	14.4	0	0	0	0	0	0	0	0.620644	0	0
340	C19H16O6	16	19	0	6	0	0	12	0.316	0.842		0	13.4	4.48354	4.32671	5.33408	6.14503	4.85804	6.43223	5.33812	5.81474	5.33296	5.75728
340	C19H20N2O4	20	19	2	4	0	0	11	0.211	1.053	9.5	0	15.2	0.737016	0.762035	0.950428	0.856612	0.708471	1.2278	1.03996	1.25612	0.836566	0.924302
340	C21H8O3S	8	21	0	3	0	1	18	0.143	0.381		0.048	17.8	0	0	0.670314	0	0	0	0	0.80859	0.581074	0
340	C23H16O3	16	23	0	3	0	0	16	0.13	0.696		0	20.6	0	0	0	0	0.409005	0	0	0	0	0
340	C24H20O2	20	24	0	2	0	0	15	0.083	0.833		0	22.5	0.532838	0.564566	0	0	0.425899	0	0	0.613693	0	0.594934
341	C14H15NO7S	15	14	1	7	0	1	8	0.5	1.071	14	0.071	5.4	0.632091	0.827626	0.968415	0.892171	0.658799	0.74626	0.84754	0.779565	0.523921	0.843299
341	C14H15NO9	15	14	1	9	0	0	8	0.643	1.071	14	0	4	2.92837	4.09764	3.69651	3.7054	3.27317	3.50852	3.80444	3.56871	3.53631	3.5231
341	C15H19NO6S	19	15	1	6	0	1	7	0.4	1.267	15	0.067	7.6	0.80257	0.978375	0.726193	0.719076	0.86377	1.02865	0.813662	0.987083	0.737291	0.971733
341	C15H19NO8	19	15	1	8	0	0	7	0.533	1.267	15	0	6.3	16.4608	17.8543	17.527	17.2836	15.1641	18.5525	18.1542	17.3984	16.8009	17.9342
341	C16H23NO7	23	16	1	7	0	0	6	0.438	1.438	16	0	8.5	9.20027	8.76324	9.94726	9.31277	7.77243	10.0887	9.36784	9.75033	9.29045	10.1277
341	C17H11NO7	11	17	1	7	0	0	13	0.412	0.647	17	0	10.3	0.96669	1.13935	1.1592	1.1341	0.805791	1.09866	0.887207	1.20056	1.08485	1.18434
341	C17H27NO6	27	17	1	6	0	0	5	0.353	1.588	17	0	10.6	1.44638	1.37196	1.7487	1.78086	1.19885	1.73885	1.67893	1.99482	1.69464	1.77919
341	C18H15NO6	15	18	1	6	0	0	12	0.333	0.833	18	0	12.3	1.29006	1.40742	1.63294	1.37604	1.19245	0	1.45744	1.33316	1.44083	1.44489
341	C19H19NO5	19	19	1	5	0	0	11	0.263	1	19	0	14.2	1.04974	1.04523	1.34141	1.54233	0.942291	1.09867	1.08638	1.51217	1.20501	1.45227
341	C20H23NO4	23	20	1	4	0	0	10	0.2	1.15	20	0	16.2	0.539782	0	0.916983	0.625038	0.54651	0.843992	0.788053	0.631405	0.682273	0.642066
342	C12H22O9S	22	12	0	9	0	1	2	0.75	1.833		0.083	-2.5	0	0	0	0	0	0	0	0.701482	0	0
342	C13H10O9S	10	13	0	9	0	1	9	0.692	0.769		0.077	2.3	0.488093	0.587637	0	0	0.629673	0	0	0.738595	0	0.691635
342	C13H14N2O7S	14	13	2	7	0	1	8	0.538	1.077	6.5	0.077	3.3	0.472712	0	0	0	0.459859	0	0	0.649763	0.512525	0
342	C13H14N2O9	14	13	2	9	0	0	8	0.692	1.077	6.5	0	1	0	0	0	0.591765	0	0	0	0	0.585239	0
342	C14H14O10	14	14	0	10	0	0	8	0.714	1		0	3.2	4.78855	5.74026	5.48869	5.62735	5.4535	5.7554	6.49207	5.57105	5.93061	5.95907
342	C14H14O8S	14	14	0	8	0	1	8	0.571	1		0.071	4.6	1.08109	1.09103	0.996417	1.18535	1.31762	1.54814	1.54187	1.32799	1.37918	1.39339
342	C14H18N2O6S	18	14	2	6	0	1	7	0.429	1.286	7	0.071	6	1.05277	1.1422	1.28009	1.2685	1.07933	1.24653	1.08487	1.35849	0.915396	1.52244
342	C14H18N2O8	18	14	2	8	0	0	7	0.571	1.286	7	0	4.5	4.63615	5.07999	5.4201	5.25662	4.41269	4.89057	4.90206	5.0778	4.94239	5.20694
342	C15H18O7S	18	15	0	7	0	1	7	0.467	1.2		0.067	6.7	2.64516	2.65442	2.4605	3.084	2.59399	3.05931	2.79801	3.02787	2.75034	3.17174
342	C15H18O9	18	15	0	9	0	0	7	0.6	1.2		0	5.5	35.6557	40.0529	37.5227	39.4951	35.3378	39.8382	40.884	37.6592	38.3622	38.9155
342	C15H22N2O7	22	15	2	7	0	0	6	0.467	1.467	7.5	0	7	5.24967	5.68025	6.14036	5.43654	4.42	6.45098	5.53675	6.40906	5.67008	6.25895
342	C16H10N2O7	10	16	2	7	0	0	13	0.438	0.625	8	0	9.1	0.445357	0	0	0	0.55618	0	0	0	0.588044	0
342	C16H22O6S	22	16	0	6	0	1	6	0.375	1.375		0.062	8.8	1.5217	1.67629	1.45587	1.74282	1.88186	2.11292	2.06251	2.44445	2.20458	2.31391
342	C16H26N2O6	26	16	2	6	0	0	5	0.375	1.625	8	0	9.2	0.588247	0.57197	0	0	0.538389	0	0	1.08735	0.58076	0.828074
342	C17H10O6S	10	17	0	6	0	1	13	0.353	0.588		0.059	10.5	0	0	0	0	0	0	0	0	0.484727	0
342	C17H10O8	10	17	0	8	0	0	13	0.471	0.588		0	9.4	2.77998	2.77447	3.33366	3.21757	3.12353	3.28706	3.22278	3.46277	3.5207	3.32658
342	C17H14N2O6	14	17	2	6	0	0	12	0.353	0.824	8.5	0	11.1	1.14753	1.16061	1.34369	1.353	1.0985	1.38041	1.43196	1.37971	1.41624	1.56299
342	C17H26O5S	26	17	0	5	0	1	5	0.294	1.529		0.059	10.8	0	0.74181	0	3.29392	1.35141	1.78976	1.35759	2.49617	0.944601	2.33603
342	C18H14O7	14	18	0	7	0	0	12	0.389	0.778		0	11.4	4.71821	5.19458	5.80881	5.56193	4.93857	5.86005	5.94333	6.80684	6.36183	6.78495
342	C18H18N2O5	18	18	2	5	0	0	11	0.278	1	9	0	13.1	1.87925	1.27794	2.19184	1.95954	1.67735	2.36991	1.87079	2.39937	2.07431	2.20822
342	C19H18O6	18	19	0	6	0	0	11	0.316	0.947		0	13.3	6.66035	6.67339	8.0896	8.51691	6.77918	8.23606	8.28373	8.54119	7.68245	8.26957
342	C19H22N2O4	22	19	2	4	0	0	10	0.211	1.158	9.5	0	15.1	0.980482	1.04671	1.18364	1.46614	0.796766	0.930305	0.97827	1.63563	1.09733	1.39586
342	C20H22O5	22	20	0	5	0	0	10	0.25	1.1		0	15.3	5.18324	4.62981	6.0489	6.77228	5.2417	7.44817	6.30696	7.31602	6.29895	6.79971
342	C21H10O3S	10	21	0	3	0	1	17	0.143	0.476		0.048	17.7	0.680063	0	0.719177	0.773721	0	0.77217	0.783633	0.903681	0.537509	0
342	C21H10O5	10	21	0	5	0	0	17	0.238	0.476		0	16.7	0	0	0.731326	0	0	0	0	0.691531	0.554355	0
342	C21H26O4	26	21	0	4	0	0	9	0.19	1.238		0	17.2	2.00626	1.89457	2.60199	2.33437	1.62257	2.74078	2.43441	2.98545	2.38651	3.14471
342	C22H30O3	30	22	0	3	0	0	8	0.136	1.364		0	19.2	0.445619	0	0.71027	0.717181	0	0.797202	0	1.09133	0.630176	0.610548
342	C23H18O3	18	23	0	3	0	0	15	0.13	0.783		0	20.6	0	0	0	0	0	0	0	0.66469	0	0
343	C13H13NO8S	13	13	1	8	0	1	8	0.615	1	13	0.077	2.7	0	0	0	0	0	0	0	0	0.646553	0
343	C14H17NO7S	17	14	1	7	0	1	7	0.5	1.214	14	0.071	5.2	0.8145	1.13822	0.920818	0.87881	0.947954	1.04046	1.18087	1.14051	1.10192	1.32838
343	C14H17NO9	17	14	1	9	0	0	7	0.643	1.214	14	0	3.8	4.66752	5.76221	5.08298	5.3767	4.75972	5.33697	5.6658	4.48391	4.87063	5.07433
343	C15H21NO6S	21	15	1	6	0	1	6	0.4	1.4	15	0.067	7.4	0.889728	0.863339	0.951548	0.827703	0.71423	1.00661	0.867668	0.852453	0.957064	1.07337
343	C15H21NO8	21	15	1	8	0	0	6	0.533	1.4	15	0	6.2	8.2001	8.99267	9.57025	9.04589	7.98443	9.92895	9.8177	9.23614	9.03014	9.62649
343	C16H25NO7	25	16	1	7	0	0	5	0.438	1.562	16	0	8.4	2.46748	2.34078	2.77647	2.8688	2.11386	2.93328	2.92213	3.211	2.67859	2.88674
343	C16H9NO8	9	16	1	8	0	0	13	0.5	0.562	16	0	8.3	0.432516	0	0.698592	0	0.496473	0	0	0.634654	0.688664	0
343	C17H13NO7	13	17	1	7	0	0	12	0.412	0.765	17	0	10.2	1.42215	1.4554	1.74182	1.5753	1.34237	1.8222	1.74862	1.76703	1.52641	1.59261
343	C17H29NO6	29	17	1	6	0	0	4	0.353	1.706	17	0	10.5	0	0	0.600367	0	0	0	0	0	0	0
343	C18H17NO6	17	18	1	6	0	0	11	0.333	0.944	18	0	12.2	1.88131	2.16752	2.57068	2.45716	1.78335	2.7763	2.19323	2.88746	2.15977	2.64586
343	C19H21NO5	21	19	1	5	0	0	10	0.263	1.105	19	0	14.2	1.81586	1.60411	1.88473	1.87108	1.27299	1.96071	2.0577	2.20327	1.71283	1.80155
343	C20H25NO4	25	20	1	4	0	0	9	0.2	1.25	20	0	16.1	0.740753	0.590847	1.06445	0.827712	0.474346	0.889666	0	0.873347	0.812208	0.995337
343	C21H29NO3	29	21	1	3	0	0	8	0.143	1.381	21	0	18.1	0.431559	0.799234	1.3417	0	0.436232	0	0.936276	0.979428	0.555051	0.585475
344	C11H20O10S	20	11	0	10	0	1	2	0.909	1.818		0.091	-999	0	0	0	0	0.606132	0.754371	0	0.889387	0.737634	0.840596
344	C13H12O11	12	13	0	11	0	0	8	0.846	0.923		0	0	0.44923	0	0	0.701069	0.589238	0	0	0	0	0.565605
344	C13H12O9S	12	13	0	9	0	1	8	0.692	0.923		0.077	2	0	0.714068	0.720879	0.705155	0.455939	0	0.846314	0.923854	0.654528	0.702328
344	C13H16N2O7S	16	13	2	7	0	1	7	0.538	1.231	6.5	0.077	3	0.660739	0	0.951322	0	0.763167	0	0.84632	0.84795	0.587716	0.71278
344	C13H16N2O9	16	13	2	9	0	0	7	0.692	1.231	6.5	0	0.5	0	0.674855	0.708384	0	0.555918	0.721671	0.735171	0.749831	0.741566	0.787136
344	C13H28O8S	28	13	0	8	0	1	0	0.615	2.154		0.077	1.5	0	0	0	0	0	0	0	0	0.680371	0
344	C14H16O10	16	14	0	10	0	0	7	0.714	1.143		0	3	7.84069	8.75268	8.42142	8.92062	8.4885	8.95037	9.86411	7.92093	8.83261	8.85972
344	C14H16O8S	16	14	0	8	0	1	7	0.571	1.143		0.071	4.4	1.66063	1.92617	1.57189	2.08247	1.81996	2.23014	2.18015	2.10528	1.96673	2.0364
344	C14H20N2O6S	20	14	2	6	0	1	6	0.429	1.429	7	0.071	5.8	0.923048	0.920756	0.917387	0.910297	0.922489	1.08831	1.06946	1.11281	1.01333	0.985005
344	C14H20N2O8	20	14	2	8	0	0	6	0.571	1.429	7	0	4.2	2.00451	2.67104	2.55796	2.37961	1.98796	2.47944	2.61485	2.64628	2.4294	2.56978
344	C15H20O7S	20	15	0	7	0	1	6	0.467	1.333		0.067	6.6	3.47577	4.3954	3.88842	5.24053	4.56991	4.91854	4.80318	5.23189	4.55183	5.75777
344	C15H20O9	20	15	0	9	0	0	6	0.6	1.333		0	5.3	30.779	33.7013	34.6648	35.5263	32.2411	35.899	36.2828	33.2891	34.122	34.4324
344	C15H24N2O7	24	15	2	7	0	0	5	0.467	1.6	7.5	0	6.8	0.836107	0.766606	0.998137	1.07659	0.82389	1.10678	0.907488	1.10553	0.98526	1.32605
344	C16H12N2O7	12	16	2	7	0	0	12	0.438	0.75	8	0	9	0.737427	0.954856	1.05743	1.13178	0	0.962885	1.07606	1.07502	1.04027	0.956733
344	C16H24O6S	24	16	0	6	0	1	5	0.375	1.5		0.062	8.7	1.65477	1.96847	1.78055	2.11246	2.28742	2.78876	2.18842	3.14219	2.5956	3.14741
344	C16H8O9	8	16	0	9	0	0	13	0.562	0.5		0	7.4	1.02073	1.11651	1.34467	1.48274	1.4228	1.41761	1.42149	1.58418	1.45802	1.47106
344	C17H12O6S	12	17	0	6	0	1	12	0.353	0.706		0.059	10.4	0	0	0	0	0	0	0	0	0.527633	0.559767
344	C17H12O8	12	17	0	8	0	0	12	0.471	0.706		0	9.3	4.64808	4.83467	5.64902	5.61672	4.87668	6.0573	6.17501	6.14414	5.49063	5.98389
344	C17H16N2O6	16	17	2	6	0	0	11	0.353	0.941	8.5	0	11	3.15143	3.13487	3.45398	3.56678	2.81879	3.53972	3.42803	3.89533	3.55462	4.07406
344	C18H16O7	16	18	0	7	0	0	11	0.389	0.889		0	11.3	6.89502	7.0938	7.59827	8.08647	7.00579	8.50102	8.84598	9.07186	8.59005	8.88922
344	C18H20N2O5	20	18	2	5	0	0	10	0.278	1.111	9	0	13	3.43669	3.25219	3.69121	3.96478	3.00139	3.80749	3.43795	4.57953	3.45805	4.47225
344	C19H20O6	20	19	0	6	0	0	10	0.316	1.053		0	13.2	12.9286	12.6816	14.0748	14.3835	11.0595	15.7337	14.7565	16.7624	14.0073	16.1157
344	C19H24N2O4	24	19	2	4	0	0	9	0.211	1.263	9.5	0	15	0.631442	0.718861	0.95098	1.08681	0.643118	1.01599	0	1.32962	0.960556	1.18472
344	C20H8O4S	8	20	0	4	0	1	17	0.2	0.4		0.05	15.7	0	0	0.815197	0	0	0	0	0.74286	0.615784	0.614455
344	C20H8O6	8	20	0	6	0	0	17	0.3	0.4		0	14.7	0	0	0	0	0	0.643951	0	0	0	0
344	C21H12O5	12	21	0	5	0	0	16	0.238	0.571		0	16.6	0.668066	0.63836	1.02742	0.895299	0.569155	0.719745	0.800868	0.815132	0.666886	0.896513
344	C22H16O2S	16	22	0	2	0	1	15	0.091	0.727		0.045	19.6	0.640225	0	0.848075	0.755595	0	0	0	0.773367	0	0.859646
344	C22H32O3	32	22	0	3	0	0	7	0.136	1.455		0	19.2	0.521055	0	0	0	0.409625	0	0	2.29492	0.69498	0.581299
344	C23H20OS	20	23	0	1	0	1	14	0.043	0.87		0.043	21.5	0	0	0	0	0	0	0	0	0	0.541958
344	C26H16O	16	26	0	1	0	0	19	0.038	0.615		0	25.7	0	0	0	0	0	0	0	0.594368	0	0
344	C26H32	32	26	0	0	0	0	11	0	1.231		0	26.4	0	0	0	0	0	0	0	0.651403	0	0
345	C13H15NO10	15	13	1	10	0	0	7	0.769	1.154	13	0	0	0.459109	0	0	0.663044	0	0	0	0	0.501363	0.693854
345	C13H15NO8S	15	13	1	8	0	1	7	0.615	1.154	13	0.077	2.3	0	0.706007	0	0	0	0.691413	0	0.632955	0.55751	0.55129
345	C14H19NO7S	19	14	1	7	0	1	6	0.5	1.357	14	0.071	5	1.39892	1.20258	1.53345	1.70506	1.51694	1.49009	1.52578	1.44113	1.50643	1.87675
345	C14H19NO9	19	14	1	9	0	0	6	0.643	1.357	14	0	3.5	2.5009	3.07496	2.78818	3.14711	2.63446	3.43829	3.53065	2.88245	2.97528	3.1549
345	C15H23NO6S	23	15	1	6	0	1	5	0.4	1.533	15	0.067	7.3	0.76294	0.961123	0.879658	1.11216	0.888806	1.15308	1.27373	1.27937	1.21783	1.33232
345	C15H23NO8	23	15	1	8	0	0	5	0.533	1.533	15	0	6	1.92842	2.12684	2.43377	2.40292	1.9698	2.23645	2.42823	2.79229	2.37787	2.30936
345	C16H11NO8	11	16	1	8	0	0	12	0.5	0.688	16	0	8.1	0.981764	0.916777	1.08972	1.3016	0.808911	1.02765	0.966292	1.16267	1.06734	1.10802
345	C16H27NO7	27	16	1	7	0	0	4	0.438	1.688	16	0	8.2	0.510409	0	0.602784	0	0	0.689892	0	0.784132	0.793911	0.847491
345	C17H15NO7	15	17	1	7	0	0	11	0.412	0.882	17	0	10.1	2.19414	2.45288	3.15973	2.34021	2.28751	2.74888	3.17364	3.07338	2.87421	2.87223
345	C18H19NO6	19	18	1	6	0	0	10	0.333	1.056	18	0	12.1	3.64782	3.60701	4.26012	3.80953	2.97409	4.16772	3.72238	4.43116	3.84672	4.27328
345	C19H23NO5	23	19	1	5	0	0	9	0.263	1.211	19	0	14.1	2.43056	2.30283	2.65671	2.37021	1.84198	2.57346	2.22163	3.084	2.66759	2.66823
345	C20H27NO4	27	20	1	4	0	0	8	0.2	1.35	20	0	16.1	0.732174	0.722395	0.959696	0.670216	0.479333	1.09231	1.05143	1.1322	0.682177	0.942124
346	C13H14O11	14	13	0	11	0	0	7	0.846	1.077		0	-0.5	0.686838	0.734776	0.691865	0.747001	0.765641	0.767727	1.04082	0.758402	0.636235	0.755425
346	C13H14O9S	14	13	0	9	0	1	7	0.692	1.077		0.077	1.7	0.64434	0.867103	0.690434	0.87035	0.693969	0.86852	0.887101	0.688787	0.890026	0.974182
346	C13H18N2O7S	18	13	2	7	0	1	6	0.538	1.385	6.5	0.077	2.7	0.752784	1.03422	1.08129	1.04618	0.811293	0.896996	0.924297	0.854538	1.09554	1.03379
346	C13H18N2O9	18	13	2	9	0	0	6	0.692	1.385	6.5	0	0	0	0	0	0	0	0	0	0.589018	0	0
346	C14H18O10	18	14	0	10	0	0	6	0.714	1.286		0	2.8	6.84053	7.61244	6.89545	7.48157	7.12285	7.45487	7.74218	6.90288	7.75479	7.25246
346	C14H18O8S	18	14	0	8	0	1	6	0.571	1.286		0.071	4.2	2.91913	3.25516	3.03411	3.34624	2.64916	3.47536	3.04486	3.43418	3.36395	3.48439
346	C14H22N2O8	22	14	2	8	0	0	5	0.571	1.571	7	0	4	0.807498	0.818686	1.14989	1.25609	0.838689	1.28249	1.0557	2.77652	1.57842	1.9371
346	C15H22O7S	22	15	0	7	0	1	5	0.467	1.467		0.067	6.4	3.64401	4.43657	4.366	4.9355	4.08439	5.13426	5.03156	5.30113	4.6958	5.48764
346	C15H22O9	22	15	0	9	0	0	5	0.6	1.467		0	5.2	14.0073	15.0938	15.2412	15.6814	14.3173	16.2633	16.3038	16.3702	16.1367	15.9291
346	C15H26N2O7	26	15	2	7	0	0	4	0.467	1.733	7.5	0	6.7	0	0	0	0	0	0	0	0.661956	0	0
346	C16H10O7S	10	16	0	7	0	1	12	0.438	0.625		0.062	8.4	0	0	0	0.580029	0.435588	0	0	0	0.486313	0.532974
346	C16H10O9	10	16	0	9	0	0	12	0.562	0.625		0	7.3	2.66512	2.58669	2.77116	3.56704	3.01435	3.35533	3.31262	3.41827	3.47624	3.35165
346	C16H14N2O7	14	16	2	7	0	0	11	0.438	0.875	8	0	8.9	2.40722	2.49666	2.51536	2.66201	2.24196	2.85982	2.66141	2.81894	2.59134	2.97805
346	C16H26O6S	26	16	0	6	0	1	4	0.375	1.625		0.062	8.6	1.0571	1.08812	1.0863	1.8306	1.2258	1.78724	1.57717	1.85365	1.69409	1.75276
346	C17H14O6S	14	17	0	6	0	1	11	0.353	0.824		0.059	10.3	0	0	0	0	0.531913	0	0	0	0	0.673083
346	C17H14O8	14	17	0	8	0	0	11	0.471	0.824		0	9.2	7.48139	7.84708	8.45027	8.98086	7.7656	9.47386	10.2214	9.17292	9.10236	9.45971
346	C17H18N2O6	18	17	2	6	0	0	10	0.353	1.059	8.5	0	10.9	8.98196	8.76384	9.6164	9.49881	8.07967	9.86166	9.20989	12.4348	9.61444	10.8165
346	C18H18O5S	18	18	0	5	0	1	10	0.278	1		0.056	12.2	0	0	0	0	0.428291	0	0	0	0	0
346	C18H18O7	18	18	0	7	0	0	10	0.389	1		0	11.2	13.7416	14.0679	16.0072	15.7359	12.6228	16.0787	17.0178	18.0144	16.2804	17.9741
346	C18H22N2O5	22	18	2	5	0	0	9	0.278	1.222	9	0	12.9	3.941	3.81995	4.52035	3.94324	3.46356	4.28174	3.93079	4.99352	3.88277	4.38647
346	C19H22O6	22	19	0	6	0	0	9	0.316	1.158		0	13.2	24.6519	25.429	28.0342	29.6384	22.6146	31.4427	28.4025	33.5652	28.157	31.6601
346	C19H26N2O4	26	19	2	4	0	0	8	0.211	1.368	9.5	0	14.9	0.650218	0	0	0	0	0.753127	0	0.854554	0.54922	0.532996
346	C20H10O4S	10	20	0	4	0	1	16	0.2	0.5		0.05	15.7	0	0	0	0.839682	0	0	0	0	0	0.797208
346	C20H10O6	10	20	0	6	0	0	16	0.3	0.5		0	14.6	0.935955	0.886885	1.27349	0.905789	0.618191	1.08165	0	1.32458	1.11013	1.0172
346	C21H14O5	14	21	0	5	0	0	15	0.238	0.667		0	16.6	0.862201	0.717728	1.0227	1.00461	0.666583	1.24478	1.15817	1.00503	0.937197	1.03932
346	C21H30O4	30	21	0	4	0	0	7	0.19	1.429		0	17.1	1.89336	1.70134	2.05379	2.2286	1.52984	2.45665	2.53912	3.51111	2.41842	3.11817
346	C22H18O2S	18	22	0	2	0	1	14	0.091	0.818		0.045	19.5	0	0	0.793693	0	0	0	0	0	0	0
346	C22H18O4	18	22	0	4	0	0	14	0.182	0.818		0	18.5	0	0	0.701521	0	0.420534	0	0	0.595982	0.591043	0
346	C24H26O2	26	24	0	2	0	0	12	0.083	1.083		0	22.4	0	0	0	0	0	0	0	0.694114	0	0
346	C26H18O	18	26	0	1	0	0	18	0.038	0.692		0	25.6	0.490973	0	0	0	0	0	0	0.656979	0.521701	0
347	C13H17NO10	17	13	1	10	0	0	6	0.769	1.308	13	0	-0.5	0	0	0	0	0.420171	0	0	0.650487	0.502161	0
347	C13H17NO8S	17	13	1	8	0	1	6	0.615	1.308	13	0.077	2	0.704043	1.06913	0.728448	1.09675	0.702742	0.83481	0.739325	0.819543	0.709348	0.772757
347	C14H21NO7S	21	14	1	7	0	1	5	0.5	1.5	14	0.071	4.8	0.759244	1.48454	0.807766	1.16286	0.987601	1.44421	1.28972	1.33667	1.14507	1.32642
347	C14H21NO9	21	14	1	9	0	0	5	0.643	1.5	14	0	3.2	1.28093	1.07118	1.4437	1.30393	0.956561	1.24954	1.46823	1.20076	1.37303	1.36944
347	C15H25NO6S	25	15	1	6	0	1	4	0.4	1.667	15	0.067	7.1	1.00739	1.09438	1.02499	1.71897	1.29802	1.84432	1.9773	2.25424	1.601	1.83768
347	C15H25NO8	25	15	1	8	0	0	4	0.533	1.667	15	0	5.8	0.498409	0	0	0.726025	0.434786	0.668625	0	0.850053	0.682968	0.898739
347	C15H9NO9	9	15	1	9	0	0	12	0.6	0.6	15	0	6	0	0	0	0	0.466272	0	0	0	0.487555	0
347	C16H13NO6S	13	16	1	6	0	1	11	0.375	0.812	16	0.062	9.1	0	0	0	0	0	0	0	0	0	0.552459
347	C16H13NO8	13	16	1	8	0	0	11	0.5	0.812	16	0	8	1.82116	1.85969	2.07534	2.14694	1.74721	2.49371	2.05993	1.99036	2.22537	2.10436
347	C16H29NO5S	29	16	1	5	0	1	3	0.312	1.812	16	0.062	9.3	0.81054	0.912942	1.12789	1.20512	0.588628	0.955626	0.978174	1.07282	0.817728	1.0241
347	C17H17NO7	17	17	1	7	0	0	10	0.412	1	17	0	10	4.91804	5.32069	5.64945	5.2682	4.67976	5.70071	5.3193	5.92713	5.41911	5.83679
347	C19H25NO5	25	19	1	5	0	0	8	0.263	1.316	19	0	14	2.55973	2.74235	3.05713	2.71396	2.12886	3.20468	3.08965	3.48208	2.86098	3.00768
347	C20H13NO5	13	20	1	5	0	0	15	0.25	0.65	20	0	15.5	0	0	0	0	0	0	0	0.672364	0	0
347	C20H29NO4	29	20	1	4	0	0	7	0.2	1.45	20	0	16	0.441508	0.582808	0.893525	0.754655	0.47405	0.771737	0	0.911718	0.607735	0.905505
347	C21H17NO2S	17	21	1	2	0	1	14	0.095	0.81	21	0.048	18.5	0	0	0	0.587332	0	0	0	0	0	0
348	C13H16O11	16	13	0	11	0	0	6	0.846	1.231		0	-1	0.621112	0.701258	0	0.679126	0.650799	0.746467	0	0	0.573024	0.639537
348	C13H16O9S	16	13	0	9	0	1	6	0.692	1.231		0.077	1.3	0.955708	1.13542	1.45527	1.1773	1.07443	1.29199	1.15681	1.26256	1.16876	1.19995
348	C14H20O10	20	14	0	10	0	0	5	0.714	1.429		0	2.5	2.90567	2.95801	3.31163	3.11753	3.03647	3.35254	3.53109	2.93061	3.27884	2.95618
348	C14H20O8S	20	14	0	8	0	1	5	0.571	1.429		0.071	4	3.20851	3.49005	3.37451	3.65455	3.15881	3.82343	3.40548	3.84552	3.33499	3.81401
348	C14H24N2O8	24	14	2	8	0	0	4	0.571	1.714	7	0	3.8	0	0	0	0	0	0	0	0	0	0.532779
348	C15H12N2O8	12	15	2	8	0	0	11	0.533	0.8	7.5	0	6.6	0.889278	1.13132	0.955809	1.03419	1.07717	1.06578	1.25019	0.934383	0.929006	1.17722
348	C15H24O7S	24	15	0	7	0	1	4	0.467	1.6		0.067	6.3	2.58914	2.77793	3.10013	3.3765	3.16977	3.6203	3.70629	3.9463	3.87402	4.26382
348	C15H8O10	8	15	0	10	0	0	12	0.667	0.533		0	5.2	0.575678	0.63952	0.876489	0.780661	0.819241	0.683365	0.818799	0.77725	0.795928	0.782092
348	C16H12O7S	12	16	0	7	0	1	11	0.438	0.75		0.062	8.2	0.558095	0.646344	0.84148	0.757493	0.593276	0.895731	0	0.748082	0.680264	0.640454
348	C16H12O9	12	16	0	9	0	0	11	0.562	0.75		0	7.1	4.96112	5.12436	5.64958	6.23333	5.8631	5.84857	6.84995	6.10759	5.90884	6.1122
348	C16H16N2O7	16	16	2	7	0	0	10	0.438	1	8	0	8.7	7.20807	7.32347	7.81033	7.69992	6.56794	7.92912	8.15899	8.27686	7.24744	8.55052
348	C16H28O6S	28	16	0	6	0	1	3	0.375	1.75		0.062	8.4	0	0	0	0	0.514543	0	0	0	0	0.530783
348	C17H16O6S	16	17	0	6	0	1	10	0.353	0.941		0.059	10.2	0.448927	0.631001	0.895075	0.673674	0	0.798788	0.856822	0	0.728556	0.811595
348	C17H16O8	16	17	0	8	0	0	10	0.471	0.941		0	9.1	13.5151	14.1554	15.2072	15.7361	13.4118	15.7958	17.7982	16.9857	16.5322	16.8339
348	C17H20N2O6	20	17	2	6	0	0	9	0.353	1.176	8.5	0	10.8	13.2416	12.7148	14.6241	14.3077	10.607	14.4047	12.6414	15.4052	13.334	14.9363
348	C18H20O7	20	18	0	7	0	0	9	0.389	1.111		0	11.1	33.7181	32.9815	37.3406	36.1157	30.4593	38.017	37.3148	40.5029	35.8474	39.0736
348	C18H24N2O5	24	18	2	5	0	0	8	0.278	1.333	9	0	12.8	3.28082	3.10262	3.67462	3.30291	2.64023	3.54337	3.55755	3.87736	3.2519	3.70832
348	C19H12N2O5	12	19	2	5	0	0	15	0.263	0.632	9.5	0	14.4	0	0	0	0	0	0.70261	0	0	0	0
348	C19H8O7	8	19	0	7	0	0	16	0.368	0.421		0	12.7	0.652857	0.735017	0.807181	0.785434	0.473673	0	0	0.7746	0.696546	0.688691
348	C20H12O4S	12	20	0	4	0	1	15	0.2	0.6		0.05	15.6	0	0.798796	0	0	0.411591	0	0	0	0	0
348	C20H12O6	12	20	0	6	0	0	15	0.3	0.6		0	14.6	1.42952	1.40007	1.96973	1.68774	1.31546	1.95832	1.39564	1.91625	1.74373	1.78495
348	C21H16O5	16	21	0	5	0	0	14	0.238	0.762		0	16.5	1.33379	1.34005	1.4224	1.53918	0.959395	1.55361	1.08988	1.9083	1.46411	1.71367
348	C22H20O4	20	22	0	4	0	0	13	0.182	0.909		0	18.4	0.579599	0.596563	0.859358	0.951053	0.852578	1.16197	0.874187	1.33815	1.04861	1.18767
348	C23H24O3	24	23	0	3	0	0	12	0.13	1.043		0	20.4	0	0	0	0	0	0	0	0.745451	0	0
348	C25H16O2	16	25	0	2	0	0	18	0.08	0.64		0	23.7	0	0	0	0	0.471856	0	0	0.712293	0.637601	0.595299
348	C26H20O	20	26	0	1	0	0	17	0.038	0.769		0	25.6	0.798922	0.594519	0	0.722072	0.469577	0.640297	0.720477	0.941689	0.859954	0.862608
349	C13H19NO10	19	13	1	10	0	0	5	0.769	1.462	13	0	-1	0	0	0	0.635652	0	0	0	0	0	0
349	C13H19NO8S	19	13	1	8	0	1	5	0.615	1.462	13	0.077	1.7	0.664694	0.635559	0.755884	0	0.733068	0	0.817305	0.723706	0.496781	0.894064
349	C14H23NO7S	23	14	1	7	0	1	4	0.5	1.643	14	0.071	4.6	0.587032	0.986165	0	0.933469	0.520343	1.1598	0.836318	0.998184	0.855577	0.991158
349	C14H23NO9	23	14	1	9	0	0	4	0.643	1.643	14	0	3	0.699381	0.597709	0.76911	1.04933	0.567364	1.1498	0.787562	1.08238	0.889268	1.01635
349	C15H11NO9	11	15	1	9	0	0	11	0.6	0.733	15	0	5.8	0.631474	0	0	0.79784	0.643133	1.14363	0.723088	0.767456	0.666346	0.750882
349	C16H15NO6S	15	16	1	6	0	1	10	0.375	0.938	16	0.062	9	0	0.639649	0	0	0	0	0	0.628897	0	0
349	C16H15NO8	15	16	1	8	0	0	10	0.5	0.938	16	0	7.9	4.15234	4.77525	5.19242	4.17535	3.69757	4.91309	4.60888	4.74466	4.30536	4.57856
349	C17H19NO7	19	17	1	7	0	0	9	0.412	1.118	17	0	9.9	11.6317	11.1652	12.8637	11.4292	9.66493	12.0042	11.7821	12.5519	11.2498	12.1147
[truncated: 5,398 more rows]
