# Supplementary material for: Bacterioplankton drawdown of coral mass-spawned organic matter
Source: ISME J. 2018 Jun 8;12(9):2238–51. doi: 10.1038/s41396-018-0197-7 (PMC6092384; doi:10.1038/s41396-018-0197-7)
Supplement: Supplementary file 9 — Table S4 [file 41396_2018_197_MOESM9_ESM.txt]

>OTU00001	ACGAACGCTGGCGGCAGGCCTAACACATGCAAGTCGAGCGCGCCTTCGGGTGAGCGGCGGACGGGTTAGTAACGCGTGGGAACGTGCCCTTCTCTACGGAATAGCCTCTGGAAACGGAGAGTAATACCGTATACGCCCTTTGGGGGAAAGATTTATCGGAGAAGGATCGGCCCGCGTTAGATTAGGTAGTTGGTGGGGTAACGGCCTACCAAGCCTACGATCTATAGCTGGTTTTAGAGGATGATCAGCAACACTGGGACTGAGACACGGCCCAGACTCCTACGGGAGGCAGCAGTGGGGAATCTTAGACAATGGGGGCAACCCTGATCTAGCCATGCCGCGTGAGTGATGAAGGCCTTAGGGTCGTAAAGCTCTTTCGCCTGTG	
>OTU00003	ATGAACGCTAGCGGCAGGCCTAACACATGCAAGTCGAGGGGTAACAGGGGGTGCTTGCACTCCGCTGACGACCGGCGCACGGGTGCGTAACGCGTATACAATCTGCCTTATACTGGGGTATAGCCTTTAGAAATGAAGATTAATCCCCCATAGTCTCTAGATGTGGCATCACACTTAGAGTAAAGGTTACGGTATAAGATGAGTATGCGTTCTATTAGTTTGTTGGTGAGGTAACGGCTCACCAAGACTACGATAGATAGGGGCCCTGAGAGGGGGATCCCCCACACTGGTACTGAGACACGGACCAGACTCCTACGGGAGGCAGCAGTGAGGAATATTGGACAATGGAGGCAACTCTGATCCAGCCATGCCGCGTGCAGGAAGACTGCCCTATGGGTTGTAAACTGCTTTTATATAGG	
>OTU00006	ACGAACGCTGGCGGTGCGCCTTATGCATGCAAGTCGAGCGAAGCTTTTCAGTAGTTTACTACAGAAAATGACTGAGCGGCGAACGGGTGAGTAACGCGTGAGCAATCTACCTTAGTTACAGGGATAGCCCGAGGAAACTCGGATTAATACCTGATATTCTTTATATTTCGCATGAAATTAAAAGGAAAGGTCAGCCGAACTAAGATGAGCTCGCGTTCTATCAGCTAGTTGGTGAGGTAAAAGCTCACCAAGGCTACGACGGATAGCTGGTCTGAGAGGACGATCAGCCACACTGGGACTGAGACACGGCCCAGACTCCTACGGGAGGCTGCAGCAGGGAATATTGCGCAATGAGCGAAAGCTTGACGCAGCGACACCGCGTGTGGGATGACGGATCTAGGTTTGTAAACCACTTTCAGGAGG	
>OTU00007	ACGAACGCTGGCGGCAGGCCTAACACATGCAAGTCGAACGGGATCTTCGGATCTAGTGGCGGACGGGTTAGTAACGCGTGGGAACGTACCCTTTTCTACGGAATAGCCTCGGGAAACTGAGAGTAATACCGTATACGCCCTTCGGGGAAAGATTTATCGGAGAAGGATCGGCCCGCGTAAGATTAGATAGTTGGTGGGGTAATGGCCTACCAAGTCTACGATCTTTAGCTGGTTTGAGAGGATGATCAGCAACACTGGGACTGAGACACGGCCCAGACTCCTACGGGAGGCAGCAGTGGGGAATCTTAGACAATGGGGGAAACCCTGATCTAGCCATGCCGCGTGAGTGACGAAGGCCTTAGGGTCGTAAAGCTCTTTCGCTGGGG	
>OTU00011	ACGAACGCTGGCGGCAGGCCTAACACATGCAAGTCGAACGGCACCTTCGGGTGTAGTGGCGGACGGGTTAGTAACGCGTGGGAACGTGCCCTTCTCTACGGAATAGCCTCGGGAAACTGAGCGTAATACCGTATACGCCCTTTGGGGGAAAGATTTATCGGAGAAGGATCGGCCCGCGTTGGATTAGGTAGTTGGTGGGGTAATGGCCTACCAAGCCTACGATCCATAGCTGGTTTGAGAGGATGATCAGCAACACTGGGACTGAGACACGGCCCAGACTCCTACGGGAGGCAGCAGTGGGGAATCTTAGACAATGGGGGCAACCCTGATCTAGCCATGCCGCGTGAGTGACGAAGGCCTTAGGGTCGTAAAGCTCTTTCGCTGGAG	
>OTU00004	ATGAACGCTAGCGGAAGGCCTAATACATGCAAGTCGAGGGGTAACAGGGGAGCTTGCTCCCGCTGACGACCGGCGCACGGGTGAGTAACGCGTACGTAACCTACCTTCAAGAAAGGGATAGCCCCGGGAAACTGGGATTAATACCTTATAGTATCATAAAGCCGCATGGTTTAATGATTAAAGCTCCGGCGCTTGAAGATGGACGTGCGTTCTATTAGATAGTTGGTGAGGTAACGGCTCACCAAGTCAGCGATAGATAGGGGGCGTGAGAGCGTGGTCCCCCACACGGGTACTGAGACACGGACCCGACTCCTACGGGAGGCAGCAGTAAGGAATATTGGACAATGGGCGCAAGCCTGATCCAGCCATTCCGCGTGTAGGATGACGGCCCTCTGGGTTGTAAACTACTTTTATTTGGG	
>OTU00031	ATGAACGCTAGCGGCAGGCCTAACACATGCAAGTCGAGGGGTAACAGGGAAAAGCTTGCTTTTCCGCTGACGACCGGCGCACGGGTGCGTAACGCGTATGCAACCTACCTTTTACAGGAGTATAGCCCAGAGAAATTTGGATTAATCCTCCATAATATCTTTTTCTTGCATAGGAAAAAGATTAAAGCTTCGGTGGTAAAAGATGGGCATGCGTTTTATTAGCTAGTAGGTGAGGTAACGGCTCACCTAGGCCACGATAAATAGGGGCCCTGAGAGGGGGATCCCCCACACTGGTACTGAGACACGGACCAGACTCCTACGGGAGGCAGCAGTGAGGAATATTGGACAATGGACGAAAGTCTGATCCAGCCATGCCGCGTGCAGGATGACGGCCCTATGGGTTGTAAACTGCTTTTATACAGG	
>OTU00027	ATGAACGCTAGCGGCAGGCTTAACACATGCAAGTCGAGGGGCAGCGTAGATTGCTTGCAATCTGACGGCGACCGGCGAACGGGTGCGTAACGCGTATAGAACCTACCTTATACAGAGGGATACCCCATGGAAACGTGGACTAATACCTCATAGTATAGTTGAATGGCATCGTTTAACTATTAAAGATTTATCGGTATAAGATGGCTATGCGTCCTATTAGCTAGATGGTAAGGTAACGGCTTACCATGGCGATGATAGGTAGGGGTCCTGAGAGGGAGATCCCCCACACTGGTACTGAGACACGGACCAGACTCCTACGGGAGGCAGCAGTGAGGAATATTGGTCAATGGAGGCAACTCTGAACCAGCCATGCCGCGTGCAGGAAGACTGCCCTATGGGTTGTAAACTGCTTTTATACAGG	
>OTU00063	ATGAACGCTAGCGGGAGGCTTAATACATGCAAGTCGAGGGGCAGCAGTTCGGCTGGCGACCGGCGCACGGGTGAGTAACGCGTACGCAATCTACCTTTAAGAGAGGGATAGCCCCGGGAAACTGGGATTAATACCTCATAGTATCATTAAATCGCATGGTTTGATGATTAAAGCTTCGGTGCTTAAAGATGAGCGTGCGTGCTATTAGCTAGTTGGTGAGGTAACGGCTCACCAAGGCTACGATAGCTAGGGGGCGTGAGAGCGTGATCCCCCACACGGGTACTGAGACACGGACCCGACTCCTACGGGAGGCAGCAGTAAGGAATATTGGACAATGGGCGCAAGCCTGATCCAGCCATCCCGCGTGCAGGATGACGGCCCTATGGGTTGTAAACTGCTTTTATTTGGG	
>OTU00049	ACGAACGCTGGCGGCAGGCCTAATACATGCAAGTCGAGCGCGCCCTTCGGGGTGAGCGGCGGACGGGTTAGTAACGCGTGGGAACGTGCCCTTCTCTAAGGAATAGCCACTGGAAACGGTGAGTAATACCTTATACGCCCCCAATCAAATTCCATTTGGTTGACGGAAATTCTGTTGAATGCCGGATGGCATTTGATGGGGGGGAAAGATTTATCGGAGAAGGATCGGCCCGCGTTAGATTAGATAGTTGGTGGGGTAATGGCCTACCAAGTCTACGATCTATAGCTGGTTTTAGAGGATGATCAGCAACACTGGGACTGAGACACGGCCCAGACTCCTACGGGAGGCAGCAGTAGGGAATCTTGGACAATGGGCGCAAGCCTGATCCAGCCATGCCGCGTGAGTGAAGAAGGCCTTAGGGTCGTAAAGCTCTTTCGCCTGT	
>OTU00021	ACGAACGCTGGCGGCATGCTTAACACATGCAAGTCGAACGCTATTTTATAGAGTGGCGCACGGGTGAGTAACGCGTGGGAATCTGCCCTTCTGCCTGGGATAACAGCTGGAAACGGCTGCTAATACCGGATACGCCCTTCGGGGAAAGGTCCGCCGCAGAAGGAGGAGCCCGCGTCTGATTAGCTTGTTGGTAGGGTAATGGCCTACCAAGGCGACGATCAGTAGCTGGTCTGAGAGGATGATCAGCCACACTGGGACTGAGACACGGCCCAGACTCCTACGGGAGGCAGCAGTGGGGAATATTGGACAATGGGGGCAACCCTGATCCAGCAATGCCGCGTGTGTGATGAAGGCCTTAGGGTTGTAAAGCACTTTCACTGGTG	
>OTU00054	ACGAACGCTGGCGGCAGGCCTAATACATGCAAGTCGAGCGCGCCCTTCGGGGTGAGCGGCGGACGGGTTAGTAACGCGTGGGAACGTGCCCTTCTCTAAGGAATAGCCTCTGGAAACGGAGAGTAATACCTTATACGCCCCCAATCAAATTCCATTTGGTTGGCAAAATATTGTCAGATGCTTTGTGGCATTTGATGGGGGGGAAAGATTTATCGGAGAAGGATCGGCCCGCGTTAGATTAGATAGTTGGTGGGGTAACGGCCTACCAAGTCTACGATCTATAGCTGGTTTTAGAGGATGATCAGCAACACTGGGACTGAGACACGGCCCAGACTCCTACGGGAGGCAGCAGTAGGGAATCTTGGACAATGGGGGCAACCCTGATCCAGCCATGCCGCGTGAGTGATGAAGGCCCTAGGGTCGTAAAGCTCTTTCGCCTGTG	
>OTU00038	TTGAACGCTGGCGGCAGGCCTAACACATGCAAGTCGAACGGTAACAGGATGTGCTTGCACATCGCTGACGAGTGGCGGACGGGTGAGTAATGCTTGGGAACTTGCCTTTGCGAGGGGGATAACAGTTGGAAACGACTGCTAATACCGCATAATGTCTTCGGACCAAACGGGGCTTCGGCTCCGGCGCAGAGAGAGGCCCAAGTGAGATTAGCTAGTTGGTAAGGTAAAGGCTTACCAAGGCGACGATCTCTAGCTGTTCTGAGAGGAAGATCAGCCACACTGGGACTGAGACACGGCCCAGACTCCTACGGGAGGCAGCAGTGGGGAATATTGCACAATGGGGGAAACCCTGATGCAGCCATGCCGCGTGTGTGAAGAAGGCCTTCGGGTTGTAAAGCACTTTCAGTTGTG	
>OTU00041	ACGAACGCTGGCGGCAGGCCTAACACATGCAAGTCGAGCGCGCCTTCGGGCGAGCGGCGGACGGGTTAGTAACGCGTGGGAACGTGCCCAGATCTACGGAATAGCCACTGGAAACGGTGAGTAATACCGTATACGCCCTTCGGGGGAAAGATTTATCGGATTTGGATCGGCCCGCGTTAGATTAGGTAGTTGGTGGGGTAACGGCCTACCAAGCCTACGATCTATAGCTGGTTTTAGAGGATGATCAGCAACACTGGGACTGAGACACGGCCCAGACTCCTACGGGAGGCAGCAGTGGGGAATCTTGGACAATGGGGGCAACCCTGATCCAGCCATGCCGCGTGAGTGAAGAAGGCCCTAGGGTCGTAAAACTCTTTCGCCTGTG	
>OTU00014	ATGAACGCTAGCGGCAGGCCTAACACATGCAAGTCGAGGGGTAACGTGAGTGCTTGCACTTGACGACGACCGGCGCACGGGTGCGGAACGCGTATGGAACCTACCTTTATCAGGGGGATAGCCCATGGAAACGTGGATTAATACCCCATAGTATTATTTTATTGCATGATAGAATAATTAAAGAATTTCGGATAGAGATGGCCATGCGTATCATTAGCTAGTAGGCGAGGTAACGGCTCACCTAGGCGACGATGATTAGGGGTCCTGAGAGGGAGATCCCCCACACTGGTACTGAGACACGGACCAGACTCCTACGGGAGGCAGCAGTGAGGAATATTGGGCAATGGAGGCAACTCTGACCCAGCCATGCCGCGTGCAGGAAGACGGCCCTATGGGTTGTAAACTGCTTTTATACAGG	
>OTU00152	ACGAACGCTGGCGGCAGGCCTAACACATGCAAGTCGAGCGCGCCCTTCGGGGTGAGCGGCGGACGGGTTAGTAACGCGTGGGAACGTGCCCTTTTCTAAGGAATAGCCACTGGAAACGGTGAGTAATACCTTATACGCCCTTCGGGGGAAAGATTTATCGGAGAAGGATCGGCCCGCGTTAGATTAGGTAGTTGGTGGGGTAATGGCCTACCAAGCCTACGATCTATAGCTGGTTTGAGAGGATGATCAGCAACACTGGGACTGAGACACGGCCCAGACTTCTACGGAAGGCAGCAGTGGGGAATCTTGGACAATGGGCGCAAGCCTGATCCAGCCATGCCGCGTGAGTGATGAAGGCCTTAGGGTCGTAAAGCTCTTTCGCCTGTG	
>OTU00017	TTGAACGCTGGCGGCAGGCCTAACACATGCAAGTCGAACGGTAACATTTCTAGCTTGCTAGAAGATGACGAGTGGCGGACGGGTGAGTAATGCTTGGGAACTTGCCTTTGCGAGGGGGATAACAGTTGGAAACGACTGCTAATACCGCATAATGTCTTCGGACCAAACGGGGCTTCGGCTCCGGCGCAAAGAGAGGCCCAAGTGAGATTAGCTAGTTGGTAAGGTAACGGCTTACCAAGGCGACGATCTCTAGCTGTTCTGAGAGGAAGATCAGCCACACTGGGACTGAGACACGGCCCAGACTCCTACGGGAGGCAGCAGTGGGGAATATTGCACAATGGGGGAAACCCTGATGCAGCCATGCCGCGTGTGTGAAGAAGGCCTTCGGGTTGTAAAGCACTTTCAGTTGTG	
>OTU00134	ACGAACGCTGGCGGCAGGCCTAACACATGCAAGTCGAACGAAGCCTTCGGGCTTAGTGGCGGACGGGTTAGTAACGCGTGGGAACGTACCCTTCACTACGGAATAGTCTCGGGAAACTGGGTTTAATACCGTATACGCCCTTCGGGGAAAGAATTTCGGTGAGGGATCGGCCCGCGTTGGATTAGGTAGTTGGTGGGGTAATGGCCTACCAAGCCTACGATCCATAGCTGGTTTGAGAGGATGATCAGCAACACTGGGACTGAGACACGGCCCAGACTCCTACGGGAGGCAGCAGTGGGGAATCTTAGACAATGGGCGCAAGCCTGATCTAGCCATGCCGCGTGAGTGACGAAGGCCTTAGGGTCGTAAAGCTCTTTCGCTGGAG	
>OTU00025	ATGAACGCTAGCGGCAGGCCTAACACATGCAAGTCGAGGGGTAACAGGAAAGCTTGCTTTCGCTGACGACCGGCGCACGGGTGCGTAACGCGTATGCAACCTACCTCATACTGGAGAATAGCCCCTGGAAACGGGGATTAATACTCCATGGTATCATTCTTTCGCATGTTAGAATGATTAAAGAATTTCGGTATGAGATGGGCATGCGTCCCATTAGCTAGTTGGTGAGGTAACGGCTCACCAAGGCGACGATGGGTAGGGGGCCTGAGAGGGTGGTCCCCCACACTGGTACTGAGACACGGACCAGACTCCTACGGGAGGCAGCAGTGAGGAATATTGGTCAATGGAGGCAACTCTGAACCAGCCATGCCGCGTGAAGGATGACGGCCCTATGGGTTGTAAACTTCTTTTGAATAGG	
>OTU00022	TTGAACGCTGGCGGTAGGCCTTATACATGCAAGTCGAGCGAGAAAGTATCTTCGGATATGAGTAGAGCGGCGGACGGGTGAGTAACGCGTAGGAATCTACCTAGTAGAAGGGGATAGCCCGGGGAAACTCGGATTAATACCGTATACCTCCTTAGGGAGAAAGAGGGCCTCTCTTTGATGCTCTCGCTACTAGATGAGCCTGCGTAAGATTAGCTAGTTGGTGAGGTAATGGCTCACCAAGGCGACGATCTTTAGCTGGTCTGAGAGGACGATCAGCCACATTGGGGGACTGAGACACGGCCCAGACTCCTACGGGAGGCAGCAGTAGGGAATATTGGACAATGAGCGCAAGCTTGATCCAGCCATACCGCGTGTGTGAAGAAGGCTTTCGGGTTGTAAAGCACTTTAAGCAGGG	
>OTU00042	ACGAACGCTGGCGGCAGGCCTAACACATGCAAGTCGAACGAAGTCTTCGGACTTAGTGGCGGACGGGTTAGTAACGCGTGGGAACGTGCCCTTTACTTCGGAATAGTCCCGGGAAACTGGGTTTAATACCGAATACGCCCTTTGGGGGAAAGATTTATCGGTAAAGGATCGGCCCGCGTTGGATTAGGTAGTTGGTGGGGTAATGGCCTACCAAGCCGACGATCCATAGCTGGTTTGAGAGGATGATCAGCAACACTGGGACTGAGACACGGCCCAGACTCCTACGGGAGGCAGCAGTGGGGAATCTTAGACAATGGGGGCAACCCTGATCTAGCCATGCCGCGTGAGTGAAGAAGGCCTTAGGGTCGTAAAGCTCTTTCGCCAGGG	
>OTU00153	ATGAACGCTAGCGGCAGGCTTAACACATGCAAGTCGAGGGGTAACAGGAGTAGCTTGCTACTTGCTGACGACCGGCGCACGGGTGCGTAACGCGTATAGAACCTACCTTTTACAGAGGGATAGCCTTTAGAAATGAAGATTAATACCTCATAGTATTTTAGATTGGCATCGATTTAGAATTAAAGATTTATCGGTAAAAGATGGCTATGCGTCCTATTAGCTAGATGGTAAGGTAACGGCTTACCATGGCAACGATAGGTAGGGGTCCTGAGAGGGAGATCCCCCACACTGGTACTGAGACACGGACCAGACTCCTACGGGAGGCAGCAGTGAGGAATATTGGGCAATGGAGGCAACTCTGACCCAGCCATGCCGCGTGCAGGAAGACTGCCCTATGGGTTGTAAACTGCTTTTATACAGG	
>OTU00076	ATGAACGCTAGCGGCAGGCTTAACACATGCAAGTCGAGGGGTAACAGGGATTGCTTGCAATCCGCTGACGACCGGCGCACGGGTGCGTAACGCGTATAGAACCTACCTTTTACTGAGGGATAGCCTTTAGAAATGAAGATTAATACCTCATGGCATCATTTAGTGGCATCACTATATGATTAAAGATTTATTGGTAAAAGATGGCTATGCGTCCTATTAGTTAGATGGTGAGGTAACGGCTCACCATGGCATCGATAGGTAGGGGTCCTGAGAGGGAGATCCCCCACACTGGTACTGAGACACGGACCAGACTCCTACGGGAGGCAGCAGTGAGGAATATTGGACAATGGGCGCAAGCCTGATCCAGCCATGCCGCGTGCAGGAAGACTGCCCTATGGGTTGTAAACTGCTTTTATACGGG	
>OTU00065	ACGAACGCTGGCGGCAGGCCTAACACATGCAAGTCGAGCGCGCCCTTCGGGGTGAGCGGCGGACGGGTTAGTAACGCGTGGGAACGTGCCCAGATCTAAGGAATAGCCACTGGAAACGGTGAGTAATACCTTATACGCCCTTCGGGGGAAAGATTTATCGGATTTGGATCGGCCCGCGTTAGATTAGGTAGTTGGTGGGGTAATGGCCTACCAAGCCTACGATCTATAGCTGGTTTTAGAGGATGATCAGCAACACTGGGACTGAGACACGGCCCAGACTCCTACGGGAGGCAGCAGTGGGGAATCTTGGACAATGGGGGCAACCCTGATCCAGCCATGCCGCGTGAGTGATGAAGGCCTTAGGGTCGTAAAGCTCTTTCGCCTGTG	
